# Supplementary material for: Evolutionarily Conserved Transcriptional Co-Expression Guiding Embryonic Stem Cell Differentiation
Source: PLoS One. 2008 Oct 15;3(10):e3406. doi: 10.1371/journal.pone.0003406 (PMC2566604; doi:10.1371/journal.pone.0003406)
Supplement: Table S1 — Lists of examined genes in AKT/PTEN, CELL CYCLE, JAK/STAT (incl. PI3K), TGF-beta (incl. ACTIVIN/NODAL and BMP) and WNT pathways, along with their expression patterns in ESCs in comparison to EBs and classification into conserved and divergent co-expression gene clusters identified by GSVD and cPAM. (0.15 MB XLS) [file pone.0003406.s006.xls]

## Sheet: CELL CYLE
mouse geneID	human geneID	symbol	coepxression gene clusters identified by comparative K-medoids clustering			coexpression gene clusters idenified by GSVD (by eigengene 3)
			human cluster	mouse cluster	conserved cluster		Fold_change(human)	P_value (human)	adj_P_value (human)	Fold_change (mouse)	P_value (mouse)	adj_P_value (mouse)
12325	818	Camk2g		M1			0.16138	0.205934	0.285812	-0.123855	0.242449	0.327231
12421	9821	Rb1cc1		M1			0.375024	0.0811415	0.135642	-0.0651387	0.55466	0.63894
13589	22919	Mapre1		M1			0.201129	0.0209254	0.0472331	-0.235844	0.000417353	0.00184111
13864	2063	Nr2f6		M1			0.358463	0.00116231	0.00552173	-0.135041	0.0959833	0.150357
13866	2064	Erbb2		M1			0.641158	0.0438499	0.0834228	-0.383271	0.0229074	0.0454621
14176	2250	Fgf5		M1			0.062079	0.264768	0.351084	-0.405306	0.000140259	0.000841936
16653	3845	Kras Nras		M1			0.488913	0.0242383	0.0527818	-0.361836	0.00595861	0.0149488
16918	4610	Lmyc1		M1			0.40119	0.0181129	0.0422485	-0.319232	0.0275015	0.0530142
19247	5781	Ptpn11		M1			0.419113	0.0211777	0.047639	-0.516193	0.000862596	0.00319608
20843	10735	Stag2		M1			0.632463	0.000104404	0.00105902	-0.552457	0.00039992	0.00177493
20850	6776	Stat5a		M1			0.183496	0.0275167	0.0581942	-0.188115	0.0293306	0.0558902
20851	6777	Stat5b		M1			0.822147	0.000154902	0.00137431	-0.152738	0.0284539	0.0545895
23872	2114	Ets2		M1			0.238323	0.0744869	0.126933	-1.2418	8.75e-06	0.000130936
50523	64328	Lats2		M1			0.589034	0.00242683	0.00940876	-0.167351	0.0244672	0.0480499
56441	3373	Nat6		M1			0.151791	0.306044	0.393896	-0.266155	1.97e-05	0.000224159
67874	56475	Rprm		M1			1.0337	0.0267009	0.0570249	-0.345945	0.0161277	0.0338034
71765	116138	Klhdc3		M1			0.330216	0.0275456	0.0582365	-0.172026	0.00122916	0.00417966
93742	56288	Pard3		M1			0.295677	0.00392872	0.0134148	-0.295735	0.0172124	0.0357124
110279	613	Bcr		M1			0.493121	0.0513987	0.0949532	-0.7426	0.000760545	0.0029123
140742	27244	Sesn1		M1			0.404994	4.59e-05	0.000643527	-0.377303	0.00213201	0.006449
11820	351	App		M1			0.00480926	0.985512	0.989588	-3.21122	2.4e-07	1.53e-05
11836	369	Araf		M1			0.0264618	0.809128	0.855635	-0.174432	0.00564582	0.0142951
12317	811	Calr		M1		C1	-0.125522	0.585448	0.661308	-0.482603	1.3e-05	0.000171221
14281	2353	Fos		M1			0.14204	0.459031	0.544819	-1.37942	6.51e-06	0.000108955
17135	7975	Mafk		M1			0.0392113	0.683584	0.748742	-0.332901	0.00118384	0.0040549
18763	5310	Pkd1		M1		C1	-0.0696369	0.532268	0.613037	-0.116785	0.084575	0.135585
20112	6196	Rps6ka2		M1		C1	-0.17531	0.300187	0.38742	-0.413915	1.58e-05	0.000199029
50496	1876	E2f6		M1			0.104129	0.201071	0.280102	-0.287388	0.00167319	0.00534657
56441	3373	Nat6		M1		C1	0.151791	0.306044	0.393896	-0.266155	1.97e-05	0.000224159
56637	2932	Gsk3b		M1		C1	-0.210466	0.494943	0.5798	-0.318504	0.0100382	0.0228942
69957	8881	Cdc16		M1			0.130286	0.20986	0.290341	-0.27928	0.00269617	0.0077967
99152	29882	Anapc2		M1		C1	-0.0495385	0.672984	0.739967	-0.291955	0.0120695	0.026586
215653	9770	Rassf2		M1		C1	-0.0576745	0.619412	0.692061	-0.135013	0.0779424	0.126404
224826	23304	Ubr2		M1		C1	0.0302543	0.790936	0.840145	-0.279676	0.000936157	0.00340529
12228	10950	Btg3	H1	M1	O1	C1	-1.20442	9.62e-07	8.67e-05	-0.460566	3.27e-05	0.000312425
12444	894	Ccnd2	H1	M1	O1	C1	-0.889397	0.00373192	0.0128429	-2.26377	7.11e-05	0.000527751
12445	896	Ccnd3	H1	M1	O1	C1	-0.963174	0.000163984	0.00143143	-0.232586	0.000291234	0.00140963
12453	10983	Ccni	H1	M1	O1	C1	-0.449269	0.00303682	0.011139	-0.997939	0.000399201	0.00177294
12575	1026	Cdkn1a	H1	M1	O1	C1	-2.84038	4.23e-05	0.000611724	-1.23804	0.000202935	0.00107485
12577	1028	Cdkn1c	H1	M1	O1	C1	-2.2449	0.00121679	0.0056683	-2.08986	3.34e-06	7.74e-05
17126	4087	Smad2	H1	M1	O1		-0.191891	0.250415	0.335709	-0.219001	0.00797021	0.0190019
17127	4088	Smad3	H1	M1	O1		-1.06752	0.0018065	0.0076263	-0.345996	0.0203059	0.0410932
13198	1649	Ddit3	H1	M1	O1	C1	-0.988277	0.00331748	0.0118445	-0.619115	0.000178421	0.000982214
13865	7025	Nr2f1	H1	M1	O1	C1	-0.48477	0.0199489	0.0456085	-0.247241	0.149608	0.218334
14373	50486	G0s2	H1	M1	O1	C1	-1.49817	0.00706566	0.0209012	-0.458553	0.0542201	0.0929547
14451	2619	Gas1	H1	M1	O1	C1	-3.56106	7.23e-06	0.000224851	-0.484539	0.0127667	0.0279068
15228	2290	Foxg1	H1	M1	O1	C1	-0.103269	0.28347	0.370127	-0.153424	0.0100975	0.0229975
16002	3481	Igf2	H1	M1	O1	C1	-6.52914	9.21e-10	5.29e-06	-4.54782	2.86e-07	1.71e-05
16412	3688	Itgb1	H1	M1	O1	C1	-0.729651	0.00035085	0.0024352	-0.605798	0.000975078	0.0035042
16476	3725	Jun	H1	M1	O1	C1	-1.36691	0.0026296	0.009973	-0.879092	0.00325342	0.00907671
16478	3727	Jund1	H1	M1	O1	C1	-0.779357	0.000545131	0.00330548	-0.834234	8.73e-07	3.3e-05
16952	301	Anxa1	H1	M1	O1	C1	-4.36507	1.1e-05	0.000288599	-1.19452	0.000180097	0.000988955
17242	4192	Mdk	H1	M1	O1	C1	-1.4759	0.00156085	0.00683484	-0.842156	0.0097388	0.0224138
17289	10461	Mertk	H1	M1	O1	C1	-0.638251	0.0099537	0.0270578	-0.552692	1.63e-05	0.000203191
17873	4616	Gadd45b	H1	M1	O1	C1	-1.29069	0.00249603	0.00960001	-1.11662	4.6e-05	0.000396276
18000	4735	2007-09-02	H1	M1	O1	C1	-0.0974261	0.573072	0.650481	-0.342052	6.17e-05	0.000473063
18858	5376	Pmp22	H1	M1	O1	C1	-2.45866	0.000133485	0.00124974	-1.87133	0.0022817	0.00681092
19055	5530	Ppp3ca	H1	M1	O1	C1	-0.377314	0.0568101	0.10253	-1.19668	1.32e-05	0.000173447
19242	5764	Ptn	H1	M1	O1	C1	-2.61342	0.000963655	0.00482782	-1.12007	0.0557997	0.0953149
19243	7803	LOC627166 LOC632884 Ptp4a1	H1	M1	O1	C1	-0.606016	1.82e-05	0.000374151	-0.61821	0.000309978	0.00147323
19645	5925	Rb1	H1	M1	O1	C1	-0.412782	0.0435727	0.083087	-0.226608	0.022227	0.0443011
19651	5934	Rbl2	H1	M1	O1	C1	-0.434155	0.000223624	0.00176139	-0.0505744	0.519947	0.606175
19735	5997	Rgs2	H1	M1	O1	C1	-0.40336	0.0197226	0.0451853	-0.258304	0.126541	0.19029
20130	6237	Rras	H1	M1	O1	C1	-1.62993	0.000438958	0.00282735	-1.07072	0.000163151	0.000924476
20439	6478	Siah2	H1	M1	O1	C1	-0.50954	0.0675079	0.117531	-0.214296	0.0312603	0.0590103
20620	10769	Plk2	H1	M1	O1	C1	-2.55289	2.06e-05	0.000391829	-0.532863	0.00368511	0.0100674
21750	7014	Terf2	H1	M1	O1	C1	-0.425786	0.00715864	0.0211098	-0.25556	0.0564025	0.0961447
21808	7042	Tgfb2	H1	M1	O1	C1	-1.21168	0.0331411	0.067275	-0.561136	0.00672769	0.0165127
21809	7043	Tgfb3	H1	M1	O1	C1	-0.507796	0.0388077	0.0758274	-0.24785	0.0710858	0.116462
22340	7423	Vegfb	H1	M1	O1	C1	-0.513236	0.0530689	0.0974635	-0.476541	0.00750568	0.0180434
22346	7428	Vhlh	H1	M1	O1	C1	-0.28133	0.023975	0.0524218	-0.268024	0.00670734	0.0164874
23882	10912	Gadd45g	H1	M1	O1	C1	-0.325176	0.002315	0.00914976	-0.407197	0.0431118	0.0765875
26362	558	Axl	H1	M1	O1	C1	-2.18296	2.11e-05	0.000396059	-0.91737	0.0221307	0.0441472
26410	1326	Map3k8	H1	M1	O1	C1	-0.32629	0.0235508	0.0517378	-0.112093	0.0453525	0.0798001
26417	5595	Mapk3	H1	M1	O1	C1	-0.663936	0.0205392	0.0465852	-0.282423	0.0614617	0.102979
53614	8434	Reck	H1	M1	O1	C1	-0.694553	0.0405272	0.0783716	-0.858303	1.02e-05	0.000146168
64383	22933	Sirt2	H1	M1	O1	C1	-0.147923	0.0810059	0.135484	-0.612073	0.000288046	0.00140108
65964	51776	B230120H23Rik	H1	M1	O1	C1	-0.743796	0.005563	0.0174538	-0.143064	0.0149911	0.0318271
66515	9820	Cul7	H1	M1	O1	C1	-0.807477	0.000453274	0.00289401	-0.54232	9.95e-05	0.000660487
67776	4013	Loh11cr2a	H1	M1	O1	C1	-1.05036	0.000113649	0.00112099	-0.534823	7.31e-06	0.000116958
100732	22924	Mapre3	H1	M1	O1	C1	-0.520201	0.0304352	0.0629238	-0.316823	0.00158613	0.00513832
109905	5906	Rap1a	H1	M1	O1	C1	-0.634656	0.000158173	0.00139928	-0.376648	0.00811842	0.0193062
216190	55198	Dip3b	H1	M1	O1	C1	-0.539353	0.00795492	0.0228231	-0.987931	4.91e-08	6.4e-06
12313	801	Calm1 Calm2 Calm3	H1			C1	-0.305771	0.0024821	0.00956563	-0.163969	0.427734	0.517918
17428	4335	Mnt	H1				-0.390792	0.012684	0.0322648	-0.0855336	0.102591	0.159115
18472	5048	Pafah1b1	H1			C1	-0.335544	0.0581411	0.104673	-0.182313	0.0155644	0.0327901
19252	1843	Dusp1	H1			C1	-1.79422	0.000117292	0.00113714	-0.203946	0.283261	0.371928
22088	7251	Tsg101	H1				-0.240875	0.00469535	0.0153439	-0.0553003	0.368855	0.459793
53892	8493	Ppm1d	H1			C1	-0.152469	0.367135	0.456437	-0.174758	0.0756649	0.123014
56032	10641	Tusc4	H1				-0.00291619	0.968859	0.978235	-0.0938954	0.110353	0.169713
57784	55909	Bin3	H1				-0.124167	0.320797	0.409504	-0.0970619	0.0021078	0.00640229
66214	28984	1190002H23Rik	H1			C1	-2.93179	0.00035279	0.0024435	-0.297757	0.00839645	0.0198168
66283	56287	Gkn1	H1				-0.00703607	0.890453	0.921289	-1.2378	0.00392043	0.0105481
235072	989	2007-09-07	H1			C1	-0.284407	0.399796	0.487543	-0.0140637	0.901618	0.928893
12315	808	Calm1 Calm2 Calm3					0.126383	0.408625	0.496381	-0.0126203	0.861958	0.897885
12455	904	Ccnt1					0.0343429	0.825947	0.869885	-0.0472318	0.244066	0.328941
13560	1877	E4f1					0.0479664	0.472532	0.558222	-0.070627	0.085195	0.136349
13867	2065	Erbb3					0.331127	0.227687	0.310363	-0.850228	0.000778437	0.00295761
17171	4142	Mas1					0.0181243	0.88573	0.917558	-0.0336287	0.0542772	0.0930284
17283	4221	Men1					0.161455	0.219043	0.301081	-0.0306646	0.620343	0.700002
18590	5154	Pdgfa					0.156127	0.471838	0.557604	-0.0703679	0.548084	0.632916
20729	10927	Spin					0.381304	0.0485994	0.0906996	-0.0312274	0.512987	0.599976
26415	5603	Mapk13					0.496184	0.169974	0.245817	-0.0847215	0.317941	0.406977
53415	10553	Htatip2					0.571027	0.0267496	0.0570861	-0.202165	0.0153471	0.0324257
53860	10801	2007-09-09					-0.0385164	0.75379	0.81038	-0.0325439	0.65986	0.735627
70097	23328	Sash1				C1	-0.0157424	0.8775	0.9109	-0.0875907	0.514317	0.601318
100683	8295	Trrap					0.110851	0.483256	0.568506	-0.359983	0.0533578	0.0916199
225182	5932	Rbbp8					0.516734	0.0204199	0.0463948	-0.0861528	0.351207	0.441655
231580	2580	Gak				C1	0.0108878	0.95017	0.963509	-0.278926	0.00860165	0.0202285
12450	900	Ccng1					0.575209	0.00660634	0.019919	-0.206056	0.136183	0.202198
12928	1398	Crk					0.210187	0.316572	0.405067	-0.486168	0.00221346	0.00664037
12929	1399	Crkl					0.491326	0.00529077	0.0168164	-0.0769255	0.214038	0.295376
13559	1875	E2f5					0.686051	0.00640788	0.0194097	-0.139226	0.0597542	0.100755
16882	3980	Lig3					1.03691	6.09e-06	0.000205261	-0.0229014	0.658057	0.734396
19650	5933	Rbl1					0.052747	0.440648	0.527478	-0.0501126	0.635955	0.714675
20469	6494	Sipa1					0.175761	0.326199	0.414079	-0.0742323	0.24814	0.333406
22627	7531	Ywhae					0.230995	0.331237	0.419503	0.00984822	0.777855	0.832168
24086	11011	Tlk2					0.540172	0.00222107	0.00888022	-0.128251	0.120506	0.182717
50878	10734	Stag3					0.253375	0.0314911	0.0645034	-0.0651609	0.608458	0.688719
56036	54998	Ccnl2					0.0537076	0.823778	0.868017	-0.101699	0.147823	0.216301
56036	54998	Ccnl2					0.0537076	0.823778	0.868017	-0.101699	0.147823	0.216301
56438	9978	Rbx1					0.0636713	0.555893	0.635348	0.142556	0.0191351	0.0390484
66591	9587	Mad2l1bp					0.174466	0.152808	0.225709	0.00122605	0.985769	0.989533
67010	10179	Rbm7					0.109745	0.507685	0.59146	-0.0467203	0.586376	0.667749
71175	25836	Nipbl					0.103262	0.425778	0.512947	-0.0445287	0.310308	0.39954
212307	10982	Mapre2					0.531186	0.00106895	0.00519691	-0.0455472	0.159533	0.230768
217325	3993	Llglh2					0.291076	0.116496	0.181729	-0.275053	0.0593665	0.100261
268930	9088	Pkmyt1					0.204735	0.075112	0.12764	-0.0554753	0.359228	0.449667
11622	196	Ahr					-0.542798	0.181751	0.258999	0.0488765	0.528262	0.613654
12568	1020	Cdk5					-0.537424	0.00026185	0.00197378	-0.0137188	0.846087	0.886409
14180	2254	Fgf9				C1	-1.22341	0.0349954	0.0700014	-0.037801	0.576475	0.658642
16433	50624	Cuzd1					-0.15464	0.452451	0.538371	-0.0403349	0.548446	0.633112
18764	5311	Pkd2					-0.474928	0.130361	0.198808	0.099386	0.440071	0.529875
30948	274	Bin1					-1.09304	0.000641887	0.00369937	0.00465788	0.944492	0.961162
78309	23113	Parc					-0.12435	0.056763	0.102473	0.0541988	0.520161	0.606316
12323	816	Camk2b					0.0802877	0.323049	0.411671	-0.0526721	0.581546	0.662824
12571	1021	Cdk6					-0.0227093	0.785175	0.835106	0.0543603	0.501823	0.589646
14282	2354	Fosb					-0.16755	0.293733	0.381118	0.0665489	0.586072	0.667519
14825	6372	Cxcl1					0.0794176	0.573256	0.650554	0.00969137	0.867257	0.901974
16175	3552	Il1a					-0.127424	0.154882	0.228208	-0.0321623	0.671534	0.745481
16176	3553	Il1b					0.00995337	0.935172	0.952452	-0.00253615	0.976665	0.983099
17246	4193	Mdm2					0.277396	0.119846	0.186009	0.0408544	0.695697	0.765966
17965	4681	Nbl1				C1	-0.347972	0.161414	0.235615	-0.0666788	0.322199	0.411466
18018	4772	Nfatc1					0.330415	0.11496	0.179955	-0.0324553	0.680733	0.754419
19211	5728	Pten					0.106161	0.32443	0.412791	0.046984	0.707659	0.77524
19698	5971	Relb					0.00268879	0.987043	0.990358	0.00935549	0.850656	0.889778
22631	7534	Ywhaz					-0.171771	0.234579	0.318309	-0.0829067	0.288002	0.376693
54401	7529	Ywhab					0.130442	0.089671	0.147278	0.00327368	0.968422	0.977799
56696	29933	Gpr132					0.123647	0.482263	0.567576	0.0823042	0.352016	0.442465
67065	661	Polr3d					0.177324	0.149114	0.221548	0.00945809	0.85039	0.889778
12427	8900	Ccna1					0.259655	0.0145041	0.0356527	0.0444227	0.500094	0.588469
12576	1027	Cdkn1b					0.00948039	0.967752	0.977268	0.00889423	0.928264	0.948318
13404	11144	Dmc1h					0.32359	0.060442	0.107929	0.0312918	0.663577	0.738894
13712	2002	Elk1					-0.00350529	0.965959	0.975757	-0.000782974	0.988605	0.991169
17451	4342	Mos					0.0469851	0.297697	0.385013	0.0971733	0.360004	0.450429
17687	4439	Msh5					0.219496	0.219731	0.301838	-0.0175763	0.773811	0.829462
18014	4762	Neurog1					-0.472122	0.181768	0.258999	0.0225889	0.756797	0.81493
19367	5883	Rad9					0.176783	0.0755955	0.128329	0.0276189	0.637129	0.715626
20437	6477	Siah1a					0.329795	0.000377676	0.00256718	0.0473779	0.542801	0.627587
21832	7066	Thpo					0.105901	0.446939	0.533067	0.100802	0.186662	0.263895
27366	10907	Txnl4					0.207509	0.0771304	0.130463	0.0730842	0.296312	0.385065
54601	4303	Mllt7					0.144041	0.0471587	0.0884376	-0.0383453	0.491522	0.580448
56706	57018	Ccnl1					0.385478	0.0125986	0.0320972	0.133436	0.450102	0.539497
56739	9985	Rec8L1					-0.495746	0.181643	0.258988	0.0647297	0.207811	0.288295
99375	8451	Cul4a					0.336435	0.0215761	0.0482543	0.0389626	0.579275	0.661267
11636	203	Ak1		M2			-1.01948	0.0137556	0.0342353	0.475997	0.000585971	0.00238588
13000	1459	Csnk2a2		M2			-0.28642	0.0107122	0.0286225	0.467793	0.0321181	0.0601973
13197	1647	Gadd45a		M2			-1.76876	0.000117873	0.00114106	0.875583	0.0141419	0.0303278
21402	6500	Skp1a		M2			-0.0846896	0.0206569	0.0467876	0.583099	0.00430591	0.0114308
26370	1069	Cetn2		M2			-0.573021	0.0033311	0.0118662	0.352108	0.00356148	0.00979481
55948	2810	Sfn		M2			-1.0641	0.0355844	0.0707919	0.646068	0.00908258	0.0211511
66597	10206	Trim13		M2			-0.0268403	0.877793	0.911059	0.822385	0.00149778	0.00491508
67628	10541	Anp32b		M2			-0.174758	0.0401661	0.0778337	0.556246	0.00147454	0.00485226
12443	595	Ccnd1		M2		C2	0.505579	0.189317	0.267436	0.418758	1.32e-06	4.2e-05
12539	11140	Cdc37		M2			0.21551	0.0992903	0.159842	0.254155	3.36e-05	0.000317926
13445	8099	Cdk2ap1		M2			0.151707	0.232975	0.316547	0.770661	3.07e-06	7.34e-05
14087	2175	Fanca		M2			0.308464	0.0223802	0.0497481	0.212856	0.000208041	0.00109134
15270	3014	H2afx		M2			0.185541	0.0783632	0.132038	0.88442	1.08e-05	0.000151936
15481	3312	Hspa8		M2		C2	0.496975	0.00376815	0.0129608	0.515673	0.00165063	0.00530025
16319	3619	Incenp		M2			0.2365	0.0224552	0.049881	0.907384	0.00177928	0.00561998
19045	5499	Ppp1ca		M2			0.0640059	0.522135	0.604012	0.251946	0.00282857	0.00808358
19646	5928	Rbbp4		M2		C2	0.700639	0.0211116	0.047539	0.362876	0.00550024	0.0139911
20587	6598	Smarcb1		M2			0.263202	0.0492111	0.091711	0.604417	2.03e-05	0.000227922
21762	5708	Psmd2		M2			0.20182	0.168721	0.244273	0.347316	0.00103381	0.00364745
21781	7027	Tfdp1		M2			0.118705	0.376196	0.465325	1.0226	2.97e-07	1.74e-05
22200	9039	Ube1c		M2			0.128196	0.224903	0.307336	0.207667	0.00267483	0.0077418
22630	10971	Ywhaq		M2			0.0322939	0.600238	0.67447	0.299248	0.00494252	0.0128357
23988	5300	Pin1		M2			0.0141674	0.806658	0.853924	0.693843	3.74e-05	0.000340688
23997	5719	Psmd13		M2			0.10934	0.18492	0.262539	0.690709	5.87e-05	0.000458363
26429	5001	Orc5l		M2			0.22405	0.0126664	0.0322421	0.764182	0.00217227	0.00654006
26754	10987	Cops5		M2			0.144023	0.216715	0.298318	0.422678	0.00445128	0.0117409
26951	9183	Zw10		M2			0.340052	0.0160102	0.038351	0.204678	0.00104326	0.00367293
27401	6502	Skp2		M2			0.291648	0.381522	0.469703	0.333658	0.00381502	0.0103236
51813	892	Ccnc		M2		C2	0.890303	8.18e-05	0.000913507	0.492087	0.00727312	0.0175823
52563	8697	Cdc23		M2			0.166992	0.114774	0.179771	0.354356	0.00377691	0.01025
56321	26574	Aatf		M2			0.368846	0.0462357	0.0872044	0.945699	0.000249055	0.00125732
56399	10270	Akap8		M2			0.30969	0.0147369	0.0360497	0.96139	3.28e-06	7.64e-05
67072	55664	Cdc37l1		M2			0.504133	0.00295636	0.0109292	0.377796	9.78e-05	0.000653368
71702	988	Cdc5l		M2			0.213599	0.0713489	0.122704	0.913398	0.000894883	0.00329159
71745	8453	Cul2		M2			0.174003	0.0796197	0.13361	0.604721	0.000164763	0.000930399
74107	55165	Cep55		M2			0.26647	0.152459	0.225346	1.0526	0.00170496	0.00542961
100088	1104	Rcc1		M2		C2	0.730705	0.000849402	0.00444516	0.861577	1.15e-05	0.000158885
102060	90480	Gadd45gip1		M2		C2	0.543076	0.0555054	0.100716	0.921184	2.52e-06	6.43e-05
104394	1874	E2f4		M2			0.192257	0.0259415	0.0557964	0.311521	0.00212235	0.00642866
217716	27030	Mlh3		M2			0.219326	0.0522135	0.0961485	0.274408	0.000666983	0.00262608
233406	9055	Prc1		M2			0.283206	0.0816913	0.136387	0.160877	0.0291254	0.0555547
235559	11073	Topbp1		M2			0.158734	0.357564	0.447244	0.481521	0.0198563	0.040357
12189	672	Brca1	H2	M2	O2	C2	0.704992	0.00231689	0.00914976	0.752105	0.00558566	0.0141974
12236	701	Bub1b	H2	M2	O2	C2	1.4272	7.68e-06	0.00023157	0.688146	4.12e-06	8.73e-05
12237	9184	Bub3	H2	M2	O2	C2	0.578256	0.00365797	0.0126619	0.6335	9.61e-05	0.000643902
12428	890	Ccna2	H2	M2	O2	C2	1.42408	9.88e-06	0.000269167	0.630899	0.000432353	0.00188828
12442	9133	Ccnb2	H2	M2	O2	C2	0.787435	0.0033667	0.0119424	0.433033	0.0425402	0.0757154
12530	993	Cdc25a	H2	M2	O2		0.492886	0.0301376	0.0624509	0.116942	0.408327	0.499616
12532	995	Cdc25c	H2	M2	O2		0.878714	0.000500532	0.00309501	0.176999	0.0258596	0.050348
12534	983	Cdc2a	H2	M2	O2		0.938086	0.00263246	0.009973	0.259684	0.00326901	0.00911247
12537	984	Cdc2l1	H2	M2	O2		0.45002	7.8e-05	0.000877821	0.331668	0.00166658	0.00533732
12544	8318	Cdc45l	H2	M2	O2		0.693619	0.000620407	0.00363777	0.158399	0.116025	0.177009
12572	1022	Cdk7	H2	M2	O2	C2	0.619348	0.00324589	0.0116842	0.570937	0.000266855	0.00133084
12626	1070	Cetn3	H2	M2	O2	C2	0.540916	0.0255982	0.0551843	0.585423	0.00215559	0.00651134
12649	1111	Chek1	H2	M2	O2	C2	1.34697	2.19e-05	0.000402198	0.487775	0.00720064	0.0174456
13006	9126	Cspg6	H2	M2	O2	C2	0.771599	0.000195252	0.00161731	0.386518	0.0100703	0.0229523
14208	5496	Ppm1g	H2	M2	O2	C2	0.754677	4.53e-05	0.000637103	0.774399	0.000123031	0.00076968
14211	10592	Smc2l1	H2	M2	O2	C2	1.04911	3.56e-05	0.000546935	0.779756	0.00107197	0.00374989
14853	23708	Gspt2	H2	M2	O2	C2	0.709712	4.03e-05	0.000596541	0.436274	2.87e-06	6.98e-05
16551	3832	Kif11	H2	M2	O2	C2	0.903386	0.00304166	0.0111505	0.929514	4.13e-06	8.73e-05
16881	3978	Lig1	H2	M2	O2	C2	0.637571	0.00742631	0.0216947	0.477209	0.00301371	0.00850907
17215	4172	Mcm3	H2	M2	O2	C2	1.27094	7.75e-07	7.77e-05	0.927144	5.76e-07	2.61e-05
17216	4171	Mcm2	H2	M2	O2	C2	0.863972	4.19e-05	0.000607749	1.06762	2.74e-06	6.77e-05
17217	4173	Mcm4	H2	M2	O2		1.16414	0.000205886	0.00166252	0.731209	0.000281772	0.00137804
17218	4174	Mcm5	H2	M2	O2		1.52806	1.54e-05	0.000342651	1.25159	3.03e-05	0.000297484
17219	4175	Mcm6	H2	M2	O2	C2	1.15382	5.49e-06	0.00019797	0.561747	0.00286783	0.00818507
17220	4176	Mcm7	H2	M2	O2	C2	1.23595	8.77e-05	0.000951318	0.582176	0.00628553	0.0156082
17222	64682	Anapc1	H2	M2	O2		1.25083	4.6e-08	2.53e-05	0.296083	0.000638372	0.00254768
18392	4998	Orc1l	H2	M2	O2		1.73786	2.41e-09	5.29e-06	1.04579	3.09e-05	0.000301308
18393	4999	Orc2l	H2	M2	O2		1.11004	3.28e-06	0.000161959	0.935467	1.92e-06	5.25e-05
18538	5111	Pcna	H2	M2	O2		0.801321	2.74e-05	0.000470877	0.843367	8.04e-07	3.17e-05
17350	4292	Mlh1	H2	M2	O2		0.326758	0.0029314	0.0108736	0.611721	0.000215823	0.00112409
17535	4361	Mre11a	H2	M2	O2	C2	0.664976	0.00302716	0.0111176	0.953961	2.76e-05	0.000278193
17685	4436	Msh2	H2	M2	O2	C2	2.05038	0.000105186	0.00106367	0.691836	0.00158415	0.00513444
17865	4605	Mybl2	H2	M2	O2	C2	1.19195	8.97e-05	0.000964282	1.33631	0.00848073	0.019987
17869	4609	Myc	H2	M2	O2	C2	1.18194	0.00320046	0.0115459	0.882867	0.000112094	0.000718826
18109	4613	Mycn	H2	M2	O2	C2	0.923205	0.000325743	0.00231221	1.63292	8.03e-07	3.17e-05
18221	10726	Nudc	H2	M2	O2	C2	0.667969	0.000151417	0.00135467	0.714067	0.00652048	0.0161004
18817	6168	Plk1	H2	M2	O2	C2	1.17796	1.48e-05	0.000336726	0.732111	0.00010406	0.00068194
19090	5591	Prkdc	H2	M2	O2		0.765698	0.00294468	0.0108947	0.328715	0.00751943	0.0180516
19047	5501	LOC434233 LOC627816 Ppp1cc	H2	M2	O2	C2	0.924611	0.000232419	0.00181435	0.387233	0.00355682	0.00979177
19356	5884	Rad17	H2	M2	O2	C2	0.512663	0.000410761	0.00271077	0.729248	0.00052056	0.00217109
19360	10111	Rad50	H2	M2	O2		0.216755	0.0320996	0.0654641	0.21419	0.020097	0.0407206
19361	5888	Rad51	H2	M2	O2		0.403865	0.00478573	0.0155418	0.798165	0.00076993	0.00293207
19384	5901	Ran	H2	M2	O2	C2	0.784879	1.62e-05	0.000355939	0.693947	0.000704891	0.00274807
19385	5902	Ranbp1	H2	M2	O2	C2	1.04279	1.92e-05	0.000384111	0.854203	4.63e-07	2.24e-05
20218	10657	Khdrbs1	H2	M2	O2		0.316499	5.64e-05	0.000720872	0.113374	0.0194334	0.0395833
20877	9212	Aurkb	H2	M2	O2		1.07334	0.000295322	0.00214729	0.259661	0.00708952	0.0172335
20878	6790	Aurka	H2	M2	O2	C2	1.17126	0.00019513	0.00161731	0.638935	0.000143126	0.000852916
21335	10460	Tacc3	H2	M2	O2	C2	0.923678	0.00133142	0.00606794	0.514489	0.00321363	0.00898096
21749	7013	Terf1	H2	M2	O2	C2	2.70152	3.13e-06	0.000160939	1.00844	0.0250727	0.048976
22059	7157	Trp53	H2	M2	O2	C2	0.784235	0.00208557	0.00846724	1.33537	2.15e-05	0.000236829
26909	9156	Exo1	H2	M2	O2	C2	0.982846	3.62e-05	0.000548855	0.675833	0.00465822	0.0122035
26934	29127	Racgap1	H2	M2	O2		0.37265	0.0158505	0.0380517	0.459802	0.000102164	0.000674221
27214	10926	Dbf4	H2	M2	O2	C2	0.723232	0.00705122	0.0208773	1.1768	0.00167588	0.00535256
50793	23595	Orc3l	H2	M2	O2		1.01497	9.74e-06	0.000269167	0.211668	0.00108881	0.00379467
50883	11200	Chek2	H2	M2	O2	C2	1.81655	3.83e-05	0.00057583	1.00981	4.15e-07	2.1e-05
54124	1163	Cks1b	H2	M2	O2	C2	0.734214	0.000905277	0.00463065	0.378388	0.0189349	0.0387603
56150	4085	Mad2l1	H2	M2	O2	C2	1.05882	0.00172709	0.0073572	0.61706	0.0121052	0.0266547
56452	23594	Orc6l	H2	M2	O2		0.62355	0.00101449	0.00499869	0.655386	0.000661775	0.00261252
57441	51053	Gmnn	H2	M2	O2	C2	0.908385	2.25e-06	0.000132335	0.842378	0.00125068	0.00423096
64934	23481	Pes1	H2	M2	O2	C2	0.677694	0.000453937	0.00289401	0.81062	0.000289878	0.00140514
66165	56647	Bccip	H2	M2	O2	C2	1.01943	3.05e-05	0.000496518	1.01581	5.51e-06	0.000100391
66671	902	Ccnh	H2	M2	O2	C2	0.569334	0.020972	0.0473113	0.393364	0.00241928	0.00713411
66824	29108	Pycard	H2	M2	O2	C2	1.46562	0.00261802	0.00993619	1.30788	0.000686459	0.00269058
67052	10403	Kntc2	H2	M2	O2	C2	1.23325	0.000201741	0.00164726	0.501989	8.7e-06	0.000130826
67177	81620	Ris2	H2	M2	O2	C2	1.5049	1.65e-05	0.000358471	0.794223	0.00253767	0.00741667
68275	6117	Rpa1	H2	M2	O2	C2	0.548276	7.73e-05	0.00087491	1.26226	1.62e-05	0.000202251
68533	10200	Mphosph6	H2	M2	O2	C2	0.564049	5.77e-05	0.000733294	0.374863	0.00515399	0.0132644
68612	11065	Ube2c	H2	M2	O2	C2	0.890476	0.000771266	0.00417157	0.808572	1.9e-06	5.24e-05
69192	8449	Dhx16	H2	M2	O2	C2	0.505411	0.0023205	0.00914976	1.36631	0.000968416	0.00348717
70247	5707	Psmd1	H2	M2	O2	C2	0.559145	4.04e-05	0.000596628	0.554243	0.000113806	0.000726966
72119	22974	Tpx2	H2	M2	O2	C2	0.780319	0.00189431	0.00791789	0.512599	0.00131389	0.00441296
72949	905	Ccnt2	H2	M2	O2		0.324005	0.00916514	0.0255481	0.465655	4.58e-05	0.000395382
98828	8872	G431001I09Rik	H2	M2	O2	C2	0.694855	3.15e-05	0.000507361	0.53123	0.000577557	0.00235647
107047	56984	Tnfsf5ip1	H2	M2	O2		0.268773	0.0102777	0.0277094	0.753596	0.00272506	0.00786987
107995	991	Cdc20	H2	M2	O2	C2	1.2598	4.88e-05	0.000664324	0.87448	0.000697767	0.00272419
108907	51203	Nusap1	H2	M2	O2	C2	0.862355	0.00181463	0.00765568	0.392705	0.00931492	0.0215968
110157	5894	Raf1	H2	M2	O2		0.325614	0.00120385	0.00563595	0.402381	0.000835849	0.0031163
110749	8208	Chaf1b	H2	M2	O2	C2	0.69128	0.00112891	0.00540054	0.377355	0.00302503	0.00852638
215387	23397	Brrn1	H2	M2	O2		1.02036	9.04e-07	8.37e-05	0.292256	0.00613665	0.0152905
218977	9787	Dlg7	H2	M2	O2	C2	1.57694	3.58e-05	0.000547077	0.402025	0.0109138	0.0244333
433759	3065	Hdac1 Hdac1-ps	H2	M2	O2		0.423558	0.012366	0.0318094	0.935673	5.25e-05	0.000427778
12235	699	Bub1	H2			C2	1.83743	6.8e-06	0.000219094	0.342081	0.180368	0.256337
15183	8841	Hdac3	H2				0.194026	0.0583389	0.105	0.111833	0.118886	0.180554
17345	4288	LOC628337 LOC638774 Mki67	H2				0.28821	0.0510205	0.0944138	0.367986	0.137987	0.204276
17863	4602	Myb	H2				0.861894	0.00358303	0.0124808	-0.0424142	0.847004	0.887087
19052	5515	Ppp2ca	H2				0.146249	0.0660954	0.115544	0.107921	0.149332	0.218076
21415	83439	Tcf3	H2				1.00228	0.00252601	0.00968697	0.105468	0.206481	0.286631
22390	7465	Wee1	H2				0.794948	0.000131609	0.00123581	-0.00773946	0.946653	0.962467
23857	9988	Dmtf1	H2				0.631858	0.000353799	0.00244791	0.0501816	0.530798	0.616202
30939	9232	Pttg1	H2				0.881576	0.00574723	0.0178697	0.0616903	0.593602	0.673897
68298	9918	Ncapd2	H2			C2	0.955376	8.28e-05	0.000921244	0.384105	0.0418189	0.0747147
70099	10051	Smc4l1	H2				0.446143	0.0245452	0.0533693	0.135696	0.285599	0.374313
74187	10300	Katnb1	H2				0.605121	1.77e-05	0.000367305	0.0594167	0.397028	0.488916
107951	1025	Cdk9	H2				0.605428	0.0191382	0.0442007	0.175818	0.0667416	0.110252
225845	11145	Hrasls3	H2				2.52764	2.77e-05	0.000472068	0.205585	0.0251867	0.0491252
234664	8883	Appbp1	H2			C2	0.735783	3.05e-05	0.000496518	0.320588	0.0562548	0.0959676
12314	805	Calm1 Calm2 Calm3					-0.144728	0.0604264	0.107929	0.0028138	0.971245	0.979742
19046	5500	Ppp1cb					-0.166928	0.297718	0.385013	0.210631	0.148649	0.217175
20102	6191	Rps4x					-0.0278355	0.501017	0.585039	0.025639	0.486657	0.57522
20200	6277	S100a6				C1	-2.53618	0.000745218	0.00407096	0.233445	0.450027	0.539497
24075	6881	Taf10					-0.142536	0.262983	0.348927	0.00371223	0.9481	0.963343
26413	5594	Mapk1					-0.559911	0.00118088	0.00556408	0.0985812	0.143988	0.21162
53598	11258	Dctn3					-1.54557	6.93e-06	0.000221422	0.00106123	0.98961	0.991598
67199	5201	Pfdn1					-0.478756	2.8e-05	0.000472068	0.0842937	0.420747	0.51129
72584	8450	Cul4b					-0.236337	0.118829	0.184779	0.313743	0.321268	0.410596
13555	1869	E2f1					0.0961224	0.197204	0.275704	0.0217908	0.772793	0.828776
17420	4331	Mnat1					0.489999	0.000692489	0.00387711	0.140579	0.0908942	0.143617
23924	11104	Katna1					0.659953	0.000439179	0.00282735	0.198471	0.0447248	0.0787507
26965	8454	Cul1					-0.0074654	0.943796	0.958228	0.125667	0.251087	0.33683
50772	5597	Mapk6					0.191756	0.0241267	0.0526336	0.136456	0.218529	0.300563
214498	79577	Cdc73					0.285513	0.158	0.231855	0.165963	0.338535	0.428828
231600	55743	Chfr					0.120538	0.195819	0.274205	0.122345	0.254299	0.34036
264064	1024	Cdk8					0.0386018	0.848318	0.885641	0.155714	0.158502	0.229428
11920	472	Atm					0.129826	0.276396	0.362988	0.436446	0.00277259	0.00796513
12531	994	Cdc25b					-0.0791028	0.545766	0.625404	0.113826	0.0860405	0.137569
12567	1019	Cdk4					0.14388	0.19305	0.271427	0.369783	0.0135816	0.0294044
12745	1047	Clgn					-0.144034	0.500648	0.584922	0.142642	0.00455098	0.01197
14011	2120	Etv6					0.227713	0.262748	0.348686	0.0922457	0.195288	0.273811
23939	5598	Mapk7					0.238711	0.159765	0.233701	0.0683515	0.0926568	0.14592
26356	3621	Ing1					0.0635163	0.580295	0.657182	0.112456	0.346137	0.436293
59008	51433	Anapc5					0.0475667	0.444511	0.530951	0.152789	0.0183755	0.0377918
72993	26060	2900057D21Rik					0.118341	0.139543	0.210082	0.201984	0.0642642	0.106894
217232	996	Cdc27					0.0196307	0.91094	0.935272	0.178886	0.0261194	0.0507337
12367	836	Casp3				C2	1.07775	0.000304291	0.00219069	0.483824	0.00228105	0.00681092
12545	8317	Cdc7					1.17598	6.45e-05	0.000775896	0.133605	0.0216543	0.0433657
15182	3066	Hdac2					0.472035	0.000666585	0.00379019	0.186642	0.264712	0.351293
12704	11113	Cit					0.529985	0.011926	0.0309473	0.138601	0.0667068	0.110233
13018	10664	Ctcf				C2	0.665716	5.92e-05	0.00073948	0.397637	0.000281571	0.00137804
13557	1871	E2f3					0.805989	1.54e-06	0.000109779	0.102174	0.031401	0.0592334
14173	2247	Fgf2					0.836342	0.0335633	0.0679013	0.0860469	0.0977294	0.152656
16765	3925	Stmn1					0.474451	0.00506178	0.0162695	0.714221	0.000987689	0.00353563
18861	5395	Pms2					0.29367	0.0450648	0.0853387	0.241492	0.00125916	0.0042487
19357	5885	Rad21					0.332105	0.043585	0.083087	0.0648303	0.515739	0.602337
22612	7525	Yes1				C2	0.677724	0.000473943	0.00298966	0.378233	0.00177608	0.00561257
54141	10615	Spag5				C2	1.03985	0.00086505	0.00449303	0.395575	0.000150826	0.000879661
55947	9937	Dclre1a					0.513191	0.00088313	0.00454566	0.17505	0.0194037	0.0395352
56513	50855	Pard6a					0.688419	0.00284233	0.0106091	0.14415	0.130515	0.195105
56526	55922	2007-09-06					0.520606	0.0402879	0.0780236	0.11016	0.0759765	0.12346
76499	23122	Clasp2					0.469181	0.01142	0.0300616	0.133534	0.0314288	0.0592533
232906	2909	Grlf1					0.260995	0.0785621	0.132306	0.195882	0.0579598	0.0983189
17274	4218	Rab8a					-0.0799962	0.412962	0.500442	0.0796205	0.120925	0.183228
18176	4893	Kras Nras					-0.20582	0.138535	0.208994	0.206218	0.0500733	0.086911
22084	7249	Tsc2					-0.336534	0.0158905	0.0381198	0.372768	0.00204791	0.00627547
22341	7424	Vegfc					-1.1742	0.00150738	0.00664969	0.340926	0.047795	0.0835301
26416	1432	Mapk14					-0.182699	0.0325676	0.0662335	0.139121	0.0568231	0.0967362
27354	4683	Nbn					-0.0514933	0.737114	0.79649	0.370805	0.00171578	0.00545612
66406	29901	Sac3d1					-0.093264	0.624354	0.696635	0.150728	0.0206854	0.04172
67857	5537	Ppp6c					0.033909	0.754977	0.811358	0.113279	0.0907609	0.143476

## Sheet: WNT pathway
mouse geneID	human geneID	symbol	coepxression gene clusters identified by comparative K-medoids clustering			coexpression gene clusters idenified by GSVD (by eigengene 3)
			human cluster	mouse cluster	conserved cluster		Fold_change(human)	P_value (human)	adj_P_value (human)	Fold_change (mouse)	P_value (mouse)	adj_P_value (mouse)
11431	52	Acp1		M1		C1	0.0106115	0.950647	0.963687	0.222766	0.0330556	0.0616556
12443	595	Ccnd1		M1		C1	0.505579	0.189317	0.267436	0.418758	1.32e-06	4.2e-05
13543	1856	Dvl2		M1			0.106419	0.516441	0.599006	0.171359	0.00876117	0.0205229
26965	8454	Cul1		M1			-0.0074654	0.943796	0.958228	0.125667	0.251087	0.33683
56438	9978	Rbx1		M1			0.0636713	0.555893	0.635348	0.142556	0.0191351	0.0390484
75826	59343	Senp2		M1		C1	0.171087	0.180766	0.258018	0.13499	0.176577	0.251602
93687	1452	Csnk1a1		M1			0.13126	0.308842	0.396908	0.299205	0.000796363	0.00301285
170758	5881	Rac3		M1		C1	0.579828	0.0501736	0.0931532	0.289766	2.68e-05	0.000273064
11848	387	Rhoa		M1			-0.0527133	0.625525	0.697586	0.053953	0.408178	0.499616
13000	1459	Csnk2a2		M1			-0.28642	0.0107122	0.0286225	0.467793	0.0321181	0.0601973
13001	1460	Csnk2b		M1			-0.125779	0.135336	0.204969	0.0545197	0.486201	0.574784
18021	4775	Nfatc3		M1			0.247336	0.225918	0.308509	0.128411	0.37958	0.470573
19053	5516	Ppp2cb		M1			-0.176741	0.174694	0.251052	0.114096	0.14115	0.208396
21402	6500	Skp1a		M1			-0.0846896	0.0206569	0.0467876	0.583099	0.00430591	0.0114308
22414	7482	Wnt2b		M1			-0.663511	0.0967078	0.15664	0.119258	0.0887002	0.1411
12995	1457	Csnk2a1	H1	M1	O1	C1	0.875767	0.000293932	0.00213955	0.157647	0.0328192	0.0612842
13017	1488	Ctbp2	H1	M1	O1	C1	0.683321	0.000568756	0.00338933	1.38066	0.000205038	0.00108163
14367	7855	Fzd5	H1	M1	O1	C1	1.62277	0.000431281	0.0027988	0.382594	0.000270636	0.00134133
18099	51701	Nlk	H1	M1	O1	C1	0.915046	0.000224724	0.00176499	0.312205	0.141963	0.209314
18797	5331	Plcb3	H1	M1	O1		0.447636	0.0248146	0.0538128	0.214838	0.00216394	0.0065274
19052	5515	Ppp2ca	H1	M1	O1		0.146249	0.0660954	0.115544	0.107921	0.149332	0.218076
21415	83439	Tcf3	H1	M1	O1	C1	1.00228	0.00252601	0.00968697	0.105468	0.206481	0.286631
17869	4609	Myc	H1	M1	O1	C1	1.18194	0.00320046	0.0115459	0.882867	0.000112094	0.000718826
22059	7157	Trp53	H1	M1	O1	C1	0.784235	0.00208557	0.00846724	1.33537	2.15e-05	0.000236829
56505	8607	Ruvbl1	H1	M1	O1	C1	1.34736	1.22e-07	3.64e-05	1.15995	1.76e-05	0.000212502
12005	8312	Axin1	H1				0.281553	0.048936	0.091276	-0.0110343	0.785003	0.837172
12622	9350	Cer1	H1				2.04496	8.48e-06	0.000244521	-0.0889263	0.446903	0.536338
14371	8326	Fzd9	H1				0.623509	0.0611945	0.108917	-0.00224416	0.96157	0.972818
18751	5579	Prkcb1	H1				0.895967	0.00842194	0.0239125	-0.0104966	0.901432	0.928847
20437	6477	Siah1a	H1				0.329795	0.000377676	0.00256718	0.0473779	0.542801	0.627587
51792	5518	Ppp2r1a	H1			C1	0.323796	0.0372423	0.0735115	-0.0151492	0.878404	0.910542
212398	23401	Frat2	H1				2.50633	5.25e-06	0.000191882	-0.0157728	0.857404	0.894664
12323	816	Camk2b					0.0802877	0.323049	0.411671	-0.0526721	0.581546	0.662824
14283	8061	Fosl1					-0.0751627	0.670285	0.73811	-0.0291076	0.619602	0.699535
18018	4772	Nfatc1					0.330415	0.11496	0.179955	-0.0324553	0.680733	0.754419
18798	5332	Plcb4					-0.0527465	0.78148	0.831812	0.133264	0.18736	0.264672
18795	23236	Plcb1					-0.24761	0.0955209	0.155304	-0.0860524	0.240045	0.324854
19056	5532	Ppp3cb					-0.152359	0.0856962	0.141813	-0.0364752	0.607447	0.688049
19015	5467	Ppard					-0.00326224	0.979506	0.985388	0.0226936	0.705316	0.773318
21414	6932	Tcf7					0.0339998	0.927086	0.946791	-0.259029	0.0216222	0.0433257
22410	7480	Wnt10b					0.195665	0.359767	0.449231	-0.0102772	0.745866	0.806611
22415	7473	Wnt3					0.508152	0.130992	0.199492	-0.0253077	0.611681	0.691772
26420	5601	Mapk9					0.108834	0.525018	0.606919	0.0335226	0.626923	0.706479
23805	10297	Apc2					-0.0702877	0.271338	0.357663	0.0139349	0.854701	0.892588
26414	5602	Mapk10					-0.242205	0.0296042	0.0616175	-0.0310763	0.657369	0.733971
234130	27121	Dkk4					0.0201034	0.78924	0.838615	0.0834286	0.321726	0.411047
14365	7976	Fzd3					-0.054434	0.82873	0.871977	0.118465	0.126442	0.190185
13544	1857	Dvl3	H2				-1.23117	0.000167986	0.00145862	-0.0023571	0.979836	0.985383
16842	51176	Lef1	H2				-2.41093	3.02e-05	0.000493162	-0.000159716	0.997657	0.997961
19057	5533	Ppp3cc	H2				-1.57842	9.22e-07	8.41e-05	-0.0212094	0.705995	0.773804
22408	7471	Wnt1	H2				-0.780986	0.077628	0.131035	0.0113491	0.852706	0.891071
22419	81029	Wnt5b	H2				-2.07869	0.000851226	0.00445087	-0.0537769	0.181078	0.257179
12444	894	Ccnd2	H2	M2	O2	C2	-0.889397	0.00373192	0.0128429	-2.26377	7.11e-05	0.000527751
12445	896	Ccnd3	H2	M2	O2		-0.963174	0.000163984	0.00143143	-0.232586	0.000291234	0.00140963
13380	22943	Dkk1	H2	M2	O2	C2	-1.76583	0.00055127	0.0033233	-0.715291	0.000203445	0.00107582
14362	8321	Fzd1	H2	M2	O2	C2	-1.17491	0.0101904	0.0275531	-0.412596	0.0591047	0.0998959
14368	8323	Fzd6	H2	M2	O2	C2	-1.08472	0.00351533	0.0123443	-0.0853985	0.348658	0.439028
16476	3725	Jun	H2	M2	O2	C2	-1.36691	0.0026296	0.009973	-0.879092	0.00325342	0.00907671
17126	4087	Smad2	H2	M2	O2		-0.191891	0.250415	0.335709	-0.219001	0.00797021	0.0190019
17127	4088	Smad3	H2	M2	O2	C2	-1.06752	0.0018065	0.0076263	-0.345996	0.0203059	0.0410932
18749	5567	Prkacb	H2	M2	O2	C2	-0.983957	0.000604783	0.00355567	-0.616944	0.00113396	0.00392085
19055	5530	Ppp3ca	H2	M2	O2	C2	-0.377314	0.0568101	0.10253	-1.19668	1.32e-05	0.000173447
19164	5663	Psen1	H2	M2	O2	C2	-0.478304	0.0359396	0.0713258	-0.411657	1.54e-06	4.59e-05
19878	9475	Rock2	H2	M2	O2		-0.664883	0.021956	0.0489747	-0.163405	0.00533305	0.0136544
22418	7474	Wnt5a	H2	M2	O2	C2	-2.69169	0.000781264	0.00420233	-0.216029	0.0740109	0.120743
57265	2535	Fzd2	H2	M2	O2	C2	-1.93262	0.00113428	0.00541833	-0.870839	0.0107324	0.0241094
12234	8945	Btrc		M2			0.155604	0.102084	0.163361	-0.332155	0.02972	0.0564896
12325	818	Camk2g		M2			0.16138	0.205934	0.285812	-0.123855	0.242449	0.327231
16974	4040	Lrp6		M2			0.250276	0.0155072	0.0374495	-0.0955762	0.191228	0.269152
17128	4089	Smad4		M2			0.258862	0.269954	0.356307	-0.660754	0.00671632	0.016491
19108	5616	Prkx		M2			0.748511	0.00498172	0.0160454	-0.118417	0.00200329	0.00617163
19108	5613	Prkx		M2			0.748511	0.00498172	0.0160454	-0.118417	0.00200329	0.00617163
20377	6422	Sfrp1		M2		C2	-0.153007	0.867808	0.90269	-0.162968	0.13685	0.202935
20671	64321	Sox17		M2			0.597091	0.0118147	0.0307922	-1.66204	2.96e-08	4.33e-06
21416	6934	Tcf7l2		M2			0.476769	0.00116914	0.00554456	-0.411627	0.000143523	0.000853735
26409	6885	Map3k7		M2			0.150732	0.0838085	0.139285	-0.04871	0.336906	0.427094
27373	1454	Csnk1e		M2			0.499417	0.00349465	0.0122902	-0.878726	0.000127548	0.000790172
72930	5521	Ppp2r2b		M2			0.604834	0.0861233	0.142305	-0.159431	0.140246	0.207294
103583	23291	Fbxw11		M2			0.211227	0.0433205	0.0827509	-0.323316	0.00335095	0.00930143
12387	1499	Ctnnb1		M2		C2	-0.121777	0.553962	0.633471	-0.26503	0.00858062	0.0202007
14366	8322	Fzd4		M2			-0.270835	0.166948	0.242134	-0.297321	0.00817042	0.0193959
14370	8325	Fzd8		M2		C2	-0.21985	0.244632	0.329701	-0.413264	0.0142442	0.0304775
19353	5879	Rac1		M2			-0.0148762	0.846037	0.883821	-0.502521	0.000367717	0.00167499
19354	5880	Rac2		M2			-0.114121	0.520325	0.602448	-0.12634	0.26528	0.351904
21372	6907	Tbl1x		M2		C2	-0.556082	0.0123695	0.0318094	-0.409755	0.00196759	0.00608324
22413	7472	Wnt2		M2		C2	-0.627934	0.0709753	0.12219	-0.161869	0.372255	0.462976
22420	7475	Wnt6		M2			-0.0482525	0.317025	0.405331	-0.127276	0.0471288	0.0825193
54446	10725	Nfat5		M2		C2	-0.322535	0.184932	0.262539	-0.427284	0.00736047	0.0177608
56398	11261	1500003O03Rik		M2			-0.189608	0.0412939	0.0795734	-0.441766	0.000421098	0.00185514
56637	2932	Gsk3b		M2		C2	-0.210466	0.494943	0.5798	-0.318504	0.0100382	0.0228942
67087	56998	Ctnnbip1		M2			-0.426761	0.022699	0.0502698	-0.0642193	0.303079	0.392462
73181	4776	Nfatc4		M2			0.0280793	0.782143	0.83215	-0.294802	0.025907	0.0504255

## Sheet: TGF-beta network
mouse geneID	human geneID	symbol	coepxression gene clusters identified by comparative K-medoids clustering			coexpression gene clusters idenified by GSVD (by eigengene 5)
			human cluster	mouse cluster	conserved cluster		Fold_change(human)	P_value (human)	adj_P_value (human)	Fold_change (mouse)	P_value (mouse)	adj_P_value (mouse)
11477	90	Acvr1					-0.412677	0.0174529	0.0410798	0.0502923	0.507785	0.595163
11480	92	Acvr2a					-0.493753	0.0720094	0.123549	-0.0759009	0.38442	0.475676
16323	3624	Inhba					-2.98023	0.00301586	0.0111052	-0.0417685	0.556425	0.640522
17131	4092	Smad7					-0.372525	0.074516	0.126933	-0.000512532	0.994181	0.995241
218441	9765	Zfyve16					-0.496028	0.0199049	0.0455236	-0.0537329	0.265713	0.352408
21826	7058	Thbs2					0.164775	0.69452	0.758251	-0.0326764	0.709352	0.776577
11479	91	Acvr1b		M1			0.0981128	0.267764	0.353985	-0.401969	0.00827076	0.0195835
11481	93	Acvr2b		M1			1.05182	3.52e-05	0.000545164	-0.313887	0.0161103	0.0337776
12166	657	Bmpr1a		M1			1.28592	7.08e-06	0.000221602	-0.643599	0.000102475	0.000674919
13559	1875	E2f5		M1			0.686051	0.00640788	0.0194097	-0.139226	0.0597542	0.100755
15901	3397	Id1		M1			1.04381	0.0215454	0.0482022	-0.731942	0.00651678	0.0160973
17125	4086	Smad1		M1			0.00519294	0.950581	0.963687	-0.864761	0.000190646	0.00102883
17128	4089	Smad4		M1			0.258862	0.269954	0.356307	-0.660754	0.00671632	0.016491
17129	4090	Smad5		M1			0.132104	0.577236	0.654393	-0.24843	0.0619849	0.103724
19650	5933	Rbl1		M1		C2	0.052747	0.440648	0.527478	-0.0501126	0.635955	0.714675
20683	6667	Sp1		M1			-0.025487	0.710514	0.771425	-0.0676495	0.755235	0.814043
12156	650	Bmp2		M1			0.0232159	0.937003	0.953946	-1.05332	5.43e-05	0.000436569
12162	655	Bmp7		M1			0.133436	0.546452	0.626082	-0.460492	0.0102792	0.0232983
12168	659	Bmpr2		M1			-0.475053	0.0359319	0.0713258	-0.123202	0.0891719	0.141747
14313	10468	Fst	H1	M1	O1	C1	-0.723887	0.0382705	0.0750678	-1.75036	0.000345468	0.00160659
15904	3400	Id4	H1	M1	O1	C1	-1.02771	0.00371137	0.012799	-0.43394	9.15e-05	0.000625724
17126	4087	Smad2	H1	M1	O1		-0.191891	0.250415	0.335709	-0.219001	0.00797021	0.0190019
19878	9475	Rock2	H1	M1	O1	C1	-0.664883	0.021956	0.0489747	-0.163405	0.00533305	0.0136544
21808	7042	Tgfb2	H1	M1	O1	C1	-1.21168	0.0331411	0.067275	-0.561136	0.00672769	0.0165127
12160	653	Bmp5	H1	M1	O1	C1	-1.20877	1.38e-05	0.000328867	-0.162782	0.185892	0.263193
13179	1634	Dcn	H1	M1	O1	C1	-3.77666	0.0166272	0.0394979	-0.912303	0.0750459	0.122159
15902	3398	Id2	H1	M1	O1	C1	-1.41917	0.00066396	0.00378509	-1.40089	4.05e-05	0.000362834
15903	3399	Id3	H1	M1	O1	C1	-0.650989	0.00156183	0.00683484	-0.911382	2.48e-05	0.000261685
17127	4088	Smad3	H1	M1	O1	C1	-1.06752	0.0018065	0.0076263	-0.345996	0.0203059	0.0410932
18741	5308	Pitx2	H1	M1	O1	C1	-1.34937	0.0433035	0.0827423	-1.56745	0.000100568	0.000665023
19651	5934	Rbl2	H1	M1	O1	C1	-0.434155	0.000223624	0.00176139	-0.0505744	0.519947	0.606175
21809	7043	Tgfb3	H1	M1	O1	C1	-0.507796	0.0388077	0.0758274	-0.24785	0.0710858	0.116462
21825	7057	Thbs1	H1	M1	O1	C1	-2.11552	0.000498654	0.00309454	-0.193491	0.0589455	0.099678
26417	5595	Mapk3	H1	M1	O1	C1	-0.663936	0.0205392	0.0465852	-0.282423	0.0614617	0.102979
58988	6199	Rps6kb2	H1	M1	O1		-0.412405	0.000211205	0.00169299	-0.103126	0.119834	0.181784
268977	4052	Ltbp1	H1	M1	O1	C1	-1.05641	8.65e-05	0.000946441	-0.209125	0.0863877	0.138023
12159	652	Bmp4	H1	M2			-2.18743	0.00453878	0.0149854	0.135592	0.0531469	0.0913137
21402	6500	Skp1a	H1	M2			-0.0846896	0.0206569	0.0467876	0.583099	0.00430591	0.0114308
21827	7059	Thbs3	H1	M2			-1.46824	0.000153536	0.00136933	0.371768	0.000567307	0.00232331
26413	5594	Mapk1	H1	M2			-0.559911	0.00118088	0.00556408	0.0985812	0.143988	0.21162
11848	387	Rhoa		M2			-0.0527133	0.625525	0.697586	0.053953	0.408178	0.499616
14563	8200	Gdf5		M2			-0.203034	0.345185	0.434406	0.0540969	0.233041	0.317073
19053	5516	Ppp2cb		M2			-0.176741	0.174694	0.251052	0.114096	0.14115	0.208396
21781	7027	Tfdp1		M2		C2	0.118705	0.376196	0.465325	1.0226	2.97e-07	1.74e-05
26965	8454	Cul1		M2			-0.0074654	0.943796	0.958228	0.125667	0.251087	0.33683
56438	9978	Rbx1		M2		C2	0.0636713	0.555893	0.635348	0.142556	0.0191351	0.0390484
13590	10637	Lefty1	H2	M2	O2	C2	5.81844	2.72e-08	2.11e-05	1.31839	1.75e-07	1.28e-05
21667	6997	Tdgf1	H2	M2	O2	C2	4.09113	2.92e-05	0.000481792	2.0621	0.000746055	0.00287614
17869	4609	Myc	H2	M2	O2	C2	1.18194	0.00320046	0.0115459	0.882867	0.000112094	0.000718826
16326	83729	Inhbe		M2		C2	0.245374	0.36781	0.457016	0.153338	0.0199651	0.0404908
19052	5515	Ppp2ca		M2		C2	0.146249	0.0660954	0.115544	0.107921	0.149332	0.218076
104394	1874	E2f4		M2		C2	0.192257	0.0259415	0.0557964	0.311521	0.00212235	0.00642866

## Sheet: JACK-STAT Pathway
mouse geneID	human geneID	symbol	coepxression gene clusters identified by comparative K-medoids clustering			coexpression gene clusters idenified by GSVD (by eigengene 4)
			human cluster	mouse cluster	conserved cluster		Fold_change(human)	P_value (human)	adj_P_value (human)	Fold_change (mouse)	P_value (mouse)	adj_P_value (mouse)
16164	3597	Il13ra1	H1				-1.16509	3.25e-05	0.000514347	-0.0547822	0.703741	0.772106
16190	3566	Il4ra	H1				-0.204779	0.457359	0.543129	-0.110944	0.416117	0.507016
16156	3589	Il11	H1				-1.48528	0.00577705	0.0179419	-0.000312029	0.994406	0.995314
16878	3976	Lif	H1				-0.677417	0.0228904	0.0505573	-0.102361	0.21393	0.295289
16880	3977	Lifr	H1				-0.224688	0.00836094	0.0237902	-0.0796525	0.36852	0.459549
11651	207	Akt1	H1	M1	O1	C1	-0.87805	1.76e-05	0.000366257	-1.17158	1.09e-05	0.000153069
12048	598	Bcl2l1	H1	M1	O1		-0.181147	0.0944395	0.153994	-0.326602	0.00489456	0.0127363
12444	894	Ccnd2	H1	M1	O1	C1	-0.889397	0.00373192	0.0128429	-2.26377	7.11e-05	0.000527751
12445	896	Ccnd3	H1	M1	O1	C1	-0.963174	0.000163984	0.00143143	-0.232586	0.000291234	0.00140963
12804	1271	Cntfr	H1	M1	O1	C1	-0.892623	0.0343519	0.068924	-0.221514	0.178625	0.254079
14600	2690	Ghr	H1	M1	O1	C1	-1.74115	0.000174513	0.00149376	-0.478214	0.00510075	0.0131531
15979	3459	Ifngr1	H1	M1	O1	C1	-0.733186	0.00046553	0.00295075	-0.281648	0.00225726	0.00674715
15980	3460	Ifngr2	H1	M1	O1		-0.541836	0.000392371	0.00263977	-0.208857	0.0290889	0.0555173
16155	3588	Il10rb	H1	M1	O1	C1	-1.2366	5.38e-05	0.00070154	-0.791373	9.09e-05	0.000622762
16391	10379	Isgf3g	H1	M1	O1		-1.0853	0.000201707	0.00164726	-0.159297	0.0592838	0.100147
16451	3716	Jak1	H1	M1	O1	C1	-1.15519	0.0123893	0.0318204	-0.463337	0.000339426	0.00158006
18708	5295	Pik3r1	H1	M1	O1		-0.921482	0.000868376	0.00449493	-0.0908433	0.116143	0.177125
20847	6773	Stat2	H1	M1	O1		-0.533867	0.0427365	0.0818914	-0.289728	0.00565325	0.0143083
56469	8554	Pias1	H1	M1	O1		-0.12228	0.508481	0.592177	-0.759149	1.51e-06	4.52e-05
230514	54741	Leprot	H1	M1	O1	C1	-1.61912	4.38e-05	0.000626427	-0.308209	0.00591386	0.0148593
12700	1154	Cish		M1			-0.0445229	0.701146	0.763651	-0.157662	0.0286051	0.0548007
20846	6772	Stat1		M1			0.00612386	0.960972	0.972063	-0.185366	0.217567	0.299303
20848	6774	Stat3		M1			0.137859	0.42878	0.515808	-0.252233	0.00206772	0.00631852
56468	9655	Socs5		M1			0.0217838	0.863413	0.899115	-0.31801	0.00140521	0.00466015
20850	6776	Stat5a		M1			0.183496	0.0275167	0.0581942	-0.188115	0.0293306	0.0558902
20851	6777	Stat5b	H2	M1			0.822147	0.000154902	0.00137431	-0.152738	0.0284539	0.0545895
24063	10252	Spry1	H2	M1			1.49677	0.00015803	0.00139928	-0.404595	0.00804984	0.019157
17344	9063	Pias2	H2	M2	O2	C2	1.17124	8.53e-05	0.000939599	0.810315	0.000206976	0.00108836
17869	4609	Myc	H2	M2	O2	C2	1.18194	0.00320046	0.0115459	0.882867	0.000112094	0.000718826
18707	5293	Pik3cd	H2	M2	O2	C2	0.602751	0.0965291	0.15647	0.218346	0.0211365	0.0424864
18712	5292	Pim1	H2	M2	O2	C2	1.10868	0.000599841	0.00353271	0.20917	0.00492369	0.0127969
24064	10253	Spry2	H2	M2	O2	C2	0.323603	0.0769463	0.130306	1.23438	5.27e-06	9.79e-05
24066	81848	Spry4	H2	M2	O2	C2	1.43347	6.77e-05	0.00080159	0.703091	0.000403809	0.00179098
75669	30849	Pik3r4	H2	M2	O2	C2	0.660885	2.07e-05	0.000393351	0.50057	0.00677433	0.0165951
18709	5296	Pik3r2		M2			-0.0204508	0.75507	0.811358	0.0924921	0.0125497	0.0274898
60504	50615	Il21r		M2			0.0259097	0.521253	0.60331	0.128058	0.0712748	0.116743
12443	595	Ccnd1		M2		C2	0.505579	0.189317	0.267436	0.418758	1.32e-06	4.2e-05
216233	8835	Socs2		M2			0.0518108	0.762381	0.816544	1.21591	4.45e-07	2.18e-05
20852	6778	Stat6		M2			-0.416523	0.0155456	0.0374931	0.165499	0.0150062	0.0318487
12703	8651	Socs1					0.999496	0.00300307	0.0110708	-0.0550002	0.318553	0.407602
13857	2057	Epor					-0.170427	0.405372	0.493129	0.002337	0.969278	0.978358
14784	2885	Grb2					0.140162	0.170835	0.246646	-0.0494159	0.380358	0.471448
16168	3600	Il15					0.218176	0.24765	0.332612	-0.0324432	0.482167	0.571056
20844	8027	Stam					-0.024782	0.7559	0.811852	0.0936205	0.336573	0.426754
59004	51588	Pias4					0.0964309	0.492183	0.577493	-0.0311918	0.626943	0.706479
80794	23624	Cblc					0.473982	0.00616522	0.0188917	-0.0847085	0.347005	0.437282
83430	51561	Il23a				C2	0.124741	0.0561343	0.101663	0.0605927	0.24561	0.330615
229615	10401	Pias3					0.0223312	0.843982	0.882937	0.0385936	0.349102	0.439433
12983	1439	Csf2rb1					-0.040157	0.672925	0.739967	0.00624732	0.953659	0.967794
12984	1439	Csf2rb2					-0.040157	0.672925	0.739967	-0.00607012	0.963684	0.974507
16160	3593	Il12b					-0.0467472	0.183041	0.260418	0.0127409	0.82463	0.869891
16193	3569	Il6					-0.102161	0.162701	0.237019	-0.0726924	0.133495	0.198927
16847	3953	Lepr					-0.0861126	0.294099	0.381446	-0.0947413	0.060549	0.101761
54721	7297	Tyk2					-0.205549	0.142773	0.214118	-0.00753493	0.84794	0.887826
16153	3586	Il10					-0.0260449	0.797983	0.845582	0.0280253	0.498924	0.587395
16154	3587	Il10ra					0.0615214	0.578468	0.655564	0.00844111	0.880803	0.91231
16183	3558	Il2					0.0778718	0.205137	0.285067	0.0800891	0.342313	0.432448
16196	3574	Il7					0.0876433	0.0783508	0.132038	-0.00498153	0.855013	0.892772

## Sheet: AKT-PTEN Pathway
mouse geneID	human geneID	symbol	coepxression gene clusters identified by comparative K-medoids clustering			coexpression gene clusters idenified by GSVD (by eigengene 5)
			human cluster	mouse cluster	conserved cluster		Fold_change(human)	P_value (human)	adj_P_value (human)	Fold_change (mouse)	P_value (mouse)	adj_P_value (mouse)
11431	52	Acp1		M1		C1	0.0106115	0.950647	0.963687	0.222766	0.0330556	0.0616556
12443	595	Ccnd1,		M1			0.505579	0.189317	0.267436	0.418758	1.32e-06	4.2e-05
55980	3612	Impa1,		M1		C1	0.635374	0.00509864	0.016332	0.277617	0.00379024	0.0102777
228550	3706	Itpka,		M1			0.0332617	0.610752	0.68453	0.0504654	0.332114	0.421814
12675	1147	Chuk,		M1			-0.0223963	0.880753	0.913842	0.359737	0.0269212	0.0520926
13139	1606	Dgka,		M1			-0.562161	0.00201798	0.00827117	0.477614	0.00126343	0.00426093
16329	3628	Inpp1,		M1			-1.14781	2.72e-07	4.71e-05	0.0596242	0.267282	0.354131
18709	5296	Pik3r2,		M1			-0.0204508	0.75507	0.811358	0.0924921	0.0125497	0.0274898
225326	5289	Pik3c3,		M1			-0.279059	0.00253465	0.00970878	0.4667	0.00147275	0.00484989
18797	5331	Plcb3,	H1	M1	O1	C1	0.447636	0.0248146	0.0538128	0.214838	0.00216394	0.0065274
22137	7272	Ttk,	H1	M1	O1	C1	1.10404	0.000117295	0.00113714	0.569245	0.00184032	0.00576843
56458	2308	Foxo1,	H1	M1	O1	C1	1.2231	0.000194354	0.00161557	-0.0195702	0.786535	0.838316
75669	30849	Pik3r4,	H1	M1	O1	C1	0.660885	2.07e-05	0.000393351	0.50057	0.00677433	0.0165951
114663	3613	Impa2,	H1	M1	O1	C1	0.760084	0.00637807	0.0193398	0.304117	0.0470783	0.0824529
228026	5163	Pdk1,	H1	M1	O1		0.823383	0.0239818	0.0524218	-0.0623939	0.601459	0.681854
234779	5336	Plcg2,	H1	M1	O1	C1	0.0597932	0.101165	0.162133	0.25455	0.0684418	0.112664
12371	842	Casp9,	H1				0.447913	0.00783492	0.0225674	0.00866619	0.890714	0.920094
16331	3635	Inpp5d,	H1			C1	0.121025	0.0378518	0.0745015	0.0180428	0.718909	0.784297
18751	5579	Prkcb1,	H1				0.895967	0.00842194	0.0239125	-0.0104966	0.901432	0.928847
56717	2475	Angptl7, Frap1,	H1				0.571622	0.00208833	0.008472	0.214627	0.0327244	0.0611274
63828	64122	Fn3k,	H1				0.0221624	0.716358	0.77636	-0.00423509	0.952525	0.966942
66865	23203	Inpp5e, Pmpca,	H1			C1	0.512299	0.000105646	0.00106504	0.038075	0.536904	0.621644
12576	1027	Cdkn1b,					0.00948039	0.967752	0.977268	0.00889423	0.928264	0.948318
17246	4193	Mdm2,				C1	0.277396	0.119846	0.186009	0.0408544	0.695697	0.765966
18707	5293	Pik3cd,					0.602751	0.0965291	0.15647	0.218346	0.0211365	0.0424864
18795	23236	Plcb1,					-0.24761	0.0955209	0.155304	-0.0860524	0.240045	0.324854
18798	5332	Plcb4,					-0.0527465	0.78148	0.831812	0.133264	0.18736	0.264672
18803	5335	Plcg1,					0.138954	0.502907	0.586829	0.16639	0.0216709	0.0433748
19211	5728	Pten,					0.106161	0.32443	0.412791	0.046984	0.707659	0.77524
64436	56623	Inpp5e, Pmpca,					0.125292	0.28194	0.368648	-0.115468	0.195025	0.273559
108083	8396	Pip5k2b,					0.177459	0.19674	0.275201	0.0217965	0.71148	0.778129
12315	808	Calm1, Calm2, Calm3,					0.126383	0.408625	0.496381	-0.0126203	0.861958	0.897885
12313	801	Calm1, Calm2, Calm3,					-0.305771	0.0024821	0.00956563	-0.163969	0.427734	0.517918
12314	805	Calm1, Calm2, Calm3,					-0.144728	0.0604264	0.107929	0.0028138	0.971245	0.979742
12015	572	Bad,	H2				-0.867095	0.00163883	0.0070729	-0.0291308	0.810763	0.858431
13400	1760	Dmpk,	H2				-0.657897	0.00139071	0.00622692	-0.0219685	0.814183	0.861637
14773	2869	Gprk5,	H2				-1.4062	0.0116322	0.0304197	-0.0379741	0.722825	0.787393
16438	3708	Itpr1,	H2				-0.397334	0.103617	0.165007	0.119498	0.408312	0.499616
18708	5295	Pik3r1,	H2				-0.921482	0.000868376	0.00449493	-0.0908433	0.116143	0.177125
225994	54981	BC016495,	H2				-0.909603	0.00170658	0.00729127	0.0873643	0.10282	0.15932
11651	207	Akt1,	H2	M2	O2	C2	-0.87805	1.76e-05	0.000366257	-1.17158	1.09e-05	0.000153069
12444	894	Ccnd2,	H2	M2	O2	C2	-0.889397	0.00373192	0.0128429	-2.26377	7.11e-05	0.000527751
12445	896	Ccnd3,	H2	M2	O2	C2	-0.963174	0.000163984	0.00143143	-0.232586	0.000291234	0.00140963
16332	3636	Inppl1,	H2	M2	O2		-0.319029	0.0384196	0.0752927	-0.478579	4.28e-06	8.74e-05
18717	23396	Pip5k1c,	H2	M2	O2	C2	-0.514238	0.00326124	0.0117084	-0.280956	0.000591993	0.00240641
18799	5333	Plcd1,	H2	M2	O2		-0.446008	0.000646647	0.00371215	-0.207172	0.0289024	0.0552575
21754	7016	Tesk1,	H2	M2	O2	C2	-0.61543	0.000849324	0.00444516	-0.343272	0.00304595	0.00857064
52858	10423	Cdipt,	H2	M2	O2		-0.372962	0.00221349	0.00886071	-0.270326	0.00133075	0.00444914
74055	51196	Plce1,	H2	M2	O2		-0.574192	0.00956937	0.0263167	-0.119149	0.034246	0.0634796
212111	3632	Inpp5a,	H2	M2	O2		-0.665485	0.00269903	0.0101491	-0.336563	0.000592566	0.00240682
224020	5297	Pik4ca,	H2	M2	O2	C2	-0.707148	0.00666993	0.020064	-0.129475	0.148331	0.216807
320404	3707	Itpkb,	H2	M2	O2	C2	-0.588645	0.00720259	0.0211947	-0.46693	0.00251751	0.00737086
13548	1859	Dyrk1a,		M2			0.11224	0.102098	0.163361	-0.117792	0.114322	0.174713
13666	9451	Eif2ak3,		M2			-0.0207143	0.845663	0.883595	-0.197909	0.0892993	0.141847
16440	3710	Itpr3,		M2			0.61247	0.306932	0.394807	-0.160648	0.0227164	0.0451238
56637	2932	Gsk3b,		M2		C2	-0.210466	0.494943	0.5798	-0.318504	0.0100382	0.0228942
103236	1455	Csnk1g2,		M2			0.176489	0.0959684	0.155792	-0.0298579	0.660609	0.736106
104418	8525	Dgkz,		M2			0.294149	0.173742	0.250055	-0.218737	0.112989	0.172917
117150	79837	Pip5k2c,		M2		C2	-0.165937	0.58577	0.661444	-0.514004	2.33e-09	9.56e-07
231580	2580	Gak,		M2			0.0108878	0.95017	0.963509	-0.278926	0.00860165	0.0202285
18604	5164	Pdk2,		M2			-0.167783	0.0816691	0.136385	-0.253016	0.038742	0.0702486
18720	8394	Pip5k1b,		M2			-0.0340388	0.85215	0.888653	-0.362995	1.84e-05	0.000216671
20975	8871	Synj2,		M2			-0.0169053	0.743415	0.801218	-0.18196	0.0320024	0.0600817
