# Supplementary material for: Evolutionarily Conserved Transcriptional Co-Expression Guiding Embryonic Stem Cell Differentiation
Source: PLoS One. 2008 Oct 15;3(10):e3406. doi: 10.1371/journal.pone.0003406 (PMC2566604; doi:10.1371/journal.pone.0003406)
Supplement: Table S2 — Conserved transcription factors which showed binding sites among most genes of both human and mouse and statistically over-represented in a conserved co-expression cluster, and the number of pathways where the conserved transcription factor were present in at least one conserved co-expression cluster. (0.03 MB XLS) [file pone.0003406.s007.xls]

## Sheet: TF_table_2
Conserved transcription factors	Number of target clusters	Number of target_pathways	List of target pathways and clusters
C/EBPgamma	12	6	AKT-PTEN(O1); AKT-PTEN(O2); JAK-STAT(O1); JAK-STAT(O2); SOX-OCT-NAN(O1); SOX-OCT-NAN(O2); TGFB(O1); TGFB(O2); WNT(O1); WNT(O2); cell-cycle(O1); cell-cycle(O2)
CACD	12	6	AKT-PTEN(O1); AKT-PTEN(O2); JAK-STAT(O1); JAK-STAT(O2); SOX-OCT-NAN(O1); SOX-OCT-NAN(O2); TGFB(O1); TGFB(O2); WNT(O1); WNT(O2); cell-cycle(O1); cell-cycle(O2)
CDP	12	6	AKT-PTEN(O1); AKT-PTEN(O2); JAK-STAT(O1); JAK-STAT(O2); SOX-OCT-NAN(O1); SOX-OCT-NAN(O2); TGFB(O1); TGFB(O2); WNT(O1); WNT(O2); cell-cycle(O1); cell-cycle(O2)
CdxA	12	6	AKT-PTEN(O1); AKT-PTEN(O2); JAK-STAT(O1); JAK-STAT(O2); SOX-OCT-NAN(O1); SOX-OCT-NAN(O2); TGFB(O1); TGFB(O2); WNT(O1); WNT(O2); cell-cycle(O1); cell-cycle(O2)
ER	12	6	AKT-PTEN(O1); AKT-PTEN(O2); JAK-STAT(O1); JAK-STAT(O2); SOX-OCT-NAN(O1); SOX-OCT-NAN(O2); TGFB(O1); TGFB(O2); WNT(O1); WNT(O2); cell-cycle(O1); cell-cycle(O2)
FAC1	12	6	AKT-PTEN(O1); AKT-PTEN(O2); JAK-STAT(O1); JAK-STAT(O2); SOX-OCT-NAN(O1); SOX-OCT-NAN(O2); TGFB(O1); TGFB(O2); WNT(O1); WNT(O2); cell-cycle(O1); cell-cycle(O2)
FOXJ2	12	6	AKT-PTEN(O1); AKT-PTEN(O2); JAK-STAT(O1); JAK-STAT(O2); SOX-OCT-NAN(O1); SOX-OCT-NAN(O2); TGFB(O1); TGFB(O2); WNT(O1); WNT(O2); cell-cycle(O1); cell-cycle(O2)
GATA-4	12	6	AKT-PTEN(O1); AKT-PTEN(O2); JAK-STAT(O1); JAK-STAT(O2); SOX-OCT-NAN(O1); SOX-OCT-NAN(O2); TGFB(O1); TGFB(O2); WNT(O1); WNT(O2); cell-cycle(O1); cell-cycle(O2)
GEN_INI	12	6	AKT-PTEN(O1); AKT-PTEN(O2); JAK-STAT(O1); JAK-STAT(O2); SOX-OCT-NAN(O1); SOX-OCT-NAN(O2); TGFB(O1); TGFB(O2); WNT(O1); WNT(O2); cell-cycle(O1); cell-cycle(O2)
MRF-2	12	6	AKT-PTEN(O1); AKT-PTEN(O2); JAK-STAT(O1); JAK-STAT(O2); SOX-OCT-NAN(O1); SOX-OCT-NAN(O2); TGFB(O1); TGFB(O2); WNT(O1); WNT(O2); cell-cycle(O1); cell-cycle(O2)
Ncx	12	6	AKT-PTEN(O1); AKT-PTEN(O2); JAK-STAT(O1); JAK-STAT(O2); SOX-OCT-NAN(O1); SOX-OCT-NAN(O2); TGFB(O1); TGFB(O2); WNT(O1); WNT(O2); cell-cycle(O1); cell-cycle(O2)
Nkx2-5	12	6	AKT-PTEN(O1); AKT-PTEN(O2); JAK-STAT(O1); JAK-STAT(O2); SOX-OCT-NAN(O1); SOX-OCT-NAN(O2); TGFB(O1); TGFB(O2); WNT(O1); WNT(O2); cell-cycle(O1); cell-cycle(O2)
2007-10-01	12	6	AKT-PTEN(O1); AKT-PTEN(O2); JAK-STAT(O1); JAK-STAT(O2); SOX-OCT-NAN(O1); SOX-OCT-NAN(O2); TGFB(O1); TGFB(O2); WNT(O1); WNT(O2); cell-cycle(O1); cell-cycle(O2)
2007-10-04	12	6	AKT-PTEN(O1); AKT-PTEN(O2); JAK-STAT(O1); JAK-STAT(O2); SOX-OCT-NAN(O1); SOX-OCT-NAN(O2); TGFB(O1); TGFB(O2); WNT(O1); WNT(O2); cell-cycle(O1); cell-cycle(O2)
POU3F2	12	6	AKT-PTEN(O1); AKT-PTEN(O2); JAK-STAT(O1); JAK-STAT(O2); SOX-OCT-NAN(O1); SOX-OCT-NAN(O2); TGFB(O1); TGFB(O2); WNT(O1); WNT(O2); cell-cycle(O1); cell-cycle(O2)
Pax-2	12	6	AKT-PTEN(O1); AKT-PTEN(O2); JAK-STAT(O1); JAK-STAT(O2); SOX-OCT-NAN(O1); SOX-OCT-NAN(O2); TGFB(O1); TGFB(O2); WNT(O1); WNT(O2); cell-cycle(O1); cell-cycle(O2)
Pax-4	12	6	AKT-PTEN(O1); AKT-PTEN(O2); JAK-STAT(O1); JAK-STAT(O2); SOX-OCT-NAN(O1); SOX-OCT-NAN(O2); TGFB(O1); TGFB(O2); WNT(O1); WNT(O2); cell-cycle(O1); cell-cycle(O2)
Pax-8	12	6	AKT-PTEN(O1); AKT-PTEN(O2); JAK-STAT(O1); JAK-STAT(O2); SOX-OCT-NAN(O1); SOX-OCT-NAN(O2); TGFB(O1); TGFB(O2); WNT(O1); WNT(O2); cell-cycle(O1); cell-cycle(O2)
SREBP-1	12	6	AKT-PTEN(O1); AKT-PTEN(O2); JAK-STAT(O1); JAK-STAT(O2); SOX-OCT-NAN(O1); SOX-OCT-NAN(O2); TGFB(O1); TGFB(O2); WNT(O1); WNT(O2); cell-cycle(O1); cell-cycle(O2)
SRY	12	6	AKT-PTEN(O1); AKT-PTEN(O2); JAK-STAT(O1); JAK-STAT(O2); SOX-OCT-NAN(O1); SOX-OCT-NAN(O2); TGFB(O1); TGFB(O2); WNT(O1); WNT(O2); cell-cycle(O1); cell-cycle(O2)
NANOG	12	6	AKT-PTEN(O1); AKT-PTEN(O2); JAK-STAT(O1); JAK-STAT(O2); SOX-OCT-NAN(O1); SOX-OCT-NAN(O2); TGFB(O1); TGFB(O2); WNT(O1); WNT(O2); cell-cycle(O1); cell-cycle(O2)
Spz1	12	6	AKT-PTEN(O1); AKT-PTEN(O2); JAK-STAT(O1); JAK-STAT(O2); SOX-OCT-NAN(O1); SOX-OCT-NAN(O2); TGFB(O1); TGFB(O2); WNT(O1); WNT(O2); cell-cycle(O1); cell-cycle(O2)
TBX5	12	6	AKT-PTEN(O1); AKT-PTEN(O2); JAK-STAT(O1); JAK-STAT(O2); SOX-OCT-NAN(O1); SOX-OCT-NAN(O2); TGFB(O1); TGFB(O2); WNT(O1); WNT(O2); cell-cycle(O1); cell-cycle(O2)
TTF-1	12	6	AKT-PTEN(O1); AKT-PTEN(O2); JAK-STAT(O1); JAK-STAT(O2); SOX-OCT-NAN(O1); SOX-OCT-NAN(O2); TGFB(O1); TGFB(O2); WNT(O1); WNT(O2); cell-cycle(O1); cell-cycle(O2)
Tst-1	12	6	AKT-PTEN(O1); AKT-PTEN(O2); JAK-STAT(O1); JAK-STAT(O2); SOX-OCT-NAN(O1); SOX-OCT-NAN(O2); TGFB(O1); TGFB(O2); WNT(O1); WNT(O2); cell-cycle(O1); cell-cycle(O2)
VDR	12	6	AKT-PTEN(O1); AKT-PTEN(O2); JAK-STAT(O1); JAK-STAT(O2); SOX-OCT-NAN(O1); SOX-OCT-NAN(O2); TGFB(O1); TGFB(O2); WNT(O1); WNT(O2); cell-cycle(O1); cell-cycle(O2)
Xvent-1	12	6	AKT-PTEN(O1); AKT-PTEN(O2); JAK-STAT(O1); JAK-STAT(O2); SOX-OCT-NAN(O1); SOX-OCT-NAN(O2); TGFB(O1); TGFB(O2); WNT(O1); WNT(O2); cell-cycle(O1); cell-cycle(O2)
ZF5	12	6	AKT-PTEN(O1); AKT-PTEN(O2); JAK-STAT(O1); JAK-STAT(O2); SOX-OCT-NAN(O1); SOX-OCT-NAN(O2); TGFB(O1); TGFB(O2); WNT(O1); WNT(O2); cell-cycle(O1); cell-cycle(O2)
Zic2	12	6	AKT-PTEN(O1); AKT-PTEN(O2); JAK-STAT(O1); JAK-STAT(O2); SOX-OCT-NAN(O1); SOX-OCT-NAN(O2); TGFB(O1); TGFB(O2); WNT(O1); WNT(O2); cell-cycle(O1); cell-cycle(O2)
c-Ets-1	12	6	AKT-PTEN(O1); AKT-PTEN(O2); JAK-STAT(O1); JAK-STAT(O2); SOX-OCT-NAN(O1); SOX-OCT-NAN(O2); TGFB(O1); TGFB(O2); WNT(O1); WNT(O2); cell-cycle(O1); cell-cycle(O2)
p300	12	6	AKT-PTEN(O1); AKT-PTEN(O2); JAK-STAT(O1); JAK-STAT(O2); SOX-OCT-NAN(O1); SOX-OCT-NAN(O2); TGFB(O1); TGFB(O2); WNT(O1); WNT(O2); cell-cycle(O1); cell-cycle(O2)
v-Myb	12	6	AKT-PTEN(O1); AKT-PTEN(O2); JAK-STAT(O1); JAK-STAT(O2); SOX-OCT-NAN(O1); SOX-OCT-NAN(O2); TGFB(O1); TGFB(O2); WNT(O1); WNT(O2); cell-cycle(O1); cell-cycle(O2)
AP-2	11	6	AKT-PTEN(O1); AKT-PTEN(O2); JAK-STAT(O1); JAK-STAT(O2); SOX-OCT-NAN(O1); SOX-OCT-NAN(O2); TGFB(O1); TGFB(O2); WNT(O1); WNT(O2); cell-cycle(O1)
DBP	11	6	AKT-PTEN(O1); AKT-PTEN(O2); JAK-STAT(O1); JAK-STAT(O2); SOX-OCT-NAN(O1); SOX-OCT-NAN(O2); TGFB(O2); WNT(O1); WNT(O2); cell-cycle(O1); cell-cycle(O2)
Ets	11	6	AKT-PTEN(O1); AKT-PTEN(O2); JAK-STAT(O1); JAK-STAT(O2); SOX-OCT-NAN(O1); SOX-OCT-NAN(O2); TGFB(O2); WNT(O1); WNT(O2); cell-cycle(O1); cell-cycle(O2)
MAF	11	6	AKT-PTEN(O2); JAK-STAT(O1); JAK-STAT(O2); SOX-OCT-NAN(O1); SOX-OCT-NAN(O2); TGFB(O1); TGFB(O2); WNT(O1); WNT(O2); cell-cycle(O1); cell-cycle(O2)
MAZ	11	6	AKT-PTEN(O1); AKT-PTEN(O2); JAK-STAT(O1); JAK-STAT(O2); SOX-OCT-NAN(O1); SOX-OCT-NAN(O2); TGFB(O1); TGFB(O2); WNT(O1); WNT(O2); cell-cycle(O1)
MYB	11	6	AKT-PTEN(O1); AKT-PTEN(O2); JAK-STAT(O1); JAK-STAT(O2); SOX-OCT-NAN(O1); SOX-OCT-NAN(O2); TGFB(O1); WNT(O1); WNT(O2); cell-cycle(O1); cell-cycle(O2)
RFX	11	6	AKT-PTEN(O2); JAK-STAT(O1); JAK-STAT(O2); SOX-OCT-NAN(O1); SOX-OCT-NAN(O2); TGFB(O1); TGFB(O2); WNT(O1); WNT(O2); cell-cycle(O1); cell-cycle(O2)
RFX1	11	6	AKT-PTEN(O2); JAK-STAT(O1); JAK-STAT(O2); SOX-OCT-NAN(O1); SOX-OCT-NAN(O2); TGFB(O1); TGFB(O2); WNT(O1); WNT(O2); cell-cycle(O1); cell-cycle(O2)
Sp3	11	6	AKT-PTEN(O1); AKT-PTEN(O2); JAK-STAT(O1); JAK-STAT(O2); SOX-OCT-NAN(O1); SOX-OCT-NAN(O2); TGFB(O1); WNT(O1); WNT(O2); cell-cycle(O1); cell-cycle(O2)
TCF11	11	6	AKT-PTEN(O1); AKT-PTEN(O2); JAK-STAT(O2); SOX-OCT-NAN(O1); SOX-OCT-NAN(O2); TGFB(O1); TGFB(O2); WNT(O1); WNT(O2); cell-cycle(O1); cell-cycle(O2)
c-Ets-1(p54)	11	6	AKT-PTEN(O1); AKT-PTEN(O2); JAK-STAT(O1); JAK-STAT(O2); SOX-OCT-NAN(O1); SOX-OCT-NAN(O2); TGFB(O2); WNT(O1); WNT(O2); cell-cycle(O1); cell-cycle(O2)
BRCA1USF2	10	6	AKT-PTEN(O1); AKT-PTEN(O2); JAK-STAT(O1); JAK-STAT(O2); SOX-OCT-NAN(O1); SOX-OCT-NAN(O2); TGFB(O1); WNT(O2); cell-cycle(O1); cell-cycle(O2)
C/EBP	10	6	AKT-PTEN(O2); JAK-STAT(O1); JAK-STAT(O2); SOX-OCT-NAN(O1); SOX-OCT-NAN(O2); TGFB(O1); WNT(O1); WNT(O2); cell-cycle(O1); cell-cycle(O2)
CP2/LBP-1c/LSF	10	6	AKT-PTEN(O2); JAK-STAT(O1); JAK-STAT(O2); SOX-OCT-NAN(O1); SOX-OCT-NAN(O2); TGFB(O2); WNT(O1); WNT(O2); cell-cycle(O1); cell-cycle(O2)
GR	10	6	AKT-PTEN(O1); JAK-STAT(O1); JAK-STAT(O2); SOX-OCT-NAN(O1); SOX-OCT-NAN(O2); TGFB(O2); WNT(O1); WNT(O2); cell-cycle(O1); cell-cycle(O2)
HMG	10	5	JAK-STAT(O1); JAK-STAT(O2); SOX-OCT-NAN(O1); SOX-OCT-NAN(O2); TGFB(O1); TGFB(O2); WNT(O1); WNT(O2); cell-cycle(O1); cell-cycle(O2)
HNF-3alpha	10	6	AKT-PTEN(O2); JAK-STAT(O1); JAK-STAT(O2); SOX-OCT-NAN(O1); SOX-OCT-NAN(O2); TGFB(O1); WNT(O1); WNT(O2); cell-cycle(O1); cell-cycle(O2)
HNF-4alpha	10	6	AKT-PTEN(O1); AKT-PTEN(O2); JAK-STAT(O1); JAK-STAT(O2); SOX-OCT-NAN(O1); SOX-OCT-NAN(O2); TGFB(O1); WNT(O1); cell-cycle(O1); cell-cycle(O2)
Hand1E47	10	6	AKT-PTEN(O1); AKT-PTEN(O2); JAK-STAT(O1); JAK-STAT(O2); SOX-OCT-NAN(O1); SOX-OCT-NAN(O2); TGFB(O1); WNT(O2); cell-cycle(O1); cell-cycle(O2)
Pax	10	6	AKT-PTEN(O1); AKT-PTEN(O2); JAK-STAT(O1); JAK-STAT(O2); SOX-OCT-NAN(O1); SOX-OCT-NAN(O2); TGFB(O1); WNT(O1); cell-cycle(O1); cell-cycle(O2)
SREBP	10	6	AKT-PTEN(O2); JAK-STAT(O1); SOX-OCT-NAN(O1); SOX-OCT-NAN(O2); TGFB(O1); TGFB(O2); WNT(O1); WNT(O2); cell-cycle(O1); cell-cycle(O2)
CHOPC/EBPalpha	9	6	AKT-PTEN(O1); JAK-STAT(O1); JAK-STAT(O2); SOX-OCT-NAN(O1); SOX-OCT-NAN(O2); TGFB(O1); WNT(O2); cell-cycle(O1); cell-cycle(O2)
FOX	9	6	AKT-PTEN(O1); JAK-STAT(O2); SOX-OCT-NAN(O1); SOX-OCT-NAN(O2); TGFB(O1); TGFB(O2); WNT(O2); cell-cycle(O1); cell-cycle(O2)
GATA-X	9	6	AKT-PTEN(O1); JAK-STAT(O1); JAK-STAT(O2); SOX-OCT-NAN(O1); SOX-OCT-NAN(O2); TGFB(O1); WNT(O2); cell-cycle(O1); cell-cycle(O2)
LEF1TCF1	9	6	AKT-PTEN(O1); AKT-PTEN(O2); JAK-STAT(O2); SOX-OCT-NAN(O1); SOX-OCT-NAN(O2); TGFB(O1); WNT(O1); WNT(O2); cell-cycle(O1)
NKX25	9	5	JAK-STAT(O1); JAK-STAT(O2); SOX-OCT-NAN(O1); SOX-OCT-NAN(O2); TGFB(O1); WNT(O1); WNT(O2); cell-cycle(O1); cell-cycle(O2)
STAT	9	6	AKT-PTEN(O1); AKT-PTEN(O2); JAK-STAT(O1); SOX-OCT-NAN(O1); TGFB(O1); TGFB(O2); WNT(O1); WNT(O2); cell-cycle(O1)
C/EBPalpha	8	6	AKT-PTEN(O2); JAK-STAT(O1); SOX-OCT-NAN(O2); TGFB(O1); WNT(O1); WNT(O2); cell-cycle(O1); cell-cycle(O2)
HNF-3beta	8	5	JAK-STAT(O1); JAK-STAT(O2); SOX-OCT-NAN(O1); SOX-OCT-NAN(O2); TGFB(O1); WNT(O1); cell-cycle(O1); cell-cycle(O2)
MEIS1BHOXA9	8	5	JAK-STAT(O1); JAK-STAT(O2); SOX-OCT-NAN(O1); SOX-OCT-NAN(O2); TGFB(O1); WNT(O2); cell-cycle(O1); cell-cycle(O2)
TBP	7	5	JAK-STAT(O1); SOX-OCT-NAN(O1); SOX-OCT-NAN(O2); TGFB(O2); WNT(O2); cell-cycle(O1); cell-cycle(O2)
Tel-2	7	6	AKT-PTEN(O2); JAK-STAT(O1); JAK-STAT(O2); SOX-OCT-NAN(O1); TGFB(O2); WNT(O2); cell-cycle(O2)
VDR,	7	6	AKT-PTEN(O2); JAK-STAT(O1); SOX-OCT-NAN(O1); SOX-OCT-NAN(O2); TGFB(O2); WNT(O2); cell-cycle(O1)
WT1	7	5	AKT-PTEN(O2); JAK-STAT(O1); JAK-STAT(O2); TGFB(O2); WNT(O1); WNT(O2); cell-cycle(O1)
YY1	7	4	SOX-OCT-NAN(O1); SOX-OCT-NAN(O2); TGFB(O1); TGFB(O2); WNT(O1); WNT(O2); cell-cycle(O2)
c-Maf	7	5	JAK-STAT(O1); JAK-STAT(O2); SOX-OCT-NAN(O1); SOX-OCT-NAN(O2); TGFB(O2); WNT(O1); cell-cycle(O1)
Ebox	6	4	JAK-STAT(O2); TGFB(O2); WNT(O1); WNT(O2); cell-cycle(O1); cell-cycle(O2)
PPARalphaRXR-alpha	6	4	AKT-PTEN(O1); AKT-PTEN(O2); JAK-STAT(O2); SOX-OCT-NAN(O1); SOX-OCT-NAN(O2); WNT(O2)
Sp1	6	4	AKT-PTEN(O1); AKT-PTEN(O2); JAK-STAT(O1); JAK-STAT(O2); TGFB(O2); WNT(O1)
AP-1	5	4	AKT-PTEN(O2); JAK-STAT(O2); TGFB(O1); TGFB(O2); WNT(O1)
Octamer	5	5	AKT-PTEN(O2); JAK-STAT(O1); TGFB(O1); WNT(O2); cell-cycle(O2)
Tal-1betaE47	5	4	SOX-OCT-NAN(O1); SOX-OCT-NAN(O2); TGFB(O1); WNT(O2); cell-cycle(O1)
HOXA7	4	3	SOX-OCT-NAN(O1); SOX-OCT-NAN(O2); TGFB(O2); WNT(O1)
CREB	3	3	AKT-PTEN(O2); TGFB(O2); cell-cycle(O2)
Crx	3	3	AKT-PTEN(O1); WNT(O1); cell-cycle(O2)
LRF	3	3	AKT-PTEN(O2); JAK-STAT(O1); WNT(O1)
ETF	2	2	JAK-STAT(O2); WNT(O1)
Pax-5	2	2	AKT-PTEN(O2); TGFB(O2)
RUSH-1alpha	2	2	JAK-STAT(O2); WNT(O1)
SF-1	2	2	AKT-PTEN(O2); JAK-STAT(O2)
SOX-9	2	2	WNT(O2); cell-cycle(O2)
AR	1	1	TGFB(O2)
COUP	1	1	TGFB(O2)
Cart-1	1	1	TGFB(O2)
IPF1	1	1	TGFB(O1)
KROX	1	1	JAK-STAT(O2)
LXR,	1	1	TGFB(O2)
Lyf-1	1	1	TGFB(O2)
Muscle	1	1	AKT-PTEN(O1)
MyoD	1	1	TGFB(O2)
NF-1	1	1	TGFB(O2)
PEBP	1	1	TGFB(O2)
SMAD-3	1	1	JAK-STAT(O2)
SZF1-1	1	1	TGFB(O2)
