# Supplementary material for: Evolutionarily Conserved Transcriptional Co-Expression Guiding Embryonic Stem Cell Differentiation
Source: PLoS One. 2008 Oct 15;3(10):e3406. doi: 10.1371/journal.pone.0003406 (PMC2566604; doi:10.1371/journal.pone.0003406)
Supplement: Table S3 — Probabilities of network transition between ESC and EB states in JAK/STAT and WNT pathways under single-, double-, and triple-gene interventions. Transcriptional intervention is presented as: transcriptional pattern at the initial state (e.g. ESC state) = >transcription pattern after intervention = >transcription pattern at the end state (e.g. EB state). In each state, the transcription pattern of each gene are presented by ternary values (i.e. 1, −1, 0, representing up-regulation, down-regulation, and no change). (0.70 MB XLS) [file pone.0003406.s008.xls]

## Sheet: WNT ESCtoEB mouse
Transition	Gene or Gene combination	Transcriptional Intervention	Transition Probability
ES => EB	CSNK1E	-1 => 0 => 1	3.15512e-10
ES => EB	CSNK1E	-1 => 1 => 1	8.21515e-10
ES => EB	CTNNB1	-1 => 0 => 1	3.15373e-10
ES => EB	CTNNB1	-1 => 1 => 1	3.15392e-10
ES => EB	DKK1	-1 => 0 => 1	4.3517e-10
ES => EB	DKK1	-1 => 1 => 1	3.97833e-07
ES => EB	DVL2	1 => -1 => -1	1.02306e-09
ES => EB	DVL2	1 => 0 => -1	5.93203e-10
ES => EB	FZD4	-1 => 0 => 1	6.28512e-10
ES => EB	FZD4	-1 => 1 => 1	8.21652e-10
ES => EB	FZD5	1 => -1 => -1	8.2138e-10
ES => EB	FZD5	1 => 0 => -1	2.8824e-12
ES => EB	GSK3B	-1 => 0 => 1	2.03982e-10
ES => EB	GSK3B	-1 => 1 => 1	2.41737e-10
ES => EB	LEF1	0 => -1 => 0	3.15413e-10
ES => EB	LEF1	0 => 1 => 0	3.15413e-10
ES => EB	LRP6	0 => -1 => 0	2.85648e-10
ES => EB	LRP6	0 => 1 => 0	5.38185e-10
ES => EB	PSEN1	-1 => 0 => 1	3.52532e-10
ES => EB	PSEN1	-1 => 1 => 1	3.51133e-07
ES => EB	CSNK1E CTNNB1	-1 -1 => 0 0 => 1 1	3.15459e-10
ES => EB	CSNK1E CTNNB1	-1 -1 => 0 1 => 1 1	3.15484e-10
ES => EB	CSNK1E CTNNB1	-1 -1 => 1 0 => 1 1	8.15513e-10
ES => EB	CSNK1E CTNNB1	-1 -1 => 1 1 => 1 1	8.18342e-10
ES => EB	CSNK1E DVL2	-1 1 => 0 -1 => 1 -1	1.03008e-09
ES => EB	CSNK1E DVL2	-1 1 => 0 0 => 1 -1	5.95777e-10
ES => EB	CSNK1E DVL2	-1 1 => 1 -1 => 1 -1	6.27811e-09
ES => EB	CSNK1E DVL2	-1 1 => 1 0 => 1 -1	2.83036e-09
ES => EB	CSNK1E GSK3B	-1 -1 => 0 0 => 1 1	2.04063e-10
ES => EB	CSNK1E GSK3B	-1 -1 => 0 1 => 1 1	2.41844e-10
ES => EB	CSNK1E GSK3B	-1 -1 => 1 0 => 1 1	5.38454e-10
ES => EB	CSNK1E GSK3B	-1 -1 => 1 1 => 1 1	6.43515e-10
ES => EB	CSNK1E LEF1	-1 0 => 0 -1 => 1 0	3.15512e-10
ES => EB	CSNK1E LEF1	-1 0 => 0 1 => 1 0	3.15512e-10
ES => EB	CSNK1E LEF1	-1 0 => 1 -1 => 1 0	8.21515e-10
ES => EB	CSNK1E LEF1	-1 0 => 1 1 => 1 0	8.21515e-10
ES => EB	CSNK1E PSEN1	-1 -1 => 0 0 => 1 1	3.52631e-10
ES => EB	CSNK1E PSEN1	-1 -1 => 0 1 => 1 1	3.51223e-07
ES => EB	CSNK1E PSEN1	-1 -1 => 1 0 => 1 1	9.17437e-10
ES => EB	CSNK1E PSEN1	-1 -1 => 1 1 => 1 1	9.09925e-07
ES => EB	CTNNB1 LEF1	-1 0 => 0 -1 => 1 0	3.15373e-10
ES => EB	CTNNB1 LEF1	-1 0 => 0 1 => 1 0	3.15373e-10
ES => EB	CTNNB1 LEF1	-1 0 => 1 -1 => 1 0	3.15392e-10
ES => EB	CTNNB1 LEF1	-1 0 => 1 1 => 1 0	3.15392e-10
ES => EB	DKK1 CSNK1E	-1 -1 => 0 0 => 1 1	4.35268e-10
ES => EB	DKK1 CSNK1E	-1 -1 => 0 1 => 1 1	1.1303e-09
ES => EB	DKK1 CSNK1E	-1 -1 => 1 0 => 1 1	3.97921e-07
ES => EB	DKK1 CSNK1E	-1 -1 => 1 1 => 1 1	1.02785e-06
ES => EB	DKK1 CTNNB1	-1 -1 => 0 0 => 1 1	4.35129e-10
ES => EB	DKK1 CTNNB1	-1 -1 => 0 1 => 1 1	4.35149e-10
ES => EB	DKK1 CTNNB1	-1 -1 => 1 0 => 1 1	3.97816e-07
ES => EB	DKK1 CTNNB1	-1 -1 => 1 1 => 1 1	3.97824e-07
ES => EB	DKK1 DVL2	-1 1 => 0 -1 => 1 -1	1.42904e-09
ES => EB	DKK1 DVL2	-1 1 => 0 0 => 1 -1	8.16196e-10
ES => EB	DKK1 DVL2	-1 1 => 1 -1 => 1 -1	1.24322e-06
ES => EB	DKK1 DVL2	-1 1 => 1 0 => 1 -1	7.38246e-07
ES => EB	DKK1 FZD4	-1 -1 => 0 0 => 1 1	8.67435e-10
ES => EB	DKK1 FZD4	-1 -1 => 0 1 => 1 1	1.13044e-09
ES => EB	DKK1 FZD4	-1 -1 => 1 0 => 1 1	7.92765e-07
ES => EB	DKK1 FZD4	-1 -1 => 1 1 => 1 1	1.02799e-06
ES => EB	DKK1 FZD5	-1 1 => 0 -1 => 1 -1	1.13017e-09
ES => EB	DKK1 FZD5	-1 1 => 0 0 => 1 -1	3.47269e-12
ES => EB	DKK1 FZD5	-1 1 => 1 -1 => 1 -1	1.02772e-06
ES => EB	DKK1 FZD5	-1 1 => 1 0 => 1 -1	3.43752e-09
ES => EB	DKK1 GSK3B	-1 -1 => 0 0 => 1 1	2.7462e-10
ES => EB	DKK1 GSK3B	-1 -1 => 0 1 => 1 1	3.25636e-10
ES => EB	DKK1 GSK3B	-1 -1 => 1 0 => 1 1	2.52533e-07
ES => EB	DKK1 GSK3B	-1 -1 => 1 1 => 1 1	2.9938e-07
ES => EB	DKK1 LEF1	-1 0 => 0 -1 => 1 0	4.3517e-10
ES => EB	DKK1 LEF1	-1 0 => 0 1 => 1 0	4.3517e-10
ES => EB	DKK1 LEF1	-1 0 => 1 -1 => 1 0	3.97833e-07
ES => EB	DKK1 LEF1	-1 0 => 1 1 => 1 0	3.97833e-07
ES => EB	DKK1 LRP6	-1 0 => 0 -1 => 1 0	3.94115e-10
ES => EB	DKK1 LRP6	-1 0 => 0 1 => 1 0	7.42575e-10
ES => EB	DKK1 LRP6	-1 0 => 1 -1 => 1 0	3.60271e-07
ES => EB	DKK1 LRP6	-1 0 => 1 1 => 1 0	6.788e-07
ES => EB	DKK1 PSEN1	-1 -1 => 0 0 => 1 1	4.97357e-10
ES => EB	DKK1 PSEN1	-1 -1 => 0 1 => 1 1	4.95228e-07
ES => EB	DKK1 PSEN1	-1 -1 => 1 0 => 1 1	4.35872e-07
ES => EB	DKK1 PSEN1	-1 -1 => 1 1 => 1 1	0.000526739
ES => EB	DVL2 CTNNB1	1 -1 => -1 0 => -1 1	1.00518e-09
ES => EB	DVL2 CTNNB1	1 -1 => -1 1 => -1 1	1.01361e-09
ES => EB	DVL2 CTNNB1	1 -1 => 0 0 => -1 1	5.86813e-10
ES => EB	DVL2 CTNNB1	1 -1 => 0 1 => -1 1	5.89824e-10
ES => EB	DVL2 GSK3B	1 -1 => -1 0 => -1 1	6.97043e-10
ES => EB	DVL2 GSK3B	1 -1 => -1 1 => -1 1	8.50255e-10
ES => EB	DVL2 GSK3B	1 -1 => 0 0 => -1 1	3.97886e-10
ES => EB	DVL2 GSK3B	1 -1 => 0 1 => -1 1	4.80101e-10
ES => EB	DVL2 LEF1	1 0 => -1 -1 => -1 0	1.02306e-09
ES => EB	DVL2 LEF1	1 0 => -1 1 => -1 0	1.02306e-09
ES => EB	DVL2 LEF1	1 0 => 0 -1 => -1 0	5.93203e-10
ES => EB	DVL2 LEF1	1 0 => 0 1 => -1 0	5.93203e-10
ES => EB	DVL2 PSEN1	1 -1 => -1 0 => -1 1	1.33639e-09
ES => EB	DVL2 PSEN1	1 -1 => -1 1 => -1 1	1.03032e-06
ES => EB	DVL2 PSEN1	1 -1 => 0 0 => -1 1	7.39563e-10
ES => EB	DVL2 PSEN1	1 -1 => 0 1 => -1 1	6.53801e-07
ES => EB	FZD4 CSNK1E	-1 -1 => 0 0 => 1 1	3.14383e-12
ES => EB	FZD4 CSNK1E	-1 -1 => 0 1 => 1 1	8.21874e-10
ES => EB	FZD4 CSNK1E	-1 -1 => 1 0 => 1 1	8.21379e-10
ES => EB	FZD4 CSNK1E	-1 -1 => 1 1 => 1 1	8.22159e-10
ES => EB	FZD4 CTNNB1	-1 -1 => 0 0 => 1 1	6.2846e-10
ES => EB	FZD4 CTNNB1	-1 -1 => 0 1 => 1 1	6.28484e-10
ES => EB	FZD4 CTNNB1	-1 -1 => 1 0 => 1 1	8.15649e-10
ES => EB	FZD4 CTNNB1	-1 -1 => 1 1 => 1 1	8.18478e-10
ES => EB	FZD4 DVL2	-1 1 => 0 -1 => 1 -1	2.01882e-09
ES => EB	FZD4 DVL2	-1 1 => 0 0 => 1 -1	1.1748e-09
ES => EB	FZD4 DVL2	-1 1 => 1 -1 => 1 -1	6.27848e-09
ES => EB	FZD4 DVL2	-1 1 => 1 0 => 1 -1	2.8306e-09
ES => EB	FZD4 GSK3B	-1 -1 => 0 0 => 1 1	4.06378e-10
ES => EB	FZD4 GSK3B	-1 -1 => 0 1 => 1 1	4.8157e-10
ES => EB	FZD4 GSK3B	-1 -1 => 1 0 => 1 1	5.38552e-10
ES => EB	FZD4 GSK3B	-1 -1 => 1 1 => 1 1	6.43631e-10
ES => EB	FZD4 LEF1	-1 0 => 0 -1 => 1 0	6.28512e-10
ES => EB	FZD4 LEF1	-1 0 => 0 1 => 1 0	6.28512e-10
ES => EB	FZD4 LEF1	-1 0 => 1 -1 => 1 0	8.21652e-10
ES => EB	FZD4 LEF1	-1 0 => 1 1 => 1 0	8.21652e-10
ES => EB	FZD4 PSEN1	-1 -1 => 0 0 => 1 1	7.02749e-10
ES => EB	FZD4 PSEN1	-1 -1 => 0 1 => 1 1	7.00233e-07
ES => EB	FZD4 PSEN1	-1 -1 => 1 0 => 1 1	9.17574e-10
ES => EB	FZD4 PSEN1	-1 -1 => 1 1 => 1 1	9.10061e-07
ES => EB	FZD5 CSNK1E	1 -1 => -1 0 => -1 1	8.22207e-10
ES => EB	FZD5 CSNK1E	1 -1 => -1 1 => -1 1	8.22714e-10
ES => EB	FZD5 CSNK1E	1 -1 => 0 0 => -1 1	8.21281e-10
ES => EB	FZD5 CSNK1E	1 -1 => 0 1 => -1 1	8.21418e-10
ES => EB	FZD5 CTNNB1	1 -1 => -1 0 => -1 1	8.15377e-10
ES => EB	FZD5 CTNNB1	1 -1 => -1 1 => -1 1	8.18206e-10
ES => EB	FZD5 CTNNB1	1 -1 => 0 0 => -1 1	2.81889e-12
ES => EB	FZD5 CTNNB1	1 -1 => 0 1 => -1 1	2.84881e-12
ES => EB	FZD5 DVL2	1 1 => -1 -1 => -1 -1	6.27779e-09
ES => EB	FZD5 DVL2	1 1 => -1 0 => -1 -1	2.83014e-09
ES => EB	FZD5 DVL2	1 1 => 0 -1 => -1 -1	4.90914e-11
ES => EB	FZD5 DVL2	1 1 => 0 0 => -1 -1	1.98092e-11
ES => EB	FZD5 FZD4	1 -1 => -1 0 => -1 1	8.228e-10
ES => EB	FZD5 FZD4	1 -1 => -1 1 => -1 1	8.22258e-10
ES => EB	FZD5 FZD4	1 -1 => 0 0 => -1 1	8.2132e-10
ES => EB	FZD5 FZD4	1 -1 => 0 1 => -1 1	8.21516e-10
ES => EB	FZD5 GSK3B	1 -1 => -1 0 => -1 1	5.38357e-10
ES => EB	FZD5 GSK3B	1 -1 => -1 1 => -1 1	6.434e-10
ES => EB	FZD5 GSK3B	1 -1 => 0 0 => -1 1	2.02715e-12
ES => EB	FZD5 GSK3B	1 -1 => 0 1 => -1 1	2.4558e-12
ES => EB	FZD5 LEF1	1 0 => -1 -1 => -1 0	8.2138e-10
ES => EB	FZD5 LEF1	1 0 => -1 1 => -1 0	8.2138e-10
ES => EB	FZD5 LEF1	1 0 => 0 -1 => -1 0	2.8824e-12
ES => EB	FZD5 LEF1	1 0 => 0 1 => -1 0	2.8824e-12
ES => EB	FZD5 PSEN1	1 -1 => -1 0 => -1 1	9.17302e-10
ES => EB	FZD5 PSEN1	1 -1 => -1 1 => -1 1	9.09789e-07
ES => EB	FZD5 PSEN1	1 -1 => 0 0 => -1 1	2.88294e-12
ES => EB	FZD5 PSEN1	1 -1 => 0 1 => -1 1	2.57422e-09
ES => EB	GSK3B CTNNB1	-1 -1 => 0 0 => 1 1	2.03923e-10
ES => EB	GSK3B CTNNB1	-1 -1 => 0 1 => 1 1	2.03951e-10
ES => EB	GSK3B CTNNB1	-1 -1 => 1 0 => 1 1	2.41644e-10
ES => EB	GSK3B CTNNB1	-1 -1 => 1 1 => 1 1	2.41689e-10
ES => EB	GSK3B LEF1	-1 0 => 0 -1 => 1 0	2.03982e-10
ES => EB	GSK3B LEF1	-1 0 => 0 1 => 1 0	2.03982e-10
ES => EB	GSK3B LEF1	-1 0 => 1 -1 => 1 0	2.41737e-10
ES => EB	GSK3B LEF1	-1 0 => 1 1 => 1 0	2.41737e-10
ES => EB	GSK3B PSEN1	-1 -1 => 0 0 => 1 1	2.49633e-10
ES => EB	GSK3B PSEN1	-1 -1 => 0 1 => 1 1	2.52654e-07
ES => EB	GSK3B PSEN1	-1 -1 => 1 0 => 1 1	2.584e-10
ES => EB	GSK3B PSEN1	-1 -1 => 1 1 => 1 1	2.98643e-07
ES => EB	LRP6 CSNK1E	0 -1 => -1 0 => 0 1	2.85742e-10
ES => EB	LRP6 CSNK1E	0 -1 => -1 1 => 0 1	7.4652e-10
ES => EB	LRP6 CSNK1E	0 -1 => 1 0 => 0 1	5.38369e-10
ES => EB	LRP6 CSNK1E	0 -1 => 1 1 => 0 1	1.41033e-09
ES => EB	LRP6 CTNNB1	0 -1 => -1 0 => 0 1	2.856e-10
ES => EB	LRP6 CTNNB1	0 -1 => -1 1 => 0 1	2.85622e-10
ES => EB	LRP6 CTNNB1	0 -1 => 1 0 => 0 1	5.38077e-10
ES => EB	LRP6 CTNNB1	0 -1 => 1 1 => 0 1	5.38128e-10
ES => EB	LRP6 DVL2	0 1 => -1 -1 => 0 -1	7.81652e-10
ES => EB	LRP6 DVL2	0 1 => -1 0 => 0 -1	4.82178e-10
ES => EB	LRP6 DVL2	0 1 => 1 -1 => 0 -1	1.09414e-09
ES => EB	LRP6 DVL2	0 1 => 1 0 => 0 -1	7.46444e-10
ES => EB	LRP6 FZD4	0 -1 => -1 0 => 0 1	5.69188e-10
ES => EB	LRP6 FZD4	0 -1 => -1 1 => 0 1	7.46643e-10
ES => EB	LRP6 FZD4	0 -1 => 1 0 => 0 1	1.07238e-09
ES => EB	LRP6 FZD4	0 -1 => 1 1 => 0 1	1.41056e-09
ES => EB	LRP6 FZD5	0 1 => -1 -1 => 0 -1	7.46397e-10
ES => EB	LRP6 FZD5	0 1 => -1 0 => 0 -1	2.63705e-12
ES => EB	LRP6 FZD5	0 1 => 1 -1 => 0 -1	1.4101e-09
ES => EB	LRP6 FZD5	0 1 => 1 0 => 0 -1	5.00909e-12
ES => EB	LRP6 GSK3B	0 -1 => -1 0 => 0 1	1.84742e-10
ES => EB	LRP6 GSK3B	0 -1 => -1 1 => 0 1	2.18947e-10
ES => EB	LRP6 GSK3B	0 -1 => 1 0 => 0 1	3.48083e-10
ES => EB	LRP6 GSK3B	0 -1 => 1 1 => 0 1	4.12546e-10
ES => EB	LRP6 LEF1	0 0 => -1 -1 => 0 0	2.85648e-10
ES => EB	LRP6 LEF1	0 0 => -1 1 => 0 0	2.85648e-10
ES => EB	LRP6 LEF1	0 0 => 1 -1 => 0 0	5.38185e-10
ES => EB	LRP6 LEF1	0 0 => 1 1 => 0 0	5.38185e-10
ES => EB	LRP6 PSEN1	0 -1 => -1 0 => 0 1	3.19283e-10
ES => EB	LRP6 PSEN1	0 -1 => -1 1 => 0 1	3.1803e-07
ES => EB	LRP6 PSEN1	0 -1 => 1 0 => 0 1	6.01552e-10
ES => EB	LRP6 PSEN1	0 -1 => 1 1 => 0 1	5.99161e-07
ES => EB	PSEN1 CTNNB1	-1 -1 => 0 0 => 1 1	3.52492e-10
ES => EB	PSEN1 CTNNB1	-1 -1 => 0 1 => 1 1	3.52511e-10
ES => EB	PSEN1 CTNNB1	-1 -1 => 1 0 => 1 1	3.51109e-07
ES => EB	PSEN1 CTNNB1	-1 -1 => 1 1 => 1 1	3.5112e-07
ES => EB	PSEN1 LEF1	-1 0 => 0 -1 => 1 0	3.52532e-10
ES => EB	PSEN1 LEF1	-1 0 => 0 1 => 1 0	3.52532e-10
ES => EB	PSEN1 LEF1	-1 0 => 1 -1 => 1 0	3.51133e-07
ES => EB	PSEN1 LEF1	-1 0 => 1 1 => 1 0	3.51133e-07
ES => EB	CSNK1E CTNNB1 LEF1	-1 -1 0 => 0 0 -1 => 1 1 0	3.15459e-10
ES => EB	CSNK1E CTNNB1 LEF1	-1 -1 0 => 0 0 1 => 1 1 0	3.15459e-10
ES => EB	CSNK1E CTNNB1 LEF1	-1 -1 0 => 0 1 -1 => 1 1 0	3.15484e-10
ES => EB	CSNK1E CTNNB1 LEF1	-1 -1 0 => 0 1 1 => 1 1 0	3.15484e-10
ES => EB	CSNK1E CTNNB1 LEF1	-1 -1 0 => 1 0 -1 => 1 1 0	8.15513e-10
ES => EB	CSNK1E CTNNB1 LEF1	-1 -1 0 => 1 0 1 => 1 1 0	8.15513e-10
ES => EB	CSNK1E CTNNB1 LEF1	-1 -1 0 => 1 1 -1 => 1 1 0	8.18341e-10
ES => EB	CSNK1E CTNNB1 LEF1	-1 -1 0 => 1 1 1 => 1 1 0	8.18341e-10
ES => EB	CSNK1E DVL2 CTNNB1	-1 1 -1 => 0 -1 0 => 1 -1 1	1.00781e-09
ES => EB	CSNK1E DVL2 CTNNB1	-1 1 -1 => 0 -1 1 => 1 -1 1	1.0183e-09
ES => EB	CSNK1E DVL2 CTNNB1	-1 1 -1 => 0 0 0 => 1 -1 1	5.87817e-10
ES => EB	CSNK1E DVL2 CTNNB1	-1 1 -1 => 0 0 1 => 1 -1 1	5.91567e-10
ES => EB	CSNK1E DVL2 CTNNB1	-1 1 -1 => 1 -1 0 => 1 -1 1	3.87574e-09
ES => EB	CSNK1E DVL2 CTNNB1	-1 1 -1 => 1 -1 1 => 1 -1 1	5.0078e-09
ES => EB	CSNK1E DVL2 CTNNB1	-1 1 -1 => 1 0 0 => 1 -1 1	1.97131e-09
ES => EB	CSNK1E DVL2 CTNNB1	-1 1 -1 => 1 0 1 => 1 -1 1	2.37605e-09
ES => EB	CSNK1E DVL2 GSK3B	-1 1 -1 => 0 -1 0 => 1 -1 1	7.06963e-10
ES => EB	CSNK1E DVL2 GSK3B	-1 1 -1 => 0 -1 1 => 1 -1 1	8.66019e-10
ES => EB	CSNK1E DVL2 GSK3B	-1 1 -1 => 0 0 0 => 1 -1 1	4.01479e-10
ES => EB	CSNK1E DVL2 GSK3B	-1 1 -1 => 0 0 1 => 1 -1 1	4.85791e-10
ES => EB	CSNK1E DVL2 GSK3B	-1 1 -1 => 1 -1 0 => 1 -1 1	9.20804e-09
ES => EB	CSNK1E DVL2 GSK3B	-1 1 -1 => 1 -1 1 => 1 -1 1	1.40155e-08
ES => EB	CSNK1E DVL2 GSK3B	-1 1 -1 => 1 0 0 => 1 -1 1	3.67501e-09
ES => EB	CSNK1E DVL2 GSK3B	-1 1 -1 => 1 0 1 => 1 -1 1	5.46448e-09
ES => EB	CSNK1E DVL2 LEF1	-1 1 0 => 0 -1 -1 => 1 -1 0	1.03008e-09
ES => EB	CSNK1E DVL2 LEF1	-1 1 0 => 0 -1 1 => 1 -1 0	1.03008e-09
ES => EB	CSNK1E DVL2 LEF1	-1 1 0 => 0 0 -1 => 1 -1 0	5.95777e-10
ES => EB	CSNK1E DVL2 LEF1	-1 1 0 => 0 0 1 => 1 -1 0	5.95777e-10
ES => EB	CSNK1E DVL2 LEF1	-1 1 0 => 1 -1 -1 => 1 -1 0	6.27811e-09
ES => EB	CSNK1E DVL2 LEF1	-1 1 0 => 1 -1 1 => 1 -1 0	6.27811e-09
ES => EB	CSNK1E DVL2 LEF1	-1 1 0 => 1 0 -1 => 1 -1 0	2.83036e-09
ES => EB	CSNK1E DVL2 LEF1	-1 1 0 => 1 0 1 => 1 -1 0	2.83036e-09
ES => EB	CSNK1E DVL2 PSEN1	-1 1 -1 => 0 -1 0 => 1 -1 1	1.34342e-09
ES => EB	CSNK1E DVL2 PSEN1	-1 1 -1 => 0 -1 1 => 1 -1 1	1.0342e-06
ES => EB	CSNK1E DVL2 PSEN1	-1 1 -1 => 0 0 0 => 1 -1 1	7.42139e-10
ES => EB	CSNK1E DVL2 PSEN1	-1 1 -1 => 0 0 1 => 1 -1 1	6.55255e-07
ES => EB	CSNK1E DVL2 PSEN1	-1 1 -1 => 1 -1 0 => 1 -1 1	7.09158e-09
ES => EB	CSNK1E DVL2 PSEN1	-1 1 -1 => 1 -1 1 => 1 -1 1	4.75472e-06
ES => EB	CSNK1E DVL2 PSEN1	-1 1 -1 => 1 0 0 => 1 -1 1	3.20992e-09
ES => EB	CSNK1E DVL2 PSEN1	-1 1 -1 => 1 0 1 => 1 -1 1	2.438e-06
ES => EB	CSNK1E GSK3B CTNNB1	-1 -1 -1 => 0 0 0 => 1 1 1	2.0399e-10
ES => EB	CSNK1E GSK3B CTNNB1	-1 -1 -1 => 0 0 1 => 1 1 1	2.04024e-10
ES => EB	CSNK1E GSK3B CTNNB1	-1 -1 -1 => 0 1 0 => 1 1 1	2.41726e-10
ES => EB	CSNK1E GSK3B CTNNB1	-1 -1 -1 => 0 1 1 => 1 1 1	2.41782e-10
ES => EB	CSNK1E GSK3B CTNNB1	-1 -1 -1 => 1 0 0 => 1 1 1	5.29808e-10
ES => EB	CSNK1E GSK3B CTNNB1	-1 -1 -1 => 1 0 1 => 1 1 1	5.33882e-10
ES => EB	CSNK1E GSK3B CTNNB1	-1 -1 -1 => 1 1 0 => 1 1 1	6.29716e-10
ES => EB	CSNK1E GSK3B CTNNB1	-1 -1 -1 => 1 1 1 => 1 1 1	6.3639e-10
ES => EB	CSNK1E GSK3B LEF1	-1 -1 0 => 0 0 -1 => 1 1 0	2.04063e-10
ES => EB	CSNK1E GSK3B LEF1	-1 -1 0 => 0 0 1 => 1 1 0	2.04063e-10
ES => EB	CSNK1E GSK3B LEF1	-1 -1 0 => 0 1 -1 => 1 1 0	2.41844e-10
ES => EB	CSNK1E GSK3B LEF1	-1 -1 0 => 0 1 1 => 1 1 0	2.41844e-10
ES => EB	CSNK1E GSK3B LEF1	-1 -1 0 => 1 0 -1 => 1 1 0	5.38454e-10
ES => EB	CSNK1E GSK3B LEF1	-1 -1 0 => 1 0 1 => 1 1 0	5.38454e-10
ES => EB	CSNK1E GSK3B LEF1	-1 -1 0 => 1 1 -1 => 1 1 0	6.43514e-10
ES => EB	CSNK1E GSK3B LEF1	-1 -1 0 => 1 1 1 => 1 1 0	6.43514e-10
ES => EB	CSNK1E GSK3B PSEN1	-1 -1 -1 => 0 0 0 => 1 1 1	2.49716e-10
ES => EB	CSNK1E GSK3B PSEN1	-1 -1 -1 => 0 0 1 => 1 1 1	2.52724e-07
ES => EB	CSNK1E GSK3B PSEN1	-1 -1 -1 => 0 1 0 => 1 1 1	2.58511e-10
ES => EB	CSNK1E GSK3B PSEN1	-1 -1 -1 => 0 1 1 => 1 1 1	2.9873e-07
ES => EB	CSNK1E GSK3B PSEN1	-1 -1 -1 => 1 0 0 => 1 1 1	6.57368e-10
ES => EB	CSNK1E GSK3B PSEN1	-1 -1 -1 => 1 0 1 => 1 1 1	6.57327e-07
ES => EB	CSNK1E GSK3B PSEN1	-1 -1 -1 => 1 1 0 => 1 1 1	6.90832e-10
ES => EB	CSNK1E GSK3B PSEN1	-1 -1 -1 => 1 1 1 => 1 1 1	7.79515e-07
ES => EB	CSNK1E PSEN1 CTNNB1	-1 -1 -1 => 0 0 0 => 1 1 1	3.52578e-10
ES => EB	CSNK1E PSEN1 CTNNB1	-1 -1 -1 => 0 0 1 => 1 1 1	3.52603e-10
ES => EB	CSNK1E PSEN1 CTNNB1	-1 -1 -1 => 0 1 0 => 1 1 1	3.51192e-07
ES => EB	CSNK1E PSEN1 CTNNB1	-1 -1 -1 => 0 1 1 => 1 1 1	3.51207e-07
ES => EB	CSNK1E PSEN1 CTNNB1	-1 -1 -1 => 1 0 0 => 1 1 1	9.11431e-10
ES => EB	CSNK1E PSEN1 CTNNB1	-1 -1 -1 => 1 0 1 => 1 1 1	9.14262e-10
ES => EB	CSNK1E PSEN1 CTNNB1	-1 -1 -1 => 1 1 0 => 1 1 1	9.06679e-07
ES => EB	CSNK1E PSEN1 CTNNB1	-1 -1 -1 => 1 1 1 => 1 1 1	9.08208e-07
ES => EB	CSNK1E PSEN1 LEF1	-1 -1 0 => 0 0 -1 => 1 1 0	3.52631e-10
ES => EB	CSNK1E PSEN1 LEF1	-1 -1 0 => 0 0 1 => 1 1 0	3.52631e-10
ES => EB	CSNK1E PSEN1 LEF1	-1 -1 0 => 0 1 -1 => 1 1 0	3.51223e-07
ES => EB	CSNK1E PSEN1 LEF1	-1 -1 0 => 0 1 1 => 1 1 0	3.51223e-07
ES => EB	CSNK1E PSEN1 LEF1	-1 -1 0 => 1 0 -1 => 1 1 0	9.17437e-10
ES => EB	CSNK1E PSEN1 LEF1	-1 -1 0 => 1 0 1 => 1 1 0	9.17437e-10
ES => EB	CSNK1E PSEN1 LEF1	-1 -1 0 => 1 1 -1 => 1 1 0	9.09925e-07
ES => EB	CSNK1E PSEN1 LEF1	-1 -1 0 => 1 1 1 => 1 1 0	9.09925e-07
ES => EB	DKK1 CSNK1E CTNNB1	-1 -1 -1 => 0 0 0 => 1 1 1	4.35216e-10
ES => EB	DKK1 CSNK1E CTNNB1	-1 -1 -1 => 0 0 1 => 1 1 1	4.35241e-10
ES => EB	DKK1 CSNK1E CTNNB1	-1 -1 -1 => 0 1 0 => 1 1 1	1.1243e-09
ES => EB	DKK1 CSNK1E CTNNB1	-1 -1 -1 => 0 1 1 => 1 1 1	1.12713e-09
ES => EB	DKK1 CSNK1E CTNNB1	-1 -1 -1 => 1 0 0 => 1 1 1	3.979e-07
ES => EB	DKK1 CSNK1E CTNNB1	-1 -1 -1 => 1 0 1 => 1 1 1	3.9791e-07
ES => EB	DKK1 CSNK1E CTNNB1	-1 -1 -1 => 1 1 0 => 1 1 1	1.02576e-06
ES => EB	DKK1 CSNK1E CTNNB1	-1 -1 -1 => 1 1 1 => 1 1 1	1.02675e-06
ES => EB	DKK1 CSNK1E DVL2	-1 -1 1 => 0 0 -1 => 1 1 -1	1.43606e-09
ES => EB	DKK1 CSNK1E DVL2	-1 -1 1 => 0 0 0 => 1 1 -1	8.1877e-10
ES => EB	DKK1 CSNK1E DVL2	-1 -1 1 => 0 1 -1 => 1 1 -1	7.32526e-09
ES => EB	DKK1 CSNK1E DVL2	-1 -1 1 => 0 1 0 => 1 1 -1	3.40536e-09
ES => EB	DKK1 CSNK1E DVL2	-1 -1 1 => 1 0 -1 => 1 1 -1	1.24581e-06
ES => EB	DKK1 CSNK1E DVL2	-1 -1 1 => 1 0 0 => 1 1 -1	7.3924e-07
ES => EB	DKK1 CSNK1E DVL2	-1 -1 1 => 1 1 -1 => 1 1 -1	4.00106e-06
ES => EB	DKK1 CSNK1E DVL2	-1 -1 1 => 1 1 0 => 1 1 -1	2.18791e-06
ES => EB	DKK1 CSNK1E GSK3B	-1 -1 -1 => 0 0 0 => 1 1 1	2.74702e-10
ES => EB	DKK1 CSNK1E GSK3B	-1 -1 -1 => 0 0 1 => 1 1 1	3.25743e-10
ES => EB	DKK1 CSNK1E GSK3B	-1 -1 -1 => 0 1 0 => 1 1 1	7.20593e-10
ES => EB	DKK1 CSNK1E GSK3B	-1 -1 -1 => 0 1 1 => 1 1 1	8.59845e-10
ES => EB	DKK1 CSNK1E GSK3B	-1 -1 -1 => 1 0 0 => 1 1 1	2.52601e-07
ES => EB	DKK1 CSNK1E GSK3B	-1 -1 -1 => 1 0 1 => 1 1 1	2.99465e-07
ES => EB	DKK1 CSNK1E GSK3B	-1 -1 -1 => 1 1 0 => 1 1 1	6.54984e-07
ES => EB	DKK1 CSNK1E GSK3B	-1 -1 -1 => 1 1 1 => 1 1 1	7.78381e-07
ES => EB	DKK1 CSNK1E LEF1	-1 -1 0 => 0 0 -1 => 1 1 0	4.35268e-10
ES => EB	DKK1 CSNK1E LEF1	-1 -1 0 => 0 0 1 => 1 1 0	4.35268e-10
ES => EB	DKK1 CSNK1E LEF1	-1 -1 0 => 0 1 -1 => 1 1 0	1.1303e-09
ES => EB	DKK1 CSNK1E LEF1	-1 -1 0 => 0 1 1 => 1 1 0	1.1303e-09
ES => EB	DKK1 CSNK1E LEF1	-1 -1 0 => 1 0 -1 => 1 1 0	3.97921e-07
ES => EB	DKK1 CSNK1E LEF1	-1 -1 0 => 1 0 1 => 1 1 0	3.97921e-07
ES => EB	DKK1 CSNK1E LEF1	-1 -1 0 => 1 1 -1 => 1 1 0	1.02785e-06
ES => EB	DKK1 CSNK1E LEF1	-1 -1 0 => 1 1 1 => 1 1 0	1.02785e-06
ES => EB	DKK1 CSNK1E PSEN1	-1 -1 -1 => 0 0 0 => 1 1 1	4.97455e-10
ES => EB	DKK1 CSNK1E PSEN1	-1 -1 -1 => 0 0 1 => 1 1 1	4.95318e-07
ES => EB	DKK1 CSNK1E PSEN1	-1 -1 -1 => 0 1 0 => 1 1 1	1.291e-09
ES => EB	DKK1 CSNK1E PSEN1	-1 -1 -1 => 0 1 1 => 1 1 1	1.28181e-06
ES => EB	DKK1 CSNK1E PSEN1	-1 -1 -1 => 1 0 0 => 1 1 1	4.3596e-07
ES => EB	DKK1 CSNK1E PSEN1	-1 -1 -1 => 1 0 1 => 1 1 1	0.000526823
ES => EB	DKK1 CSNK1E PSEN1	-1 -1 -1 => 1 1 0 => 1 1 1	1.12615e-06
ES => EB	DKK1 CSNK1E PSEN1	-1 -1 -1 => 1 1 1 => 1 1 1	0.000844595
ES => EB	DKK1 CTNNB1 LEF1	-1 -1 0 => 0 0 -1 => 1 1 0	4.35129e-10
ES => EB	DKK1 CTNNB1 LEF1	-1 -1 0 => 0 0 1 => 1 1 0	4.35129e-10
ES => EB	DKK1 CTNNB1 LEF1	-1 -1 0 => 0 1 -1 => 1 1 0	4.35149e-10
ES => EB	DKK1 CTNNB1 LEF1	-1 -1 0 => 0 1 1 => 1 1 0	4.35149e-10
ES => EB	DKK1 CTNNB1 LEF1	-1 -1 0 => 1 0 -1 => 1 1 0	3.97816e-07
ES => EB	DKK1 CTNNB1 LEF1	-1 -1 0 => 1 0 1 => 1 1 0	3.97816e-07
ES => EB	DKK1 CTNNB1 LEF1	-1 -1 0 => 1 1 -1 => 1 1 0	3.97824e-07
ES => EB	DKK1 CTNNB1 LEF1	-1 -1 0 => 1 1 1 => 1 1 0	3.97824e-07
ES => EB	DKK1 DVL2 CTNNB1	-1 1 -1 => 0 -1 0 => 1 -1 1	1.41116e-09
ES => EB	DKK1 DVL2 CTNNB1	-1 1 -1 => 0 -1 1 => 1 -1 1	1.41958e-09
ES => EB	DKK1 DVL2 CTNNB1	-1 1 -1 => 0 0 0 => 1 -1 1	8.09806e-10
ES => EB	DKK1 DVL2 CTNNB1	-1 1 -1 => 0 0 1 => 1 -1 1	8.12817e-10
ES => EB	DKK1 DVL2 CTNNB1	-1 1 -1 => 1 -1 0 => 1 -1 1	1.23688e-06
ES => EB	DKK1 DVL2 CTNNB1	-1 1 -1 => 1 -1 1 => 1 -1 1	1.23986e-06
ES => EB	DKK1 DVL2 CTNNB1	-1 1 -1 => 1 0 0 => 1 -1 1	7.35979e-07
ES => EB	DKK1 DVL2 CTNNB1	-1 1 -1 => 1 0 1 => 1 -1 1	7.37047e-07
ES => EB	DKK1 DVL2 GSK3B	-1 1 -1 => 0 -1 0 => 1 -1 1	9.36505e-10
ES => EB	DKK1 DVL2 GSK3B	-1 1 -1 => 0 -1 1 => 1 -1 1	1.13467e-09
ES => EB	DKK1 DVL2 GSK3B	-1 1 -1 => 0 0 0 => 1 -1 1	5.29418e-10
ES => EB	DKK1 DVL2 GSK3B	-1 1 -1 => 0 0 1 => 1 -1 1	6.36325e-10
ES => EB	DKK1 DVL2 GSK3B	-1 1 -1 => 1 -1 0 => 1 -1 1	7.97073e-07
ES => EB	DKK1 DVL2 GSK3B	-1 1 -1 => 1 -1 1 => 1 -1 1	9.5263e-07
ES => EB	DKK1 DVL2 GSK3B	-1 1 -1 => 1 0 0 => 1 -1 1	4.72759e-07
ES => EB	DKK1 DVL2 GSK3B	-1 1 -1 => 1 0 1 => 1 -1 1	5.6316e-07
ES => EB	DKK1 DVL2 LEF1	-1 1 0 => 0 -1 -1 => 1 -1 0	1.42904e-09
ES => EB	DKK1 DVL2 LEF1	-1 1 0 => 0 -1 1 => 1 -1 0	1.42904e-09
ES => EB	DKK1 DVL2 LEF1	-1 1 0 => 0 0 -1 => 1 -1 0	8.16196e-10
ES => EB	DKK1 DVL2 LEF1	-1 1 0 => 0 0 1 => 1 -1 0	8.16196e-10
ES => EB	DKK1 DVL2 LEF1	-1 1 0 => 1 -1 -1 => 1 -1 0	1.24322e-06
ES => EB	DKK1 DVL2 LEF1	-1 1 0 => 1 -1 1 => 1 -1 0	1.24322e-06
ES => EB	DKK1 DVL2 LEF1	-1 1 0 => 1 0 -1 => 1 -1 0	7.38246e-07
ES => EB	DKK1 DVL2 LEF1	-1 1 0 => 1 0 1 => 1 -1 0	7.38246e-07
ES => EB	DKK1 DVL2 PSEN1	-1 1 -1 => 0 -1 0 => 1 -1 1	1.95395e-09
ES => EB	DKK1 DVL2 PSEN1	-1 1 -1 => 0 -1 1 => 1 -1 1	1.44236e-06
ES => EB	DKK1 DVL2 PSEN1	-1 1 -1 => 0 0 0 => 1 -1 1	1.06139e-09
ES => EB	DKK1 DVL2 PSEN1	-1 1 -1 => 0 0 1 => 1 -1 1	9.18293e-07
ES => EB	DKK1 DVL2 PSEN1	-1 1 -1 => 1 -1 0 => 1 -1 1	1.56429e-06
ES => EB	DKK1 DVL2 PSEN1	-1 1 -1 => 1 -1 1 => 1 -1 1	0.00093972
ES => EB	DKK1 DVL2 PSEN1	-1 1 -1 => 1 0 0 => 1 -1 1	8.88226e-07
ES => EB	DKK1 DVL2 PSEN1	-1 1 -1 => 1 0 1 => 1 -1 1	0.000772972
ES => EB	DKK1 FZD4 CSNK1E	-1 -1 -1 => 0 0 0 => 1 1 1	3.73413e-12
ES => EB	DKK1 FZD4 CSNK1E	-1 -1 -1 => 0 0 1 => 1 1 1	1.13066e-09
ES => EB	DKK1 FZD4 CSNK1E	-1 -1 -1 => 0 1 0 => 1 1 1	1.13017e-09
ES => EB	DKK1 FZD4 CSNK1E	-1 -1 -1 => 0 1 1 => 1 1 1	1.13095e-09
ES => EB	DKK1 FZD4 CSNK1E	-1 -1 -1 => 1 0 0 => 1 1 1	3.69493e-09
ES => EB	DKK1 FZD4 CSNK1E	-1 -1 -1 => 1 0 1 => 1 1 1	1.0282e-06
ES => EB	DKK1 FZD4 CSNK1E	-1 -1 -1 => 1 1 0 => 1 1 1	1.02772e-06
ES => EB	DKK1 FZD4 CSNK1E	-1 -1 -1 => 1 1 1 => 1 1 1	1.02847e-06
ES => EB	DKK1 FZD4 CTNNB1	-1 -1 -1 => 0 0 0 => 1 1 1	8.67383e-10
ES => EB	DKK1 FZD4 CTNNB1	-1 -1 -1 => 0 0 1 => 1 1 1	8.67408e-10
ES => EB	DKK1 FZD4 CTNNB1	-1 -1 -1 => 0 1 0 => 1 1 1	1.12444e-09
ES => EB	DKK1 FZD4 CTNNB1	-1 -1 -1 => 0 1 1 => 1 1 1	1.12727e-09
ES => EB	DKK1 FZD4 CTNNB1	-1 -1 -1 => 1 0 0 => 1 1 1	7.92743e-07
ES => EB	DKK1 FZD4 CTNNB1	-1 -1 -1 => 1 0 1 => 1 1 1	7.92754e-07
ES => EB	DKK1 FZD4 CTNNB1	-1 -1 -1 => 1 1 0 => 1 1 1	1.0259e-06
ES => EB	DKK1 FZD4 CTNNB1	-1 -1 -1 => 1 1 1 => 1 1 1	1.02688e-06
ES => EB	DKK1 FZD4 DVL2	-1 -1 1 => 0 0 -1 => 1 1 -1	2.82909e-09
ES => EB	DKK1 FZD4 DVL2	-1 -1 1 => 0 0 0 => 1 1 -1	1.61971e-09
ES => EB	DKK1 FZD4 DVL2	-1 -1 1 => 0 1 -1 => 1 1 -1	7.32563e-09
ES => EB	DKK1 FZD4 DVL2	-1 -1 1 => 0 1 0 => 1 1 -1	3.4056e-09
ES => EB	DKK1 FZD4 DVL2	-1 -1 1 => 1 0 -1 => 1 1 -1	2.47076e-06
ES => EB	DKK1 FZD4 DVL2	-1 -1 1 => 1 0 0 => 1 1 -1	1.46855e-06
ES => EB	DKK1 FZD4 DVL2	-1 -1 1 => 1 1 -1 => 1 1 -1	4.00144e-06
ES => EB	DKK1 FZD4 DVL2	-1 -1 1 => 1 1 0 => 1 1 -1	2.18816e-06
ES => EB	DKK1 FZD4 GSK3B	-1 -1 -1 => 0 0 0 => 1 1 1	5.47307e-10
ES => EB	DKK1 FZD4 GSK3B	-1 -1 -1 => 0 0 1 => 1 1 1	6.48954e-10
ES => EB	DKK1 FZD4 GSK3B	-1 -1 -1 => 0 1 0 => 1 1 1	7.20691e-10
ES => EB	DKK1 FZD4 GSK3B	-1 -1 -1 => 0 1 1 => 1 1 1	8.5996e-10
ES => EB	DKK1 FZD4 GSK3B	-1 -1 -1 => 1 0 0 => 1 1 1	5.03158e-07
ES => EB	DKK1 FZD4 GSK3B	-1 -1 -1 => 1 0 1 => 1 1 1	5.9649e-07
ES => EB	DKK1 FZD4 GSK3B	-1 -1 -1 => 1 1 0 => 1 1 1	6.55082e-07
ES => EB	DKK1 FZD4 GSK3B	-1 -1 -1 => 1 1 1 => 1 1 1	7.78496e-07
ES => EB	DKK1 FZD4 LEF1	-1 -1 0 => 0 0 -1 => 1 1 0	8.67435e-10
ES => EB	DKK1 FZD4 LEF1	-1 -1 0 => 0 0 1 => 1 1 0	8.67435e-10
ES => EB	DKK1 FZD4 LEF1	-1 -1 0 => 0 1 -1 => 1 1 0	1.13044e-09
ES => EB	DKK1 FZD4 LEF1	-1 -1 0 => 0 1 1 => 1 1 0	1.13044e-09
ES => EB	DKK1 FZD4 LEF1	-1 -1 0 => 1 0 -1 => 1 1 0	7.92765e-07
ES => EB	DKK1 FZD4 LEF1	-1 -1 0 => 1 0 1 => 1 1 0	7.92765e-07
ES => EB	DKK1 FZD4 LEF1	-1 -1 0 => 1 1 -1 => 1 1 0	1.02799e-06
ES => EB	DKK1 FZD4 LEF1	-1 -1 0 => 1 1 1 => 1 1 0	1.02799e-06
ES => EB	DKK1 FZD4 PSEN1	-1 -1 -1 => 0 0 0 => 1 1 1	9.91807e-10
ES => EB	DKK1 FZD4 PSEN1	-1 -1 -1 => 0 0 1 => 1 1 1	9.8801e-07
ES => EB	DKK1 FZD4 PSEN1	-1 -1 -1 => 0 1 0 => 1 1 1	1.29114e-09
ES => EB	DKK1 FZD4 PSEN1	-1 -1 -1 => 0 1 1 => 1 1 1	1.28194e-06
ES => EB	DKK1 FZD4 PSEN1	-1 -1 -1 => 1 0 0 => 1 1 1	8.68841e-07
ES => EB	DKK1 FZD4 PSEN1	-1 -1 -1 => 1 0 1 => 1 1 1	0.000743766
ES => EB	DKK1 FZD4 PSEN1	-1 -1 -1 => 1 1 0 => 1 1 1	1.12628e-06
ES => EB	DKK1 FZD4 PSEN1	-1 -1 -1 => 1 1 1 => 1 1 1	0.00084473
ES => EB	DKK1 FZD5 CSNK1E	-1 1 -1 => 0 -1 0 => 1 -1 1	1.131e-09
ES => EB	DKK1 FZD5 CSNK1E	-1 1 -1 => 0 -1 1 => 1 -1 1	1.1315e-09
ES => EB	DKK1 FZD5 CSNK1E	-1 1 -1 => 0 0 0 => 1 -1 1	1.13007e-09
ES => EB	DKK1 FZD5 CSNK1E	-1 1 -1 => 0 0 1 => 1 -1 1	1.13021e-09
ES => EB	DKK1 FZD5 CSNK1E	-1 1 -1 => 1 -1 0 => 1 -1 1	1.02851e-06
ES => EB	DKK1 FZD5 CSNK1E	-1 1 -1 => 1 -1 1 => 1 -1 1	1.02899e-06
ES => EB	DKK1 FZD5 CSNK1E	-1 1 -1 => 1 0 0 => 1 -1 1	1.02763e-06
ES => EB	DKK1 FZD5 CSNK1E	-1 1 -1 => 1 0 1 => 1 -1 1	1.02777e-06
ES => EB	DKK1 FZD5 CTNNB1	-1 1 -1 => 0 -1 0 => 1 -1 1	1.12417e-09
ES => EB	DKK1 FZD5 CTNNB1	-1 1 -1 => 0 -1 1 => 1 -1 1	1.12699e-09
ES => EB	DKK1 FZD5 CTNNB1	-1 1 -1 => 0 0 0 => 1 -1 1	3.40918e-12
ES => EB	DKK1 FZD5 CTNNB1	-1 1 -1 => 0 0 1 => 1 -1 1	3.43911e-12
ES => EB	DKK1 FZD5 CTNNB1	-1 1 -1 => 1 -1 0 => 1 -1 1	1.02563e-06
ES => EB	DKK1 FZD5 CTNNB1	-1 1 -1 => 1 -1 1 => 1 -1 1	1.02661e-06
ES => EB	DKK1 FZD5 CTNNB1	-1 1 -1 => 1 0 0 => 1 -1 1	3.41111e-09
ES => EB	DKK1 FZD5 CTNNB1	-1 1 -1 => 1 0 1 => 1 -1 1	3.42355e-09
ES => EB	DKK1 FZD5 DVL2	-1 1 1 => 0 -1 -1 => 1 -1 -1	7.32494e-09
ES => EB	DKK1 FZD5 DVL2	-1 1 1 => 0 -1 0 => 1 -1 -1	3.40513e-09
ES => EB	DKK1 FZD5 DVL2	-1 1 1 => 0 0 -1 => 1 -1 -1	5.07791e-11
ES => EB	DKK1 FZD5 DVL2	-1 1 1 => 0 0 0 => 1 -1 -1	2.08923e-11
ES => EB	DKK1 FZD5 DVL2	-1 1 1 => 1 -1 -1 => 1 -1 -1	4.0007e-06
ES => EB	DKK1 FZD5 DVL2	-1 1 1 => 1 -1 0 => 1 -1 -1	2.18767e-06
ES => EB	DKK1 FZD5 DVL2	-1 1 1 => 1 0 -1 => 1 -1 -1	2.42108e-08
ES => EB	DKK1 FZD5 DVL2	-1 1 1 => 1 0 0 => 1 -1 -1	1.14191e-08
ES => EB	DKK1 FZD5 FZD4	-1 1 -1 => 0 -1 0 => 1 -1 1	1.13159e-09
ES => EB	DKK1 FZD5 FZD4	-1 1 -1 => 0 -1 1 => 1 -1 1	1.13105e-09
ES => EB	DKK1 FZD5 FZD4	-1 1 -1 => 0 0 0 => 1 -1 1	1.13011e-09
ES => EB	DKK1 FZD5 FZD4	-1 1 -1 => 0 0 1 => 1 -1 1	1.1303e-09
ES => EB	DKK1 FZD5 FZD4	-1 1 -1 => 1 -1 0 => 1 -1 1	1.02908e-06
ES => EB	DKK1 FZD5 FZD4	-1 1 -1 => 1 -1 1 => 1 -1 1	1.02856e-06
ES => EB	DKK1 FZD5 FZD4	-1 1 -1 => 1 0 0 => 1 -1 1	1.02768e-06
ES => EB	DKK1 FZD5 FZD4	-1 1 -1 => 1 0 1 => 1 -1 1	1.02785e-06
ES => EB	DKK1 FZD5 GSK3B	-1 1 -1 => 0 -1 0 => 1 -1 1	7.20496e-10
ES => EB	DKK1 FZD5 GSK3B	-1 1 -1 => 0 -1 1 => 1 -1 1	8.5973e-10
ES => EB	DKK1 FZD5 GSK3B	-1 1 -1 => 0 0 0 => 1 -1 1	2.37535e-12
ES => EB	DKK1 FZD5 GSK3B	-1 1 -1 => 0 0 1 => 1 -1 1	2.86936e-12
ES => EB	DKK1 FZD5 GSK3B	-1 1 -1 => 1 -1 0 => 1 -1 1	6.54886e-07
ES => EB	DKK1 FZD5 GSK3B	-1 1 -1 => 1 -1 1 => 1 -1 1	7.78266e-07
ES => EB	DKK1 FZD5 GSK3B	-1 1 -1 => 1 0 0 => 1 -1 1	2.30711e-09
ES => EB	DKK1 FZD5 GSK3B	-1 1 -1 => 1 0 1 => 1 -1 1	2.75531e-09
ES => EB	DKK1 FZD5 LEF1	-1 1 0 => 0 -1 -1 => 1 -1 0	1.13017e-09
ES => EB	DKK1 FZD5 LEF1	-1 1 0 => 0 -1 1 => 1 -1 0	1.13017e-09
ES => EB	DKK1 FZD5 LEF1	-1 1 0 => 0 0 -1 => 1 -1 0	3.47269e-12
ES => EB	DKK1 FZD5 LEF1	-1 1 0 => 0 0 1 => 1 -1 0	3.47269e-12
ES => EB	DKK1 FZD5 LEF1	-1 1 0 => 1 -1 -1 => 1 -1 0	1.02772e-06
ES => EB	DKK1 FZD5 LEF1	-1 1 0 => 1 -1 1 => 1 -1 0	1.02772e-06
ES => EB	DKK1 FZD5 LEF1	-1 1 0 => 1 0 -1 => 1 -1 0	3.43752e-09
ES => EB	DKK1 FZD5 LEF1	-1 1 0 => 1 0 1 => 1 -1 0	3.43752e-09
ES => EB	DKK1 FZD5 PSEN1	-1 1 -1 => 0 -1 0 => 1 -1 1	1.29087e-09
ES => EB	DKK1 FZD5 PSEN1	-1 1 -1 => 0 -1 1 => 1 -1 1	1.28167e-06
ES => EB	DKK1 FZD5 PSEN1	-1 1 -1 => 0 0 0 => 1 -1 1	3.47358e-12
ES => EB	DKK1 FZD5 PSEN1	-1 1 -1 => 0 0 1 => 1 -1 1	2.98777e-09
ES => EB	DKK1 FZD5 PSEN1	-1 1 -1 => 1 -1 0 => 1 -1 1	1.12601e-06
ES => EB	DKK1 FZD5 PSEN1	-1 1 -1 => 1 -1 1 => 1 -1 1	0.000844459
ES => EB	DKK1 FZD5 PSEN1	-1 1 -1 => 1 0 0 => 1 -1 1	3.43805e-09
ES => EB	DKK1 FZD5 PSEN1	-1 1 -1 => 1 0 1 => 1 -1 1	0.000310234
ES => EB	DKK1 GSK3B CTNNB1	-1 -1 -1 => 0 0 0 => 1 1 1	2.74562e-10
ES => EB	DKK1 GSK3B CTNNB1	-1 -1 -1 => 0 0 1 => 1 1 1	2.74589e-10
ES => EB	DKK1 GSK3B CTNNB1	-1 -1 -1 => 0 1 0 => 1 1 1	3.25543e-10
ES => EB	DKK1 GSK3B CTNNB1	-1 -1 -1 => 0 1 1 => 1 1 1	3.25587e-10
ES => EB	DKK1 GSK3B CTNNB1	-1 -1 -1 => 1 0 0 => 1 1 1	2.52509e-07
ES => EB	DKK1 GSK3B CTNNB1	-1 -1 -1 => 1 0 1 => 1 1 1	2.5252e-07
ES => EB	DKK1 GSK3B CTNNB1	-1 -1 -1 => 1 1 0 => 1 1 1	2.99343e-07
ES => EB	DKK1 GSK3B CTNNB1	-1 -1 -1 => 1 1 1 => 1 1 1	2.99361e-07
ES => EB	DKK1 GSK3B LEF1	-1 -1 0 => 0 0 -1 => 1 1 0	2.7462e-10
ES => EB	DKK1 GSK3B LEF1	-1 -1 0 => 0 0 1 => 1 1 0	2.7462e-10
ES => EB	DKK1 GSK3B LEF1	-1 -1 0 => 0 1 -1 => 1 1 0	3.25636e-10
ES => EB	DKK1 GSK3B LEF1	-1 -1 0 => 0 1 1 => 1 1 0	3.25636e-10
ES => EB	DKK1 GSK3B LEF1	-1 -1 0 => 1 0 -1 => 1 1 0	2.52533e-07
ES => EB	DKK1 GSK3B LEF1	-1 -1 0 => 1 0 1 => 1 1 0	2.52533e-07
ES => EB	DKK1 GSK3B LEF1	-1 -1 0 => 1 1 -1 => 1 1 0	2.9938e-07
ES => EB	DKK1 GSK3B LEF1	-1 -1 0 => 1 1 1 => 1 1 0	2.9938e-07
ES => EB	DKK1 GSK3B PSEN1	-1 -1 -1 => 0 0 0 => 1 1 1	3.51092e-10
ES => EB	DKK1 GSK3B PSEN1	-1 -1 -1 => 0 0 1 => 1 1 1	3.5633e-07
ES => EB	DKK1 GSK3B PSEN1	-1 -1 -1 => 0 1 0 => 1 1 1	3.53535e-10
ES => EB	DKK1 GSK3B PSEN1	-1 -1 -1 => 0 1 1 => 1 1 1	4.21181e-07
ES => EB	DKK1 GSK3B PSEN1	-1 -1 -1 => 1 0 0 => 1 1 1	3.07984e-07
ES => EB	DKK1 GSK3B PSEN1	-1 -1 -1 => 1 0 1 => 1 1 1	0.000486296
ES => EB	DKK1 GSK3B PSEN1	-1 -1 -1 => 1 1 0 => 1 1 1	3.13018e-07
ES => EB	DKK1 GSK3B PSEN1	-1 -1 -1 => 1 1 1 => 1 1 1	0.000505181
ES => EB	DKK1 LRP6 CSNK1E	-1 0 -1 => 0 -1 0 => 1 0 1	3.94209e-10
ES => EB	DKK1 LRP6 CSNK1E	-1 0 -1 => 0 -1 1 => 1 0 1	1.0262e-09
ES => EB	DKK1 LRP6 CSNK1E	-1 0 -1 => 0 1 0 => 1 0 1	7.4276e-10
ES => EB	DKK1 LRP6 CSNK1E	-1 0 -1 => 0 1 1 => 1 0 1	1.93735e-09
ES => EB	DKK1 LRP6 CSNK1E	-1 0 -1 => 1 -1 0 => 1 0 1	3.60352e-07
ES => EB	DKK1 LRP6 CSNK1E	-1 0 -1 => 1 -1 1 => 1 0 1	9.31686e-07
ES => EB	DKK1 LRP6 CSNK1E	-1 0 -1 => 1 1 0 => 1 0 1	6.78957e-07
ES => EB	DKK1 LRP6 CSNK1E	-1 0 -1 => 1 1 1 => 1 0 1	1.75675e-06
ES => EB	DKK1 LRP6 CTNNB1	-1 0 -1 => 0 -1 0 => 1 0 1	3.94067e-10
ES => EB	DKK1 LRP6 CTNNB1	-1 0 -1 => 0 -1 1 => 1 0 1	3.9409e-10
ES => EB	DKK1 LRP6 CTNNB1	-1 0 -1 => 0 1 0 => 1 0 1	7.42468e-10
ES => EB	DKK1 LRP6 CTNNB1	-1 0 -1 => 0 1 1 => 1 0 1	7.42518e-10
ES => EB	DKK1 LRP6 CTNNB1	-1 0 -1 => 1 -1 0 => 1 0 1	3.60251e-07
ES => EB	DKK1 LRP6 CTNNB1	-1 0 -1 => 1 -1 1 => 1 0 1	3.6026e-07
ES => EB	DKK1 LRP6 CTNNB1	-1 0 -1 => 1 1 0 => 1 0 1	6.78756e-07
ES => EB	DKK1 LRP6 CTNNB1	-1 0 -1 => 1 1 1 => 1 0 1	6.78777e-07
ES => EB	DKK1 LRP6 DVL2	-1 0 1 => 0 -1 -1 => 1 0 -1	1.0871e-09
ES => EB	DKK1 LRP6 DVL2	-1 0 1 => 0 -1 0 => 1 0 -1	6.62042e-10
ES => EB	DKK1 LRP6 DVL2	-1 0 1 => 0 1 -1 => 1 0 -1	1.5105e-09
ES => EB	DKK1 LRP6 DVL2	-1 0 1 => 0 1 0 => 1 0 -1	1.02181e-09
ES => EB	DKK1 LRP6 DVL2	-1 0 1 => 1 -1 -1 => 1 0 -1	9.39634e-07
ES => EB	DKK1 LRP6 DVL2	-1 0 1 => 1 -1 0 => 1 0 -1	5.96767e-07
ES => EB	DKK1 LRP6 DVL2	-1 0 1 => 1 1 -1 => 1 0 -1	1.29101e-06
ES => EB	DKK1 LRP6 DVL2	-1 0 1 => 1 1 0 => 1 0 -1	9.16548e-07
ES => EB	DKK1 LRP6 FZD4	-1 0 -1 => 0 -1 0 => 1 0 1	7.85587e-10
ES => EB	DKK1 LRP6 FZD4	-1 0 -1 => 0 -1 1 => 1 0 1	1.02632e-09
ES => EB	DKK1 LRP6 FZD4	-1 0 -1 => 0 1 0 => 1 0 1	1.48015e-09
ES => EB	DKK1 LRP6 FZD4	-1 0 -1 => 0 1 1 => 1 0 1	1.93758e-09
ES => EB	DKK1 LRP6 FZD4	-1 0 -1 => 1 -1 0 => 1 0 1	7.17909e-07
ES => EB	DKK1 LRP6 FZD4	-1 0 -1 => 1 -1 1 => 1 0 1	9.31809e-07
ES => EB	DKK1 LRP6 FZD4	-1 0 -1 => 1 1 0 => 1 0 1	1.35263e-06
ES => EB	DKK1 LRP6 FZD4	-1 0 -1 => 1 1 1 => 1 0 1	1.75698e-06
ES => EB	DKK1 LRP6 FZD5	-1 0 1 => 0 -1 -1 => 1 0 -1	1.02608e-09
ES => EB	DKK1 LRP6 FZD5	-1 0 1 => 0 -1 0 => 1 0 -1	3.17157e-12
ES => EB	DKK1 LRP6 FZD5	-1 0 1 => 0 1 -1 => 1 0 -1	1.93712e-09
ES => EB	DKK1 LRP6 FZD5	-1 0 1 => 0 1 0 => 1 0 -1	6.01642e-12
ES => EB	DKK1 LRP6 FZD5	-1 0 1 => 1 -1 -1 => 1 0 -1	9.31563e-07
ES => EB	DKK1 LRP6 FZD5	-1 0 1 => 1 -1 0 => 1 0 -1	3.12379e-09
ES => EB	DKK1 LRP6 FZD5	-1 0 1 => 1 1 -1 => 1 0 -1	1.75652e-06
ES => EB	DKK1 LRP6 FZD5	-1 0 1 => 1 1 0 => 1 0 -1	5.9023e-09
ES => EB	DKK1 LRP6 GSK3B	-1 0 -1 => 0 -1 0 => 1 0 1	2.48722e-10
ES => EB	DKK1 LRP6 GSK3B	-1 0 -1 => 0 -1 1 => 1 0 1	2.94936e-10
ES => EB	DKK1 LRP6 GSK3B	-1 0 -1 => 0 1 0 => 1 0 1	4.68643e-10
ES => EB	DKK1 LRP6 GSK3B	-1 0 -1 => 0 1 1 => 1 0 1	5.55737e-10
ES => EB	DKK1 LRP6 GSK3B	-1 0 -1 => 1 -1 0 => 1 0 1	2.28691e-07
ES => EB	DKK1 LRP6 GSK3B	-1 0 -1 => 1 -1 1 => 1 0 1	2.71121e-07
ES => EB	DKK1 LRP6 GSK3B	-1 0 -1 => 1 1 0 => 1 0 1	4.30886e-07
ES => EB	DKK1 LRP6 GSK3B	-1 0 -1 => 1 1 1 => 1 0 1	5.10834e-07
ES => EB	DKK1 LRP6 LEF1	-1 0 0 => 0 -1 -1 => 1 0 0	3.94115e-10
ES => EB	DKK1 LRP6 LEF1	-1 0 0 => 0 -1 1 => 1 0 0	3.94115e-10
ES => EB	DKK1 LRP6 LEF1	-1 0 0 => 0 1 -1 => 1 0 0	7.42575e-10
ES => EB	DKK1 LRP6 LEF1	-1 0 0 => 0 1 1 => 1 0 0	7.42575e-10
ES => EB	DKK1 LRP6 LEF1	-1 0 0 => 1 -1 -1 => 1 0 0	3.60271e-07
ES => EB	DKK1 LRP6 LEF1	-1 0 0 => 1 -1 1 => 1 0 0	3.60271e-07
ES => EB	DKK1 LRP6 LEF1	-1 0 0 => 1 1 -1 => 1 0 0	6.788e-07
ES => EB	DKK1 LRP6 LEF1	-1 0 0 => 1 1 1 => 1 0 0	6.788e-07
ES => EB	DKK1 LRP6 PSEN1	-1 0 -1 => 0 -1 0 => 1 0 1	4.50464e-10
ES => EB	DKK1 LRP6 PSEN1	-1 0 -1 => 0 -1 1 => 1 0 1	4.48565e-07
ES => EB	DKK1 LRP6 PSEN1	-1 0 -1 => 0 1 0 => 1 0 1	8.48735e-10
ES => EB	DKK1 LRP6 PSEN1	-1 0 -1 => 0 1 1 => 1 0 1	8.45115e-07
ES => EB	DKK1 LRP6 PSEN1	-1 0 -1 => 1 -1 0 => 1 0 1	3.94739e-07
ES => EB	DKK1 LRP6 PSEN1	-1 0 -1 => 1 -1 1 => 1 0 1	0.000480609
ES => EB	DKK1 LRP6 PSEN1	-1 0 -1 => 1 1 0 => 1 0 1	7.43736e-07
ES => EB	DKK1 LRP6 PSEN1	-1 0 -1 => 1 1 1 => 1 0 1	0.000770842
ES => EB	DKK1 PSEN1 CTNNB1	-1 -1 -1 => 0 0 0 => 1 1 1	4.97316e-10
ES => EB	DKK1 PSEN1 CTNNB1	-1 -1 -1 => 0 0 1 => 1 1 1	4.97335e-10
ES => EB	DKK1 PSEN1 CTNNB1	-1 -1 -1 => 0 1 0 => 1 1 1	4.95204e-07
ES => EB	DKK1 PSEN1 CTNNB1	-1 -1 -1 => 0 1 1 => 1 1 1	4.95215e-07
ES => EB	DKK1 PSEN1 CTNNB1	-1 -1 -1 => 1 0 0 => 1 1 1	4.35855e-07
ES => EB	DKK1 PSEN1 CTNNB1	-1 -1 -1 => 1 0 1 => 1 1 1	4.35863e-07
ES => EB	DKK1 PSEN1 CTNNB1	-1 -1 -1 => 1 1 0 => 1 1 1	0.000526731
ES => EB	DKK1 PSEN1 CTNNB1	-1 -1 -1 => 1 1 1 => 1 1 1	0.000526735
ES => EB	DKK1 PSEN1 LEF1	-1 -1 0 => 0 0 -1 => 1 1 0	4.97357e-10
ES => EB	DKK1 PSEN1 LEF1	-1 -1 0 => 0 0 1 => 1 1 0	4.97357e-10
ES => EB	DKK1 PSEN1 LEF1	-1 -1 0 => 0 1 -1 => 1 1 0	4.95228e-07
ES => EB	DKK1 PSEN1 LEF1	-1 -1 0 => 0 1 1 => 1 1 0	4.95228e-07
ES => EB	DKK1 PSEN1 LEF1	-1 -1 0 => 1 0 -1 => 1 1 0	4.35872e-07
ES => EB	DKK1 PSEN1 LEF1	-1 -1 0 => 1 0 1 => 1 1 0	4.35872e-07
ES => EB	DKK1 PSEN1 LEF1	-1 -1 0 => 1 1 -1 => 1 1 0	0.000526739
ES => EB	DKK1 PSEN1 LEF1	-1 -1 0 => 1 1 1 => 1 1 0	0.000526739
ES => EB	DVL2 CTNNB1 LEF1	1 -1 0 => -1 0 -1 => -1 1 0	1.00518e-09
ES => EB	DVL2 CTNNB1 LEF1	1 -1 0 => -1 0 1 => -1 1 0	1.00518e-09
ES => EB	DVL2 CTNNB1 LEF1	1 -1 0 => -1 1 -1 => -1 1 0	1.01361e-09
ES => EB	DVL2 CTNNB1 LEF1	1 -1 0 => -1 1 1 => -1 1 0	1.01361e-09
ES => EB	DVL2 CTNNB1 LEF1	1 -1 0 => 0 0 -1 => -1 1 0	5.86813e-10
ES => EB	DVL2 CTNNB1 LEF1	1 -1 0 => 0 0 1 => -1 1 0	5.86813e-10
ES => EB	DVL2 CTNNB1 LEF1	1 -1 0 => 0 1 -1 => -1 1 0	5.89824e-10
ES => EB	DVL2 CTNNB1 LEF1	1 -1 0 => 0 1 1 => -1 1 0	5.89824e-10
ES => EB	DVL2 GSK3B CTNNB1	1 -1 -1 => -1 0 0 => -1 1 1	6.58978e-10
ES => EB	DVL2 GSK3B CTNNB1	1 -1 -1 => -1 0 1 => -1 1 1	6.76913e-10
ES => EB	DVL2 GSK3B CTNNB1	1 -1 -1 => -1 1 0 => -1 1 1	7.89512e-10
ES => EB	DVL2 GSK3B CTNNB1	1 -1 -1 => -1 1 1 => -1 1 1	8.18305e-10
ES => EB	DVL2 GSK3B CTNNB1	1 -1 -1 => 0 0 0 => -1 1 1	3.84285e-10
ES => EB	DVL2 GSK3B CTNNB1	1 -1 -1 => 0 0 1 => -1 1 1	3.90693e-10
ES => EB	DVL2 GSK3B CTNNB1	1 -1 -1 => 0 1 0 => -1 1 1	4.58397e-10
ES => EB	DVL2 GSK3B CTNNB1	1 -1 -1 => 0 1 1 => -1 1 1	4.68623e-10
ES => EB	DVL2 GSK3B LEF1	1 -1 0 => -1 0 -1 => -1 1 0	6.97043e-10
ES => EB	DVL2 GSK3B LEF1	1 -1 0 => -1 0 1 => -1 1 0	6.97043e-10
ES => EB	DVL2 GSK3B LEF1	1 -1 0 => -1 1 -1 => -1 1 0	8.50255e-10
ES => EB	DVL2 GSK3B LEF1	1 -1 0 => -1 1 1 => -1 1 0	8.50255e-10
ES => EB	DVL2 GSK3B LEF1	1 -1 0 => 0 0 -1 => -1 1 0	3.97886e-10
ES => EB	DVL2 GSK3B LEF1	1 -1 0 => 0 0 1 => -1 1 0	3.97886e-10
ES => EB	DVL2 GSK3B LEF1	1 -1 0 => 0 1 -1 => -1 1 0	4.80101e-10
ES => EB	DVL2 GSK3B LEF1	1 -1 0 => 0 1 1 => -1 1 0	4.80101e-10
ES => EB	DVL2 GSK3B PSEN1	1 -1 -1 => -1 0 0 => -1 1 1	9.9775e-10
ES => EB	DVL2 GSK3B PSEN1	1 -1 -1 => -1 0 1 => -1 1 1	7.55427e-07
ES => EB	DVL2 GSK3B PSEN1	1 -1 -1 => -1 1 0 => -1 1 1	1.08829e-09
ES => EB	DVL2 GSK3B PSEN1	1 -1 -1 => -1 1 1 => -1 1 1	9.06694e-07
ES => EB	DVL2 GSK3B PSEN1	1 -1 -1 => 0 0 0 => -1 1 1	5.42214e-10
ES => EB	DVL2 GSK3B PSEN1	1 -1 -1 => 0 0 1 => -1 1 1	4.75451e-07
ES => EB	DVL2 GSK3B PSEN1	1 -1 -1 => 0 1 0 => -1 1 1	5.82706e-10
ES => EB	DVL2 GSK3B PSEN1	1 -1 -1 => 0 1 1 => -1 1 1	5.66898e-07
ES => EB	DVL2 PSEN1 CTNNB1	1 -1 -1 => -1 0 0 => -1 1 1	1.3185e-09
ES => EB	DVL2 PSEN1 CTNNB1	1 -1 -1 => -1 0 1 => -1 1 1	1.32693e-09
ES => EB	DVL2 PSEN1 CTNNB1	1 -1 -1 => -1 1 0 => -1 1 1	1.01302e-06
ES => EB	DVL2 PSEN1 CTNNB1	1 -1 -1 => -1 1 1 => -1 1 1	1.02117e-06
ES => EB	DVL2 PSEN1 CTNNB1	1 -1 -1 => 0 0 0 => -1 1 1	7.33168e-10
ES => EB	DVL2 PSEN1 CTNNB1	1 -1 -1 => 0 0 1 => -1 1 1	7.36181e-10
ES => EB	DVL2 PSEN1 CTNNB1	1 -1 -1 => 0 1 0 => -1 1 1	6.47617e-07
ES => EB	DVL2 PSEN1 CTNNB1	1 -1 -1 => 0 1 1 => -1 1 1	6.5053e-07
ES => EB	DVL2 PSEN1 LEF1	1 -1 0 => -1 0 -1 => -1 1 0	1.33639e-09
ES => EB	DVL2 PSEN1 LEF1	1 -1 0 => -1 0 1 => -1 1 0	1.33639e-09
ES => EB	DVL2 PSEN1 LEF1	1 -1 0 => -1 1 -1 => -1 1 0	1.03032e-06
ES => EB	DVL2 PSEN1 LEF1	1 -1 0 => -1 1 1 => -1 1 0	1.03032e-06
ES => EB	DVL2 PSEN1 LEF1	1 -1 0 => 0 0 -1 => -1 1 0	7.39563e-10
ES => EB	DVL2 PSEN1 LEF1	1 -1 0 => 0 0 1 => -1 1 0	7.39563e-10
ES => EB	DVL2 PSEN1 LEF1	1 -1 0 => 0 1 -1 => -1 1 0	6.53801e-07
ES => EB	DVL2 PSEN1 LEF1	1 -1 0 => 0 1 1 => -1 1 0	6.53801e-07
ES => EB	FZD4 CSNK1E CTNNB1	-1 -1 -1 => 0 0 0 => 1 1 1	3.07639e-12
ES => EB	FZD4 CSNK1E CTNNB1	-1 -1 -1 => 0 0 1 => 1 1 1	3.10817e-12
ES => EB	FZD4 CSNK1E CTNNB1	-1 -1 -1 => 0 1 0 => 1 1 1	8.15857e-10
ES => EB	FZD4 CSNK1E CTNNB1	-1 -1 -1 => 0 1 1 => 1 1 1	8.18693e-10
ES => EB	FZD4 CSNK1E CTNNB1	-1 -1 -1 => 1 0 0 => 1 1 1	8.15377e-10
ES => EB	FZD4 CSNK1E CTNNB1	-1 -1 -1 => 1 0 1 => 1 1 1	8.18205e-10
ES => EB	FZD4 CSNK1E CTNNB1	-1 -1 -1 => 1 1 0 => 1 1 1	8.16131e-10
ES => EB	FZD4 CSNK1E CTNNB1	-1 -1 -1 => 1 1 1 => 1 1 1	8.19144e-10
ES => EB	FZD4 CSNK1E DVL2	-1 -1 1 => 0 0 -1 => 1 1 -1	5.21512e-11
ES => EB	FZD4 CSNK1E DVL2	-1 -1 1 => 0 0 0 => 1 1 -1	2.11105e-11
ES => EB	FZD4 CSNK1E DVL2	-1 -1 1 => 0 1 -1 => 1 1 -1	6.28812e-09
ES => EB	FZD4 CSNK1E DVL2	-1 -1 1 => 0 1 0 => 1 1 -1	2.83421e-09
ES => EB	FZD4 CSNK1E DVL2	-1 -1 1 => 1 0 -1 => 1 1 -1	6.27773e-09
ES => EB	FZD4 CSNK1E DVL2	-1 -1 1 => 1 0 0 => 1 1 -1	2.83011e-09
ES => EB	FZD4 CSNK1E DVL2	-1 -1 1 => 1 1 -1 => 1 1 -1	6.29506e-09
ES => EB	FZD4 CSNK1E DVL2	-1 -1 1 => 1 1 0 => 1 1 -1	2.83685e-09
ES => EB	FZD4 CSNK1E GSK3B	-1 -1 -1 => 0 0 0 => 1 1 1	2.21905e-12
ES => EB	FZD4 CSNK1E GSK3B	-1 -1 -1 => 0 0 1 => 1 1 1	2.686e-12
ES => EB	FZD4 CSNK1E GSK3B	-1 -1 -1 => 0 1 0 => 1 1 1	5.38727e-10
ES => EB	FZD4 CSNK1E GSK3B	-1 -1 -1 => 0 1 1 => 1 1 1	6.43851e-10
ES => EB	FZD4 CSNK1E GSK3B	-1 -1 -1 => 1 0 0 => 1 1 1	5.38356e-10
ES => EB	FZD4 CSNK1E GSK3B	-1 -1 -1 => 1 0 1 => 1 1 1	6.43399e-10
ES => EB	FZD4 CSNK1E GSK3B	-1 -1 -1 => 1 1 0 => 1 1 1	5.38942e-10
ES => EB	FZD4 CSNK1E GSK3B	-1 -1 -1 => 1 1 1 => 1 1 1	6.44286e-10
ES => EB	FZD4 CSNK1E LEF1	-1 -1 0 => 0 0 -1 => 1 1 0	3.14383e-12
ES => EB	FZD4 CSNK1E LEF1	-1 -1 0 => 0 0 1 => 1 1 0	3.14383e-12
ES => EB	FZD4 CSNK1E LEF1	-1 -1 0 => 0 1 -1 => 1 1 0	8.21874e-10
ES => EB	FZD4 CSNK1E LEF1	-1 -1 0 => 0 1 1 => 1 1 0	8.21874e-10
ES => EB	FZD4 CSNK1E LEF1	-1 -1 0 => 1 0 -1 => 1 1 0	8.21379e-10
ES => EB	FZD4 CSNK1E LEF1	-1 -1 0 => 1 0 1 => 1 1 0	8.21379e-10
ES => EB	FZD4 CSNK1E LEF1	-1 -1 0 => 1 1 -1 => 1 1 0	8.22158e-10
ES => EB	FZD4 CSNK1E LEF1	-1 -1 0 => 1 1 1 => 1 1 0	8.22158e-10
ES => EB	FZD4 CSNK1E PSEN1	-1 -1 -1 => 0 0 0 => 1 1 1	3.14438e-12
ES => EB	FZD4 CSNK1E PSEN1	-1 -1 -1 => 0 0 1 => 1 1 1	2.83223e-09
ES => EB	FZD4 CSNK1E PSEN1	-1 -1 -1 => 0 1 0 => 1 1 1	9.17796e-10
ES => EB	FZD4 CSNK1E PSEN1	-1 -1 -1 => 0 1 1 => 1 1 1	9.10272e-07
ES => EB	FZD4 CSNK1E PSEN1	-1 -1 -1 => 1 0 0 => 1 1 1	9.17301e-10
ES => EB	FZD4 CSNK1E PSEN1	-1 -1 -1 => 1 0 1 => 1 1 1	9.09789e-07
ES => EB	FZD4 CSNK1E PSEN1	-1 -1 -1 => 1 1 0 => 1 1 1	9.18081e-10
ES => EB	FZD4 CSNK1E PSEN1	-1 -1 -1 => 1 1 1 => 1 1 1	9.10548e-07
ES => EB	FZD4 CTNNB1 LEF1	-1 -1 0 => 0 0 -1 => 1 1 0	6.2846e-10
ES => EB	FZD4 CTNNB1 LEF1	-1 -1 0 => 0 0 1 => 1 1 0	6.2846e-10
ES => EB	FZD4 CTNNB1 LEF1	-1 -1 0 => 0 1 -1 => 1 1 0	6.28484e-10
ES => EB	FZD4 CTNNB1 LEF1	-1 -1 0 => 0 1 1 => 1 1 0	6.28484e-10
ES => EB	FZD4 CTNNB1 LEF1	-1 -1 0 => 1 0 -1 => 1 1 0	8.15649e-10
ES => EB	FZD4 CTNNB1 LEF1	-1 -1 0 => 1 0 1 => 1 1 0	8.15649e-10
ES => EB	FZD4 CTNNB1 LEF1	-1 -1 0 => 1 1 -1 => 1 1 0	8.18477e-10
ES => EB	FZD4 CTNNB1 LEF1	-1 -1 0 => 1 1 1 => 1 1 0	8.18477e-10
ES => EB	FZD4 DVL2 CTNNB1	-1 1 -1 => 0 -1 0 => 1 -1 1	1.99654e-09
ES => EB	FZD4 DVL2 CTNNB1	-1 1 -1 => 0 -1 1 => 1 -1 1	2.00704e-09
ES => EB	FZD4 DVL2 CTNNB1	-1 1 -1 => 0 0 0 => 1 -1 1	1.16684e-09
ES => EB	FZD4 DVL2 CTNNB1	-1 1 -1 => 0 0 1 => 1 -1 1	1.17059e-09
ES => EB	FZD4 DVL2 CTNNB1	-1 1 -1 => 1 -1 0 => 1 -1 1	3.87612e-09
ES => EB	FZD4 DVL2 CTNNB1	-1 1 -1 => 1 -1 1 => 1 -1 1	5.00818e-09
ES => EB	FZD4 DVL2 CTNNB1	-1 1 -1 => 1 0 0 => 1 -1 1	1.97156e-09
ES => EB	FZD4 DVL2 CTNNB1	-1 1 -1 => 1 0 1 => 1 -1 1	2.3763e-09
ES => EB	FZD4 DVL2 GSK3B	-1 1 -1 => 0 -1 0 => 1 -1 1	1.34072e-09
ES => EB	FZD4 DVL2 GSK3B	-1 1 -1 => 0 -1 1 => 1 -1 1	1.61714e-09
ES => EB	FZD4 DVL2 GSK3B	-1 1 -1 => 0 0 0 => 1 -1 1	7.75468e-10
ES => EB	FZD4 DVL2 GSK3B	-1 1 -1 => 0 0 1 => 1 -1 1	9.2895e-10
ES => EB	FZD4 DVL2 GSK3B	-1 1 -1 => 1 -1 0 => 1 -1 1	9.2083e-09
ES => EB	FZD4 DVL2 GSK3B	-1 1 -1 => 1 -1 1 => 1 -1 1	1.40158e-08
ES => EB	FZD4 DVL2 GSK3B	-1 1 -1 => 1 0 0 => 1 -1 1	3.67518e-09
ES => EB	FZD4 DVL2 GSK3B	-1 1 -1 => 1 0 1 => 1 -1 1	5.46468e-09
ES => EB	FZD4 DVL2 LEF1	-1 1 0 => 0 -1 -1 => 1 -1 0	2.01882e-09
ES => EB	FZD4 DVL2 LEF1	-1 1 0 => 0 -1 1 => 1 -1 0	2.01882e-09
ES => EB	FZD4 DVL2 LEF1	-1 1 0 => 0 0 -1 => 1 -1 0	1.1748e-09
ES => EB	FZD4 DVL2 LEF1	-1 1 0 => 0 0 1 => 1 -1 0	1.1748e-09
ES => EB	FZD4 DVL2 LEF1	-1 1 0 => 1 -1 -1 => 1 -1 0	6.27848e-09
ES => EB	FZD4 DVL2 LEF1	-1 1 0 => 1 -1 1 => 1 -1 0	6.27848e-09
ES => EB	FZD4 DVL2 LEF1	-1 1 0 => 1 0 -1 => 1 -1 0	2.8306e-09
ES => EB	FZD4 DVL2 LEF1	-1 1 0 => 1 0 1 => 1 -1 0	2.8306e-09
ES => EB	FZD4 DVL2 PSEN1	-1 1 -1 => 0 -1 0 => 1 -1 1	2.64546e-09
ES => EB	FZD4 DVL2 PSEN1	-1 1 -1 => 0 -1 1 => 1 -1 1	2.03184e-06
ES => EB	FZD4 DVL2 PSEN1	-1 1 -1 => 0 0 0 => 1 -1 1	1.46752e-09
ES => EB	FZD4 DVL2 PSEN1	-1 1 -1 => 0 0 1 => 1 -1 1	1.29568e-06
ES => EB	FZD4 DVL2 PSEN1	-1 1 -1 => 1 -1 0 => 1 -1 1	7.09196e-09
ES => EB	FZD4 DVL2 PSEN1	-1 1 -1 => 1 -1 1 => 1 -1 1	4.7551e-06
ES => EB	FZD4 DVL2 PSEN1	-1 1 -1 => 1 0 0 => 1 -1 1	3.21017e-09
ES => EB	FZD4 DVL2 PSEN1	-1 1 -1 => 1 0 1 => 1 -1 1	2.43825e-06
ES => EB	FZD4 GSK3B CTNNB1	-1 -1 -1 => 0 0 0 => 1 1 1	4.06304e-10
ES => EB	FZD4 GSK3B CTNNB1	-1 -1 -1 => 0 0 1 => 1 1 1	4.06339e-10
ES => EB	FZD4 GSK3B CTNNB1	-1 -1 -1 => 0 1 0 => 1 1 1	4.81453e-10
ES => EB	FZD4 GSK3B CTNNB1	-1 -1 -1 => 0 1 1 => 1 1 1	4.81509e-10
ES => EB	FZD4 GSK3B CTNNB1	-1 -1 -1 => 1 0 0 => 1 1 1	5.29906e-10
ES => EB	FZD4 GSK3B CTNNB1	-1 -1 -1 => 1 0 1 => 1 1 1	5.3398e-10
ES => EB	FZD4 GSK3B CTNNB1	-1 -1 -1 => 1 1 0 => 1 1 1	6.29832e-10
ES => EB	FZD4 GSK3B CTNNB1	-1 -1 -1 => 1 1 1 => 1 1 1	6.36506e-10
ES => EB	FZD4 GSK3B LEF1	-1 -1 0 => 0 0 -1 => 1 1 0	4.06378e-10
ES => EB	FZD4 GSK3B LEF1	-1 -1 0 => 0 0 1 => 1 1 0	4.06378e-10
ES => EB	FZD4 GSK3B LEF1	-1 -1 0 => 0 1 -1 => 1 1 0	4.8157e-10
ES => EB	FZD4 GSK3B LEF1	-1 -1 0 => 0 1 1 => 1 1 0	4.8157e-10
ES => EB	FZD4 GSK3B LEF1	-1 -1 0 => 1 0 -1 => 1 1 0	5.38552e-10
ES => EB	FZD4 GSK3B LEF1	-1 -1 0 => 1 0 1 => 1 1 0	5.38552e-10
ES => EB	FZD4 GSK3B LEF1	-1 -1 0 => 1 1 -1 => 1 1 0	6.4363e-10
ES => EB	FZD4 GSK3B LEF1	-1 -1 0 => 1 1 1 => 1 1 0	6.4363e-10
ES => EB	FZD4 GSK3B PSEN1	-1 -1 -1 => 0 0 0 => 1 1 1	4.97578e-10
ES => EB	FZD4 GSK3B PSEN1	-1 -1 -1 => 0 0 1 => 1 1 1	5.03831e-07
ES => EB	FZD4 GSK3B PSEN1	-1 -1 -1 => 0 1 0 => 1 1 1	5.14911e-10
ES => EB	FZD4 GSK3B PSEN1	-1 -1 -1 => 0 1 1 => 1 1 1	5.95525e-07
ES => EB	FZD4 GSK3B PSEN1	-1 -1 -1 => 1 0 0 => 1 1 1	6.57466e-10
ES => EB	FZD4 GSK3B PSEN1	-1 -1 -1 => 1 0 1 => 1 1 1	6.57425e-07
ES => EB	FZD4 GSK3B PSEN1	-1 -1 -1 => 1 1 0 => 1 1 1	6.90948e-10
ES => EB	FZD4 GSK3B PSEN1	-1 -1 -1 => 1 1 1 => 1 1 1	7.7963e-07
ES => EB	FZD4 PSEN1 CTNNB1	-1 -1 -1 => 0 0 0 => 1 1 1	7.02697e-10
ES => EB	FZD4 PSEN1 CTNNB1	-1 -1 -1 => 0 0 1 => 1 1 1	7.02722e-10
ES => EB	FZD4 PSEN1 CTNNB1	-1 -1 -1 => 0 1 0 => 1 1 1	7.00203e-07
ES => EB	FZD4 PSEN1 CTNNB1	-1 -1 -1 => 0 1 1 => 1 1 1	7.00217e-07
ES => EB	FZD4 PSEN1 CTNNB1	-1 -1 -1 => 1 0 0 => 1 1 1	9.11568e-10
ES => EB	FZD4 PSEN1 CTNNB1	-1 -1 -1 => 1 0 1 => 1 1 1	9.14398e-10
ES => EB	FZD4 PSEN1 CTNNB1	-1 -1 -1 => 1 1 0 => 1 1 1	9.06815e-07
ES => EB	FZD4 PSEN1 CTNNB1	-1 -1 -1 => 1 1 1 => 1 1 1	9.08344e-07
ES => EB	FZD4 PSEN1 LEF1	-1 -1 0 => 0 0 -1 => 1 1 0	7.02749e-10
ES => EB	FZD4 PSEN1 LEF1	-1 -1 0 => 0 0 1 => 1 1 0	7.02749e-10
ES => EB	FZD4 PSEN1 LEF1	-1 -1 0 => 0 1 -1 => 1 1 0	7.00233e-07
ES => EB	FZD4 PSEN1 LEF1	-1 -1 0 => 0 1 1 => 1 1 0	7.00233e-07
ES => EB	FZD4 PSEN1 LEF1	-1 -1 0 => 1 0 -1 => 1 1 0	9.17574e-10
ES => EB	FZD4 PSEN1 LEF1	-1 -1 0 => 1 0 1 => 1 1 0	9.17574e-10
ES => EB	FZD4 PSEN1 LEF1	-1 -1 0 => 1 1 -1 => 1 1 0	9.10061e-07
ES => EB	FZD4 PSEN1 LEF1	-1 -1 0 => 1 1 1 => 1 1 0	9.10061e-07
ES => EB	FZD5 CSNK1E CTNNB1	1 -1 -1 => -1 0 0 => -1 1 1	8.16166e-10
ES => EB	FZD5 CSNK1E CTNNB1	1 -1 -1 => -1 0 1 => -1 1 1	8.19013e-10
ES => EB	FZD5 CSNK1E CTNNB1	1 -1 -1 => -1 1 0 => -1 1 1	8.16648e-10
ES => EB	FZD5 CSNK1E CTNNB1	1 -1 -1 => -1 1 1 => -1 1 1	8.19679e-10
ES => EB	FZD5 CSNK1E CTNNB1	1 -1 -1 => 0 0 0 => -1 1 1	8.1529e-10
ES => EB	FZD5 CSNK1E CTNNB1	1 -1 -1 => 0 0 1 => -1 1 1	8.18112e-10
ES => EB	FZD5 CSNK1E CTNNB1	1 -1 -1 => 0 1 0 => -1 1 1	8.15427e-10
ES => EB	FZD5 CSNK1E CTNNB1	1 -1 -1 => 0 1 1 => -1 1 1	8.1825e-10
ES => EB	FZD5 CSNK1E DVL2	1 -1 1 => -1 0 -1 => -1 1 -1	6.30253e-09
ES => EB	FZD5 CSNK1E DVL2	1 -1 1 => -1 0 0 => -1 1 -1	2.83961e-09
ES => EB	FZD5 CSNK1E DVL2	1 -1 1 => -1 1 -1 => -1 1 -1	6.31909e-09
ES => EB	FZD5 CSNK1E DVL2	1 -1 1 => -1 1 0 => -1 1 -1	2.84584e-09
ES => EB	FZD5 CSNK1E DVL2	1 -1 1 => 0 0 -1 => -1 1 -1	6.2707e-09
ES => EB	FZD5 CSNK1E DVL2	1 -1 1 => 0 0 0 => -1 1 -1	2.82754e-09
ES => EB	FZD5 CSNK1E DVL2	1 -1 1 => 0 1 -1 => -1 1 -1	6.27112e-09
ES => EB	FZD5 CSNK1E DVL2	1 -1 1 => 0 1 0 => -1 1 -1	2.8278e-09
ES => EB	FZD5 CSNK1E GSK3B	1 -1 -1 => -1 0 0 => -1 1 1	5.38988e-10
ES => EB	FZD5 CSNK1E GSK3B	1 -1 -1 => -1 0 1 => -1 1 1	6.44179e-10
ES => EB	FZD5 CSNK1E GSK3B	1 -1 -1 => -1 1 0 => -1 1 1	5.39378e-10
ES => EB	FZD5 CSNK1E GSK3B	1 -1 -1 => -1 1 1 => -1 1 1	6.44834e-10
ES => EB	FZD5 CSNK1E GSK3B	1 -1 -1 => 0 0 0 => -1 1 1	5.38274e-10
ES => EB	FZD5 CSNK1E GSK3B	1 -1 -1 => 0 0 1 => -1 1 1	6.43292e-10
ES => EB	FZD5 CSNK1E GSK3B	1 -1 -1 => 0 1 0 => -1 1 1	5.38373e-10
ES => EB	FZD5 CSNK1E GSK3B	1 -1 -1 => 0 1 1 => -1 1 1	6.43409e-10
ES => EB	FZD5 CSNK1E LEF1	1 -1 0 => -1 0 -1 => -1 1 0	8.22207e-10
ES => EB	FZD5 CSNK1E LEF1	1 -1 0 => -1 0 1 => -1 1 0	8.22207e-10
ES => EB	FZD5 CSNK1E LEF1	1 -1 0 => -1 1 -1 => -1 1 0	8.22713e-10
ES => EB	FZD5 CSNK1E LEF1	1 -1 0 => -1 1 1 => -1 1 0	8.22713e-10
ES => EB	FZD5 CSNK1E LEF1	1 -1 0 => 0 0 -1 => -1 1 0	8.21281e-10
ES => EB	FZD5 CSNK1E LEF1	1 -1 0 => 0 0 1 => -1 1 0	8.21281e-10
ES => EB	FZD5 CSNK1E LEF1	1 -1 0 => 0 1 -1 => -1 1 0	8.21418e-10
ES => EB	FZD5 CSNK1E LEF1	1 -1 0 => 0 1 1 => -1 1 0	8.21418e-10
ES => EB	FZD5 CSNK1E PSEN1	1 -1 -1 => -1 0 0 => -1 1 1	9.18129e-10
ES => EB	FZD5 CSNK1E PSEN1	1 -1 -1 => -1 0 1 => -1 1 1	9.10587e-07
ES => EB	FZD5 CSNK1E PSEN1	1 -1 -1 => -1 1 0 => -1 1 1	9.18636e-10
ES => EB	FZD5 CSNK1E PSEN1	1 -1 -1 => -1 1 1 => -1 1 1	9.11073e-07
ES => EB	FZD5 CSNK1E PSEN1	1 -1 -1 => 0 0 0 => -1 1 1	9.17203e-10
ES => EB	FZD5 CSNK1E PSEN1	1 -1 -1 => 0 0 1 => -1 1 1	9.09699e-07
ES => EB	FZD5 CSNK1E PSEN1	1 -1 -1 => 0 1 0 => -1 1 1	9.1734e-10
ES => EB	FZD5 CSNK1E PSEN1	1 -1 -1 => 0 1 1 => -1 1 1	9.09836e-07
ES => EB	FZD5 CTNNB1 LEF1	1 -1 0 => -1 0 -1 => -1 1 0	8.15377e-10
ES => EB	FZD5 CTNNB1 LEF1	1 -1 0 => -1 0 1 => -1 1 0	8.15377e-10
ES => EB	FZD5 CTNNB1 LEF1	1 -1 0 => -1 1 -1 => -1 1 0	8.18205e-10
ES => EB	FZD5 CTNNB1 LEF1	1 -1 0 => -1 1 1 => -1 1 0	8.18205e-10
ES => EB	FZD5 CTNNB1 LEF1	1 -1 0 => 0 0 -1 => -1 1 0	2.81889e-12
ES => EB	FZD5 CTNNB1 LEF1	1 -1 0 => 0 0 1 => -1 1 0	2.81889e-12
ES => EB	FZD5 CTNNB1 LEF1	1 -1 0 => 0 1 -1 => -1 1 0	2.84881e-12
ES => EB	FZD5 CTNNB1 LEF1	1 -1 0 => 0 1 1 => -1 1 0	2.84881e-12
ES => EB	FZD5 DVL2 CTNNB1	1 1 -1 => -1 -1 0 => -1 -1 1	3.87538e-09
ES => EB	FZD5 DVL2 CTNNB1	1 1 -1 => -1 -1 1 => -1 -1 1	5.00746e-09
ES => EB	FZD5 DVL2 CTNNB1	1 1 -1 => -1 0 0 => -1 -1 1	1.97107e-09
ES => EB	FZD5 DVL2 CTNNB1	1 1 -1 => -1 0 1 => -1 -1 1	2.37582e-09
ES => EB	FZD5 DVL2 CTNNB1	1 1 -1 => 0 -1 0 => -1 -1 1	2.24678e-11
ES => EB	FZD5 DVL2 CTNNB1	1 1 -1 => 0 -1 1 => -1 -1 1	3.50122e-11
ES => EB	FZD5 DVL2 CTNNB1	1 1 -1 => 0 0 0 => -1 -1 1	1.02937e-11
ES => EB	FZD5 DVL2 CTNNB1	1 1 -1 => 0 0 1 => -1 -1 1	1.4777e-11
ES => EB	FZD5 DVL2 GSK3B	1 1 -1 => -1 -1 0 => -1 -1 1	9.20785e-09
ES => EB	FZD5 DVL2 GSK3B	1 1 -1 => -1 -1 1 => -1 -1 1	1.40153e-08
ES => EB	FZD5 DVL2 GSK3B	1 1 -1 => -1 0 0 => -1 -1 1	3.67486e-09
ES => EB	FZD5 DVL2 GSK3B	1 1 -1 => -1 0 1 => -1 -1 1	5.46432e-09
ES => EB	FZD5 DVL2 GSK3B	1 1 -1 => 0 -1 0 => -1 -1 1	8.36311e-11
ES => EB	FZD5 DVL2 GSK3B	1 1 -1 => 0 -1 1 => -1 -1 1	1.31234e-10
ES => EB	FZD5 DVL2 GSK3B	1 1 -1 => 0 0 0 => -1 -1 1	3.14217e-11
ES => EB	FZD5 DVL2 GSK3B	1 1 -1 => 0 0 1 => -1 -1 1	4.8714e-11
ES => EB	FZD5 DVL2 LEF1	1 1 0 => -1 -1 -1 => -1 -1 0	6.27779e-09
ES => EB	FZD5 DVL2 LEF1	1 1 0 => -1 -1 1 => -1 -1 0	6.27779e-09
ES => EB	FZD5 DVL2 LEF1	1 1 0 => -1 0 -1 => -1 -1 0	2.83014e-09
ES => EB	FZD5 DVL2 LEF1	1 1 0 => -1 0 1 => -1 -1 0	2.83014e-09
ES => EB	FZD5 DVL2 LEF1	1 1 0 => 0 -1 -1 => -1 -1 0	4.90914e-11
ES => EB	FZD5 DVL2 LEF1	1 1 0 => 0 -1 1 => -1 -1 0	4.90914e-11
ES => EB	FZD5 DVL2 LEF1	1 1 0 => 0 0 -1 => -1 -1 0	1.98092e-11
ES => EB	FZD5 DVL2 LEF1	1 1 0 => 0 0 1 => -1 -1 0	1.98092e-11
ES => EB	FZD5 DVL2 PSEN1	1 1 -1 => -1 -1 0 => -1 -1 1	7.09127e-09
ES => EB	FZD5 DVL2 PSEN1	1 1 -1 => -1 -1 1 => -1 -1 1	4.75437e-06
ES => EB	FZD5 DVL2 PSEN1	1 1 -1 => -1 0 0 => -1 -1 1	3.2097e-09
ES => EB	FZD5 DVL2 PSEN1	1 1 -1 => -1 0 1 => -1 -1 1	2.43777e-06
ES => EB	FZD5 DVL2 PSEN1	1 1 -1 => 0 -1 0 => -1 -1 1	4.91279e-11
ES => EB	FZD5 DVL2 PSEN1	1 1 -1 => 0 -1 1 => -1 -1 1	4.12037e-08
ES => EB	FZD5 DVL2 PSEN1	1 1 -1 => 0 0 0 => -1 -1 1	1.98227e-11
ES => EB	FZD5 DVL2 PSEN1	1 1 -1 => 0 0 1 => -1 -1 1	1.67788e-08
ES => EB	FZD5 FZD4 CSNK1E	1 -1 -1 => -1 0 0 => -1 1 1	1.79366e-09
ES => EB	FZD5 FZD4 CSNK1E	1 -1 -1 => -1 0 1 => -1 1 1	1.79431e-09
ES => EB	FZD5 FZD4 CSNK1E	1 -1 -1 => -1 1 0 => -1 1 1	8.22714e-10
ES => EB	FZD5 FZD4 CSNK1E	1 -1 -1 => -1 1 1 => -1 1 1	1.40602e-09
ES => EB	FZD5 FZD4 CSNK1E	1 -1 -1 => 0 0 0 => -1 1 1	6.29105e-10
ES => EB	FZD5 FZD4 CSNK1E	1 -1 -1 => 0 0 1 => -1 1 1	6.29379e-10
ES => EB	FZD5 FZD4 CSNK1E	1 -1 -1 => 0 1 0 => -1 1 1	8.21789e-10
ES => EB	FZD5 FZD4 CSNK1E	1 -1 -1 => 0 1 1 => -1 1 1	6.29292e-10
ES => EB	FZD5 FZD4 CTNNB1	1 -1 -1 => -1 0 0 => -1 1 1	8.16732e-10
ES => EB	FZD5 FZD4 CTNNB1	1 -1 -1 => -1 0 1 => -1 1 1	8.19591e-10
ES => EB	FZD5 FZD4 CTNNB1	1 -1 -1 => -1 1 0 => -1 1 1	8.16218e-10
ES => EB	FZD5 FZD4 CTNNB1	1 -1 -1 => -1 1 1 => -1 1 1	8.19237e-10
ES => EB	FZD5 FZD4 CTNNB1	1 -1 -1 => 0 0 0 => -1 1 1	8.1534e-10
ES => EB	FZD5 FZD4 CTNNB1	1 -1 -1 => 0 0 1 => -1 1 1	8.18158e-10
ES => EB	FZD5 FZD4 CTNNB1	1 -1 -1 => 0 1 0 => -1 1 1	8.15513e-10
ES => EB	FZD5 FZD4 CTNNB1	1 -1 -1 => 0 1 1 => -1 1 1	8.18342e-10
ES => EB	FZD5 FZD4 DVL2	1 -1 1 => -1 0 -1 => -1 1 -1	6.31989e-09
ES => EB	FZD5 FZD4 DVL2	1 -1 1 => -1 0 0 => -1 1 -1	2.84626e-09
ES => EB	FZD5 FZD4 DVL2	1 -1 1 => -1 1 -1 => -1 1 -1	6.30212e-09
ES => EB	FZD5 FZD4 DVL2	1 -1 1 => -1 1 0 => -1 1 -1	2.83944e-09
ES => EB	FZD5 FZD4 DVL2	1 -1 1 => 0 0 -1 => -1 1 -1	6.26412e-09
ES => EB	FZD5 FZD4 DVL2	1 -1 1 => 0 0 0 => -1 1 -1	2.82523e-09
ES => EB	FZD5 FZD4 DVL2	1 -1 1 => 0 1 -1 => -1 1 -1	6.27809e-09
ES => EB	FZD5 FZD4 DVL2	1 -1 1 => 0 1 0 => -1 1 -1	2.83035e-09
ES => EB	FZD5 FZD4 GSK3B	1 -1 -1 => -1 0 0 => -1 1 1	5.39441e-10
ES => EB	FZD5 FZD4 GSK3B	1 -1 -1 => -1 0 1 => -1 1 1	6.44737e-10
ES => EB	FZD5 FZD4 GSK3B	1 -1 -1 => -1 1 0 => -1 1 1	5.39024e-10
ES => EB	FZD5 FZD4 GSK3B	1 -1 -1 => -1 1 1 => -1 1 1	6.44393e-10
ES => EB	FZD5 FZD4 GSK3B	1 -1 -1 => 0 0 0 => -1 1 1	5.38291e-10
ES => EB	FZD5 FZD4 GSK3B	1 -1 -1 => 0 0 1 => -1 1 1	6.43302e-10
ES => EB	FZD5 FZD4 GSK3B	1 -1 -1 => 0 1 0 => -1 1 1	5.38454e-10
ES => EB	FZD5 FZD4 GSK3B	1 -1 -1 => 0 1 1 => -1 1 1	6.43515e-10
ES => EB	FZD5 FZD4 LEF1	1 -1 0 => -1 0 -1 => -1 1 0	8.228e-10
ES => EB	FZD5 FZD4 LEF1	1 -1 0 => -1 0 1 => -1 1 0	8.228e-10
ES => EB	FZD5 FZD4 LEF1	1 -1 0 => -1 1 -1 => -1 1 0	8.22257e-10
ES => EB	FZD5 FZD4 LEF1	1 -1 0 => -1 1 1 => -1 1 0	8.22257e-10
ES => EB	FZD5 FZD4 LEF1	1 -1 0 => 0 0 -1 => -1 1 0	8.2132e-10
ES => EB	FZD5 FZD4 LEF1	1 -1 0 => 0 0 1 => -1 1 0	8.2132e-10
ES => EB	FZD5 FZD4 LEF1	1 -1 0 => 0 1 -1 => -1 1 0	8.21515e-10
ES => EB	FZD5 FZD4 LEF1	1 -1 0 => 0 1 1 => -1 1 0	8.21515e-10
ES => EB	FZD5 FZD4 PSEN1	1 -1 -1 => -1 0 0 => -1 1 1	9.18722e-10
ES => EB	FZD5 FZD4 PSEN1	1 -1 -1 => -1 0 1 => -1 1 1	9.11158e-07
ES => EB	FZD5 FZD4 PSEN1	1 -1 -1 => -1 1 0 => -1 1 1	9.1818e-10
ES => EB	FZD5 FZD4 PSEN1	1 -1 -1 => -1 1 1 => -1 1 1	9.10638e-07
ES => EB	FZD5 FZD4 PSEN1	1 -1 -1 => 0 0 0 => -1 1 1	9.17242e-10
ES => EB	FZD5 FZD4 PSEN1	1 -1 -1 => 0 0 1 => -1 1 1	9.09747e-07
ES => EB	FZD5 FZD4 PSEN1	1 -1 -1 => 0 1 0 => -1 1 1	9.17437e-10
ES => EB	FZD5 FZD4 PSEN1	1 -1 -1 => 0 1 1 => -1 1 1	9.09925e-07
ES => EB	FZD5 GSK3B CTNNB1	1 -1 -1 => -1 0 0 => -1 1 1	5.2971e-10
ES => EB	FZD5 GSK3B CTNNB1	1 -1 -1 => -1 0 1 => -1 1 1	5.33785e-10
ES => EB	FZD5 GSK3B CTNNB1	1 -1 -1 => -1 1 0 => -1 1 1	6.296e-10
ES => EB	FZD5 GSK3B CTNNB1	1 -1 -1 => -1 1 1 => -1 1 1	6.36275e-10
ES => EB	FZD5 GSK3B CTNNB1	1 -1 -1 => 0 0 0 => -1 1 1	1.93829e-12
ES => EB	FZD5 GSK3B CTNNB1	1 -1 -1 => 0 0 1 => -1 1 1	1.98016e-12
ES => EB	FZD5 GSK3B CTNNB1	1 -1 -1 => 0 1 0 => -1 1 1	2.31398e-12
ES => EB	FZD5 GSK3B CTNNB1	1 -1 -1 => 0 1 1 => -1 1 1	2.38138e-12
ES => EB	FZD5 GSK3B LEF1	1 -1 0 => -1 0 -1 => -1 1 0	5.38357e-10
ES => EB	FZD5 GSK3B LEF1	1 -1 0 => -1 0 1 => -1 1 0	5.38357e-10
ES => EB	FZD5 GSK3B LEF1	1 -1 0 => -1 1 -1 => -1 1 0	6.43399e-10
ES => EB	FZD5 GSK3B LEF1	1 -1 0 => -1 1 1 => -1 1 0	6.43399e-10
ES => EB	FZD5 GSK3B LEF1	1 -1 0 => 0 0 -1 => -1 1 0	2.02715e-12
ES => EB	FZD5 GSK3B LEF1	1 -1 0 => 0 0 1 => -1 1 0	2.02715e-12
ES => EB	FZD5 GSK3B LEF1	1 -1 0 => 0 1 -1 => -1 1 0	2.4558e-12
ES => EB	FZD5 GSK3B LEF1	1 -1 0 => 0 1 1 => -1 1 0	2.4558e-12
ES => EB	FZD5 GSK3B PSEN1	1 -1 -1 => -1 0 0 => -1 1 1	6.57271e-10
ES => EB	FZD5 GSK3B PSEN1	1 -1 -1 => -1 0 1 => -1 1 1	6.5723e-07
ES => EB	FZD5 GSK3B PSEN1	1 -1 -1 => -1 1 0 => -1 1 1	6.90717e-10
ES => EB	FZD5 GSK3B PSEN1	1 -1 -1 => -1 1 1 => -1 1 1	7.794e-07
ES => EB	FZD5 GSK3B PSEN1	1 -1 -1 => 0 0 0 => -1 1 1	2.13325e-12
ES => EB	FZD5 GSK3B PSEN1	1 -1 -1 => 0 0 1 => -1 1 1	1.88153e-09
ES => EB	FZD5 GSK3B PSEN1	1 -1 -1 => 0 1 0 => -1 1 1	2.45353e-12
ES => EB	FZD5 GSK3B PSEN1	1 -1 -1 => 0 1 1 => -1 1 1	2.25258e-09
ES => EB	FZD5 PSEN1 CTNNB1	1 -1 -1 => -1 0 0 => -1 1 1	9.11296e-10
ES => EB	FZD5 PSEN1 CTNNB1	1 -1 -1 => -1 0 1 => -1 1 1	9.14126e-10
ES => EB	FZD5 PSEN1 CTNNB1	1 -1 -1 => -1 1 0 => -1 1 1	9.06543e-07
ES => EB	FZD5 PSEN1 CTNNB1	1 -1 -1 => -1 1 1 => -1 1 1	9.08073e-07
ES => EB	FZD5 PSEN1 CTNNB1	1 -1 -1 => 0 0 0 => -1 1 1	2.8194e-12
ES => EB	FZD5 PSEN1 CTNNB1	1 -1 -1 => 0 0 1 => -1 1 1	2.84934e-12
ES => EB	FZD5 PSEN1 CTNNB1	1 -1 -1 => 0 1 0 => -1 1 1	2.53822e-09
ES => EB	FZD5 PSEN1 CTNNB1	1 -1 -1 => 0 1 1 => -1 1 1	2.55518e-09
ES => EB	FZD5 PSEN1 LEF1	1 -1 0 => -1 0 -1 => -1 1 0	9.17302e-10
ES => EB	FZD5 PSEN1 LEF1	1 -1 0 => -1 0 1 => -1 1 0	9.17302e-10
ES => EB	FZD5 PSEN1 LEF1	1 -1 0 => -1 1 -1 => -1 1 0	9.09789e-07
ES => EB	FZD5 PSEN1 LEF1	1 -1 0 => -1 1 1 => -1 1 0	9.09789e-07
ES => EB	FZD5 PSEN1 LEF1	1 -1 0 => 0 0 -1 => -1 1 0	2.88294e-12
ES => EB	FZD5 PSEN1 LEF1	1 -1 0 => 0 0 1 => -1 1 0	2.88294e-12
ES => EB	FZD5 PSEN1 LEF1	1 -1 0 => 0 1 -1 => -1 1 0	2.57422e-09
ES => EB	FZD5 PSEN1 LEF1	1 -1 0 => 0 1 1 => -1 1 0	2.57422e-09
ES => EB	GSK3B CTNNB1 LEF1	-1 -1 0 => 0 0 -1 => 1 1 0	2.03923e-10
ES => EB	GSK3B CTNNB1 LEF1	-1 -1 0 => 0 0 1 => 1 1 0	2.03923e-10
ES => EB	GSK3B CTNNB1 LEF1	-1 -1 0 => 0 1 -1 => 1 1 0	2.03951e-10
ES => EB	GSK3B CTNNB1 LEF1	-1 -1 0 => 0 1 1 => 1 1 0	2.03951e-10
ES => EB	GSK3B CTNNB1 LEF1	-1 -1 0 => 1 0 -1 => 1 1 0	2.41644e-10
ES => EB	GSK3B CTNNB1 LEF1	-1 -1 0 => 1 0 1 => 1 1 0	2.41644e-10
ES => EB	GSK3B CTNNB1 LEF1	-1 -1 0 => 1 1 -1 => 1 1 0	2.41688e-10
ES => EB	GSK3B CTNNB1 LEF1	-1 -1 0 => 1 1 1 => 1 1 0	2.41688e-10
ES => EB	GSK3B PSEN1 CTNNB1	-1 -1 -1 => 0 0 0 => 1 1 1	2.49571e-10
ES => EB	GSK3B PSEN1 CTNNB1	-1 -1 -1 => 0 0 1 => 1 1 1	2.496e-10
ES => EB	GSK3B PSEN1 CTNNB1	-1 -1 -1 => 0 1 0 => 1 1 1	2.52624e-07
ES => EB	GSK3B PSEN1 CTNNB1	-1 -1 -1 => 0 1 1 => 1 1 1	2.52639e-07
ES => EB	GSK3B PSEN1 CTNNB1	-1 -1 -1 => 1 0 0 => 1 1 1	2.5829e-10
ES => EB	GSK3B PSEN1 CTNNB1	-1 -1 -1 => 1 0 1 => 1 1 1	2.58342e-10
ES => EB	GSK3B PSEN1 CTNNB1	-1 -1 -1 => 1 1 0 => 1 1 1	2.98595e-07
ES => EB	GSK3B PSEN1 CTNNB1	-1 -1 -1 => 1 1 1 => 1 1 1	2.98618e-07
ES => EB	GSK3B PSEN1 LEF1	-1 -1 0 => 0 0 -1 => 1 1 0	2.49633e-10
ES => EB	GSK3B PSEN1 LEF1	-1 -1 0 => 0 0 1 => 1 1 0	2.49633e-10
ES => EB	GSK3B PSEN1 LEF1	-1 -1 0 => 0 1 -1 => 1 1 0	2.52654e-07
ES => EB	GSK3B PSEN1 LEF1	-1 -1 0 => 0 1 1 => 1 1 0	2.52654e-07
ES => EB	GSK3B PSEN1 LEF1	-1 -1 0 => 1 0 -1 => 1 1 0	2.584e-10
ES => EB	GSK3B PSEN1 LEF1	-1 -1 0 => 1 0 1 => 1 1 0	2.584e-10
ES => EB	GSK3B PSEN1 LEF1	-1 -1 0 => 1 1 -1 => 1 1 0	2.98643e-07
ES => EB	GSK3B PSEN1 LEF1	-1 -1 0 => 1 1 1 => 1 1 0	2.98643e-07
ES => EB	LRP6 CSNK1E CTNNB1	0 -1 -1 => -1 0 0 => 0 1 1	2.8568e-10
ES => EB	LRP6 CSNK1E CTNNB1	0 -1 -1 => -1 0 1 => 0 1 1	2.85709e-10
ES => EB	LRP6 CSNK1E CTNNB1	0 -1 -1 => -1 1 0 => 0 1 1	7.39417e-10
ES => EB	LRP6 CSNK1E CTNNB1	0 -1 -1 => -1 1 1 => 0 1 1	7.42764e-10
ES => EB	LRP6 CSNK1E CTNNB1	0 -1 -1 => 1 0 0 => 0 1 1	5.38231e-10
ES => EB	LRP6 CSNK1E CTNNB1	0 -1 -1 => 1 0 1 => 0 1 1	5.38296e-10
ES => EB	LRP6 CSNK1E CTNNB1	0 -1 -1 => 1 1 0 => 0 1 1	1.39443e-09
ES => EB	LRP6 CSNK1E CTNNB1	0 -1 -1 => 1 1 1 => 0 1 1	1.40192e-09
ES => EB	LRP6 CSNK1E DVL2	0 -1 1 => -1 0 -1 => 0 1 -1	7.89855e-10
ES => EB	LRP6 CSNK1E DVL2	0 -1 1 => -1 0 0 => 0 1 -1	4.85168e-10
ES => EB	LRP6 CSNK1E DVL2	0 -1 1 => -1 1 -1 => 0 1 -1	6.32296e-09
ES => EB	LRP6 CSNK1E DVL2	0 -1 1 => -1 1 0 => 0 1 -1	2.78284e-09
ES => EB	LRP6 CSNK1E DVL2	0 -1 1 => 1 0 -1 => 0 1 -1	1.11235e-09
ES => EB	LRP6 CSNK1E DVL2	0 -1 1 => 1 0 0 => 0 1 -1	7.53053e-10
ES => EB	LRP6 CSNK1E DVL2	0 -1 1 => 1 1 -1 => 0 1 -1	1.24628e-08
ES => EB	LRP6 CSNK1E DVL2	0 -1 1 => 1 1 0 => 0 1 -1	5.37119e-09
ES => EB	LRP6 CSNK1E GSK3B	0 -1 -1 => -1 0 0 => 0 1 1	1.84823e-10
ES => EB	LRP6 CSNK1E GSK3B	0 -1 -1 => -1 0 1 => 0 1 1	2.19054e-10
ES => EB	LRP6 CSNK1E GSK3B	0 -1 -1 => -1 1 0 => 0 1 1	4.91312e-10
ES => EB	LRP6 CSNK1E GSK3B	0 -1 -1 => -1 1 1 => 0 1 1	5.88661e-10
ES => EB	LRP6 CSNK1E GSK3B	0 -1 -1 => 1 0 0 => 0 1 1	3.48245e-10
ES => EB	LRP6 CSNK1E GSK3B	0 -1 -1 => 1 0 1 => 0 1 1	4.12763e-10
ES => EB	LRP6 CSNK1E GSK3B	0 -1 -1 => 1 1 0 => 0 1 1	9.3122e-10
ES => EB	LRP6 CSNK1E GSK3B	0 -1 -1 => 1 1 1 => 0 1 1	1.11797e-09
ES => EB	LRP6 CSNK1E LEF1	0 -1 0 => -1 0 -1 => 0 1 0	2.85742e-10
ES => EB	LRP6 CSNK1E LEF1	0 -1 0 => -1 0 1 => 0 1 0	2.85742e-10
ES => EB	LRP6 CSNK1E LEF1	0 -1 0 => -1 1 -1 => 0 1 0	7.4652e-10
ES => EB	LRP6 CSNK1E LEF1	0 -1 0 => -1 1 1 => 0 1 0	7.4652e-10
ES => EB	LRP6 CSNK1E LEF1	0 -1 0 => 1 0 -1 => 0 1 0	5.38369e-10
ES => EB	LRP6 CSNK1E LEF1	0 -1 0 => 1 0 1 => 0 1 0	5.38369e-10
ES => EB	LRP6 CSNK1E LEF1	0 -1 0 => 1 1 -1 => 0 1 0	1.41033e-09
ES => EB	LRP6 CSNK1E LEF1	0 -1 0 => 1 1 1 => 0 1 0	1.41033e-09
ES => EB	LRP6 CSNK1E PSEN1	0 -1 -1 => -1 0 0 => 0 1 1	3.19377e-10
ES => EB	LRP6 CSNK1E PSEN1	0 -1 -1 => -1 0 1 => 0 1 1	3.18113e-07
ES => EB	LRP6 CSNK1E PSEN1	0 -1 -1 => -1 1 0 => 0 1 1	8.33439e-10
ES => EB	LRP6 CSNK1E PSEN1	0 -1 -1 => -1 1 1 => 0 1 1	8.25506e-07
ES => EB	LRP6 CSNK1E PSEN1	0 -1 -1 => 1 0 0 => 0 1 1	6.01736e-10
ES => EB	LRP6 CSNK1E PSEN1	0 -1 -1 => 1 0 1 => 0 1 1	5.99322e-07
ES => EB	LRP6 CSNK1E PSEN1	0 -1 -1 => 1 1 0 => 0 1 1	1.57409e-09
ES => EB	LRP6 CSNK1E PSEN1	0 -1 -1 => 1 1 1 => 0 1 1	1.5573e-06
ES => EB	LRP6 CTNNB1 LEF1	0 -1 0 => -1 0 -1 => 0 1 0	2.856e-10
ES => EB	LRP6 CTNNB1 LEF1	0 -1 0 => -1 0 1 => 0 1 0	2.856e-10
ES => EB	LRP6 CTNNB1 LEF1	0 -1 0 => -1 1 -1 => 0 1 0	2.85622e-10
ES => EB	LRP6 CTNNB1 LEF1	0 -1 0 => -1 1 1 => 0 1 0	2.85622e-10
ES => EB	LRP6 CTNNB1 LEF1	0 -1 0 => 1 0 -1 => 0 1 0	5.38077e-10
ES => EB	LRP6 CTNNB1 LEF1	0 -1 0 => 1 0 1 => 0 1 0	5.38077e-10
ES => EB	LRP6 CTNNB1 LEF1	0 -1 0 => 1 1 -1 => 0 1 0	5.38128e-10
ES => EB	LRP6 CTNNB1 LEF1	0 -1 0 => 1 1 1 => 0 1 0	5.38128e-10
ES => EB	LRP6 DVL2 CTNNB1	0 1 -1 => -1 -1 0 => 0 -1 1	7.60496e-10
ES => EB	LRP6 DVL2 CTNNB1	0 1 -1 => -1 -1 1 => 0 -1 1	7.70463e-10
ES => EB	LRP6 DVL2 CTNNB1	0 1 -1 => -1 0 0 => 0 -1 1	4.74617e-10
ES => EB	LRP6 DVL2 CTNNB1	0 1 -1 => -1 0 1 => 0 -1 1	4.7818e-10
ES => EB	LRP6 DVL2 CTNNB1	0 1 -1 => 1 -1 0 => 0 -1 1	1.04677e-09
ES => EB	LRP6 DVL2 CTNNB1	0 1 -1 => 1 -1 1 => 0 -1 1	1.06909e-09
ES => EB	LRP6 DVL2 CTNNB1	0 1 -1 => 1 0 0 => 0 -1 1	7.29514e-10
ES => EB	LRP6 DVL2 CTNNB1	0 1 -1 => 1 0 1 => 0 -1 1	7.37491e-10
ES => EB	LRP6 DVL2 GSK3B	0 1 -1 => -1 -1 0 => 0 -1 1	5.49796e-10
ES => EB	LRP6 DVL2 GSK3B	0 1 -1 => -1 -1 1 => 0 -1 1	6.80169e-10
ES => EB	LRP6 DVL2 GSK3B	0 1 -1 => -1 0 0 => 0 -1 1	3.28838e-10
ES => EB	LRP6 DVL2 GSK3B	0 1 -1 => -1 0 1 => 0 -1 1	3.99867e-10
ES => EB	LRP6 DVL2 GSK3B	0 1 -1 => 1 -1 0 => 0 -1 1	8.10433e-10
ES => EB	LRP6 DVL2 GSK3B	0 1 -1 => 1 -1 1 => 0 -1 1	1.02448e-09
ES => EB	LRP6 DVL2 GSK3B	0 1 -1 => 1 0 0 => 0 -1 1	5.21038e-10
ES => EB	LRP6 DVL2 GSK3B	0 1 -1 => 1 0 1 => 0 -1 1	6.40272e-10
ES => EB	LRP6 DVL2 LEF1	0 1 0 => -1 -1 -1 => 0 -1 0	7.81652e-10
ES => EB	LRP6 DVL2 LEF1	0 1 0 => -1 -1 1 => 0 -1 0	7.81652e-10
ES => EB	LRP6 DVL2 LEF1	0 1 0 => -1 0 -1 => 0 -1 0	4.82178e-10
ES => EB	LRP6 DVL2 LEF1	0 1 0 => -1 0 1 => 0 -1 0	4.82178e-10
ES => EB	LRP6 DVL2 LEF1	0 1 0 => 1 -1 -1 => 0 -1 0	1.09414e-09
ES => EB	LRP6 DVL2 LEF1	0 1 0 => 1 -1 1 => 0 -1 0	1.09414e-09
ES => EB	LRP6 DVL2 LEF1	0 1 0 => 1 0 -1 => 0 -1 0	7.46444e-10
ES => EB	LRP6 DVL2 LEF1	0 1 0 => 1 0 1 => 0 -1 0	7.46444e-10
ES => EB	LRP6 DVL2 PSEN1	0 1 -1 => -1 -1 0 => 0 -1 1	1.01737e-09
ES => EB	LRP6 DVL2 PSEN1	0 1 -1 => -1 -1 1 => 0 -1 1	7.86698e-07
ES => EB	LRP6 DVL2 PSEN1	0 1 -1 => -1 0 0 => 0 -1 1	6.00239e-10
ES => EB	LRP6 DVL2 PSEN1	0 1 -1 => -1 0 1 => 0 -1 1	5.3094e-07
ES => EB	LRP6 DVL2 PSEN1	0 1 -1 => 1 -1 0 => 0 -1 1	1.41544e-09
ES => EB	LRP6 DVL2 PSEN1	0 1 -1 => 1 -1 1 => 0 -1 1	1.10004e-06
ES => EB	LRP6 DVL2 PSEN1	0 1 -1 => 1 0 0 => 0 -1 1	9.27167e-10
ES => EB	LRP6 DVL2 PSEN1	0 1 -1 => 1 0 1 => 0 -1 1	8.20788e-07
ES => EB	LRP6 FZD4 CSNK1E	0 -1 -1 => -1 0 0 => 0 1 1	2.87544e-12
ES => EB	LRP6 FZD4 CSNK1E	0 -1 -1 => -1 0 1 => 0 1 1	7.46851e-10
ES => EB	LRP6 FZD4 CSNK1E	0 -1 -1 => -1 1 0 => 0 1 1	7.46397e-10
ES => EB	LRP6 FZD4 CSNK1E	0 -1 -1 => -1 1 1 => 0 1 1	7.47113e-10
ES => EB	LRP6 FZD4 CSNK1E	0 -1 -1 => 1 0 0 => 0 1 1	5.46066e-12
ES => EB	LRP6 FZD4 CSNK1E	0 -1 -1 => 1 0 1 => 0 1 1	1.41097e-09
ES => EB	LRP6 FZD4 CSNK1E	0 -1 -1 => 1 1 0 => 0 1 1	1.4101e-09
ES => EB	LRP6 FZD4 CSNK1E	0 -1 -1 => 1 1 1 => 0 1 1	1.41147e-09
ES => EB	LRP6 FZD4 CTNNB1	0 -1 -1 => -1 0 0 => 0 1 1	5.69126e-10
ES => EB	LRP6 FZD4 CTNNB1	0 -1 -1 => -1 0 1 => 0 1 1	5.69155e-10
ES => EB	LRP6 FZD4 CTNNB1	0 -1 -1 => -1 1 0 => 0 1 1	7.39541e-10
ES => EB	LRP6 FZD4 CTNNB1	0 -1 -1 => -1 1 1 => 0 1 1	7.42887e-10
ES => EB	LRP6 FZD4 CTNNB1	0 -1 -1 => 1 0 0 => 0 1 1	1.07224e-09
ES => EB	LRP6 FZD4 CTNNB1	0 -1 -1 => 1 0 1 => 0 1 1	1.07231e-09
ES => EB	LRP6 FZD4 CTNNB1	0 -1 -1 => 1 1 0 => 0 1 1	1.39466e-09
ES => EB	LRP6 FZD4 CTNNB1	0 -1 -1 => 1 1 1 => 0 1 1	1.40215e-09
ES => EB	LRP6 FZD4 DVL2	0 -1 1 => -1 0 -1 => 0 1 -1	1.53379e-09
ES => EB	LRP6 FZD4 DVL2	0 -1 1 => -1 0 0 => 0 1 -1	9.52195e-10
ES => EB	LRP6 FZD4 DVL2	0 -1 1 => -1 1 -1 => 0 1 -1	6.32323e-09
ES => EB	LRP6 FZD4 DVL2	0 -1 1 => -1 1 0 => 0 1 -1	2.78304e-09
ES => EB	LRP6 FZD4 DVL2	0 -1 1 => 1 0 -1 => 0 1 -1	2.12646e-09
ES => EB	LRP6 FZD4 DVL2	0 -1 1 => 1 0 0 => 0 1 -1	1.46803e-09
ES => EB	LRP6 FZD4 DVL2	0 -1 1 => 1 1 -1 => 0 1 -1	1.24632e-08
ES => EB	LRP6 FZD4 DVL2	0 -1 1 => 1 1 0 => 0 1 -1	5.37148e-09
ES => EB	LRP6 FZD4 GSK3B	0 -1 -1 => -1 0 0 => 0 1 1	3.6803e-10
ES => EB	LRP6 FZD4 GSK3B	0 -1 -1 => -1 0 1 => 0 1 1	4.36141e-10
ES => EB	LRP6 FZD4 GSK3B	0 -1 -1 => -1 1 0 => 0 1 1	4.914e-10
ES => EB	LRP6 FZD4 GSK3B	0 -1 -1 => -1 1 1 => 0 1 1	5.88766e-10
ES => EB	LRP6 FZD4 GSK3B	0 -1 -1 => 1 0 0 => 0 1 1	6.93399e-10
ES => EB	LRP6 FZD4 GSK3B	0 -1 -1 => 1 0 1 => 0 1 1	8.21744e-10
ES => EB	LRP6 FZD4 GSK3B	0 -1 -1 => 1 1 0 => 0 1 1	9.31388e-10
ES => EB	LRP6 FZD4 GSK3B	0 -1 -1 => 1 1 1 => 0 1 1	1.11817e-09
ES => EB	LRP6 FZD4 LEF1	0 -1 0 => -1 0 -1 => 0 1 0	5.69188e-10
ES => EB	LRP6 FZD4 LEF1	0 -1 0 => -1 0 1 => 0 1 0	5.69188e-10
ES => EB	LRP6 FZD4 LEF1	0 -1 0 => -1 1 -1 => 0 1 0	7.46643e-10
ES => EB	LRP6 FZD4 LEF1	0 -1 0 => -1 1 1 => 0 1 0	7.46643e-10
ES => EB	LRP6 FZD4 LEF1	0 -1 0 => 1 0 -1 => 0 1 0	1.07238e-09
ES => EB	LRP6 FZD4 LEF1	0 -1 0 => 1 0 1 => 0 1 0	1.07238e-09
ES => EB	LRP6 FZD4 LEF1	0 -1 0 => 1 1 -1 => 0 1 0	1.41056e-09
ES => EB	LRP6 FZD4 LEF1	0 -1 0 => 1 1 1 => 0 1 0	1.41056e-09
ES => EB	LRP6 FZD4 PSEN1	0 -1 -1 => -1 0 0 => 0 1 1	6.36457e-10
ES => EB	LRP6 FZD4 PSEN1	0 -1 -1 => -1 0 1 => 0 1 1	6.34211e-07
ES => EB	LRP6 FZD4 PSEN1	0 -1 -1 => -1 1 0 => 0 1 1	8.33563e-10
ES => EB	LRP6 FZD4 PSEN1	0 -1 -1 => -1 1 1 => 0 1 1	8.2563e-07
ES => EB	LRP6 FZD4 PSEN1	0 -1 -1 => 1 0 0 => 0 1 1	1.19911e-09
ES => EB	LRP6 FZD4 PSEN1	0 -1 -1 => 1 0 1 => 0 1 1	1.19483e-06
ES => EB	LRP6 FZD4 PSEN1	0 -1 -1 => 1 1 0 => 0 1 1	1.57432e-09
ES => EB	LRP6 FZD4 PSEN1	0 -1 -1 => 1 1 1 => 0 1 1	1.55753e-06
ES => EB	LRP6 FZD5 CSNK1E	0 1 -1 => -1 -1 0 => 0 -1 1	7.47162e-10
ES => EB	LRP6 FZD5 CSNK1E	0 1 -1 => -1 -1 1 => 0 -1 1	7.47631e-10
ES => EB	LRP6 FZD5 CSNK1E	0 1 -1 => -1 0 0 => 0 -1 1	7.46302e-10
ES => EB	LRP6 FZD5 CSNK1E	0 1 -1 => -1 0 1 => 0 -1 1	7.46427e-10
ES => EB	LRP6 FZD5 CSNK1E	0 1 -1 => 1 -1 0 => 0 -1 1	1.41157e-09
ES => EB	LRP6 FZD5 CSNK1E	0 1 -1 => 1 -1 1 => 0 -1 1	1.41247e-09
ES => EB	LRP6 FZD5 CSNK1E	0 1 -1 => 1 0 0 => 0 -1 1	1.40991e-09
ES => EB	LRP6 FZD5 CSNK1E	0 1 -1 => 1 0 1 => 0 -1 1	1.41015e-09
ES => EB	LRP6 FZD5 CTNNB1	0 1 -1 => -1 -1 0 => 0 -1 1	7.39295e-10
ES => EB	LRP6 FZD5 CTNNB1	0 1 -1 => -1 -1 1 => 0 -1 1	7.42641e-10
ES => EB	LRP6 FZD5 CTNNB1	0 1 -1 => -1 0 0 => 0 -1 1	2.56189e-12
ES => EB	LRP6 FZD5 CTNNB1	0 1 -1 => -1 0 1 => 0 -1 1	2.5973e-12
ES => EB	LRP6 FZD5 CTNNB1	0 1 -1 => 1 -1 0 => 0 -1 1	1.3942e-09
ES => EB	LRP6 FZD5 CTNNB1	0 1 -1 => 1 -1 1 => 0 -1 1	1.40169e-09
ES => EB	LRP6 FZD5 CTNNB1	0 1 -1 => 1 0 0 => 0 -1 1	4.84078e-12
ES => EB	LRP6 FZD5 CTNNB1	0 1 -1 => 1 0 1 => 0 -1 1	4.92008e-12
ES => EB	LRP6 FZD5 DVL2	0 1 1 => -1 -1 -1 => 0 -1 -1	6.32275e-09
ES => EB	LRP6 FZD5 DVL2	0 1 1 => -1 -1 0 => 0 -1 -1	2.78267e-09
ES => EB	LRP6 FZD5 DVL2	0 1 1 => -1 0 -1 => 0 -1 -1	5.4661e-11
ES => EB	LRP6 FZD5 DVL2	0 1 1 => -1 0 0 => 0 -1 -1	2.15158e-11
ES => EB	LRP6 FZD5 DVL2	0 1 1 => 1 -1 -1 => 0 -1 -1	1.24626e-08
ES => EB	LRP6 FZD5 DVL2	0 1 1 => 1 -1 0 => 0 -1 -1	5.37094e-09
ES => EB	LRP6 FZD5 DVL2	0 1 1 => 1 0 -1 => 0 -1 -1	1.17149e-10
ES => EB	LRP6 FZD5 DVL2	0 1 1 => 1 0 0 => 0 -1 -1	4.52592e-11
ES => EB	LRP6 FZD5 FZD4	0 1 -1 => -1 -1 0 => 0 -1 1	7.4771e-10
ES => EB	LRP6 FZD5 FZD4	0 1 -1 => -1 -1 1 => 0 -1 1	7.47207e-10
ES => EB	LRP6 FZD5 FZD4	0 1 -1 => -1 0 0 => 0 -1 1	7.46333e-10
ES => EB	LRP6 FZD5 FZD4	0 1 -1 => -1 0 1 => 0 -1 1	7.4652e-10
ES => EB	LRP6 FZD5 FZD4	0 1 -1 => 1 -1 0 => 0 -1 1	1.41262e-09
ES => EB	LRP6 FZD5 FZD4	0 1 -1 => 1 -1 1 => 0 -1 1	1.41165e-09
ES => EB	LRP6 FZD5 FZD4	0 1 -1 => 1 0 0 => 0 -1 1	1.40997e-09
ES => EB	LRP6 FZD5 FZD4	0 1 -1 => 1 0 1 => 0 -1 1	1.41033e-09
ES => EB	LRP6 FZD5 GSK3B	0 1 -1 => -1 -1 0 => 0 -1 1	4.91224e-10
ES => EB	LRP6 FZD5 GSK3B	0 1 -1 => -1 -1 1 => 0 -1 1	5.88557e-10
ES => EB	LRP6 FZD5 GSK3B	0 1 -1 => -1 0 0 => 0 -1 1	1.87356e-12
ES => EB	LRP6 FZD5 GSK3B	0 1 -1 => -1 0 1 => 0 -1 1	2.28441e-12
ES => EB	LRP6 FZD5 GSK3B	0 1 -1 => 1 -1 0 => 0 -1 1	9.31055e-10
ES => EB	LRP6 FZD5 GSK3B	0 1 -1 => 1 -1 1 => 0 -1 1	1.11777e-09
ES => EB	LRP6 FZD5 GSK3B	0 1 -1 => 1 0 0 => 0 -1 1	3.5872e-12
ES => EB	LRP6 FZD5 GSK3B	0 1 -1 => 1 0 1 => 0 -1 1	4.39561e-12
ES => EB	LRP6 FZD5 LEF1	0 1 0 => -1 -1 -1 => 0 -1 0	7.46397e-10
ES => EB	LRP6 FZD5 LEF1	0 1 0 => -1 -1 1 => 0 -1 0	7.46397e-10
ES => EB	LRP6 FZD5 LEF1	0 1 0 => -1 0 -1 => 0 -1 0	2.63705e-12
ES => EB	LRP6 FZD5 LEF1	0 1 0 => -1 0 1 => 0 -1 0	2.63705e-12
ES => EB	LRP6 FZD5 LEF1	0 1 0 => 1 -1 -1 => 0 -1 0	1.4101e-09
ES => EB	LRP6 FZD5 LEF1	0 1 0 => 1 -1 1 => 0 -1 0	1.4101e-09
ES => EB	LRP6 FZD5 LEF1	0 1 0 => 1 0 -1 => 0 -1 0	5.00909e-12
ES => EB	LRP6 FZD5 LEF1	0 1 0 => 1 0 1 => 0 -1 0	5.00909e-12
ES => EB	LRP6 FZD5 PSEN1	0 1 -1 => -1 -1 0 => 0 -1 1	8.33317e-10
ES => EB	LRP6 FZD5 PSEN1	0 1 -1 => -1 -1 1 => 0 -1 1	8.25384e-07
ES => EB	LRP6 FZD5 PSEN1	0 1 -1 => -1 0 0 => 0 -1 1	2.63756e-12
ES => EB	LRP6 FZD5 PSEN1	0 1 -1 => -1 0 1 => 0 -1 1	2.34619e-09
ES => EB	LRP6 FZD5 PSEN1	0 1 -1 => 1 -1 0 => 0 -1 1	1.57386e-09
ES => EB	LRP6 FZD5 PSEN1	0 1 -1 => 1 -1 1 => 0 -1 1	1.55707e-06
ES => EB	LRP6 FZD5 PSEN1	0 1 -1 => 1 0 0 => 0 -1 1	5.01006e-12
ES => EB	LRP6 FZD5 PSEN1	0 1 -1 => 1 0 1 => 0 -1 1	4.44308e-09
ES => EB	LRP6 GSK3B CTNNB1	0 -1 -1 => -1 0 0 => 0 1 1	1.84673e-10
ES => EB	LRP6 GSK3B CTNNB1	0 -1 -1 => -1 0 1 => 0 1 1	1.84706e-10
ES => EB	LRP6 GSK3B CTNNB1	0 -1 -1 => -1 1 0 => 0 1 1	2.18837e-10
ES => EB	LRP6 GSK3B CTNNB1	0 -1 -1 => -1 1 1 => 0 1 1	2.18889e-10
ES => EB	LRP6 GSK3B CTNNB1	0 -1 -1 => 1 0 0 => 0 1 1	3.47929e-10
ES => EB	LRP6 GSK3B CTNNB1	0 -1 -1 => 1 0 1 => 0 1 1	3.48001e-10
ES => EB	LRP6 GSK3B CTNNB1	0 -1 -1 => 1 1 0 => 0 1 1	4.123e-10
ES => EB	LRP6 GSK3B CTNNB1	0 -1 -1 => 1 1 1 => 0 1 1	4.12416e-10
ES => EB	LRP6 GSK3B LEF1	0 -1 0 => -1 0 -1 => 0 1 0	1.84742e-10
ES => EB	LRP6 GSK3B LEF1	0 -1 0 => -1 0 1 => 0 1 0	1.84742e-10
ES => EB	LRP6 GSK3B LEF1	0 -1 0 => -1 1 -1 => 0 1 0	2.18947e-10
ES => EB	LRP6 GSK3B LEF1	0 -1 0 => -1 1 1 => 0 1 0	2.18947e-10
ES => EB	LRP6 GSK3B LEF1	0 -1 0 => 1 0 -1 => 0 1 0	3.48083e-10
ES => EB	LRP6 GSK3B LEF1	0 -1 0 => 1 0 1 => 0 1 0	3.48083e-10
ES => EB	LRP6 GSK3B LEF1	0 -1 0 => 1 1 -1 => 0 1 0	4.12546e-10
ES => EB	LRP6 GSK3B LEF1	0 -1 0 => 1 1 1 => 0 1 0	4.12546e-10
ES => EB	LRP6 GSK3B PSEN1	0 -1 -1 => -1 0 0 => 0 1 1	2.26103e-10
ES => EB	LRP6 GSK3B PSEN1	0 -1 -1 => -1 0 1 => 0 1 1	2.28841e-07
ES => EB	LRP6 GSK3B PSEN1	0 -1 -1 => -1 1 0 => 0 1 1	2.34056e-10
ES => EB	LRP6 GSK3B PSEN1	0 -1 -1 => -1 1 1 => 0 1 1	2.705e-07
ES => EB	LRP6 GSK3B PSEN1	0 -1 -1 => 1 0 0 => 0 1 1	4.26014e-10
ES => EB	LRP6 GSK3B PSEN1	0 -1 -1 => 1 0 1 => 0 1 1	4.31139e-07
ES => EB	LRP6 GSK3B PSEN1	0 -1 -1 => 1 1 0 => 0 1 1	4.4102e-10
ES => EB	LRP6 GSK3B PSEN1	0 -1 -1 => 1 1 1 => 0 1 1	5.09634e-07
ES => EB	LRP6 PSEN1 CTNNB1	0 -1 -1 => -1 0 0 => 0 1 1	3.19235e-10
ES => EB	LRP6 PSEN1 CTNNB1	0 -1 -1 => -1 0 1 => 0 1 1	3.19257e-10
ES => EB	LRP6 PSEN1 CTNNB1	0 -1 -1 => -1 1 0 => 0 1 1	3.18001e-07
ES => EB	LRP6 PSEN1 CTNNB1	0 -1 -1 => -1 1 1 => 0 1 1	3.18014e-07
ES => EB	LRP6 PSEN1 CTNNB1	0 -1 -1 => 1 0 0 => 0 1 1	6.01444e-10
ES => EB	LRP6 PSEN1 CTNNB1	0 -1 -1 => 1 0 1 => 0 1 1	6.01494e-10
ES => EB	LRP6 PSEN1 CTNNB1	0 -1 -1 => 1 1 0 => 0 1 1	5.99097e-07
ES => EB	LRP6 PSEN1 CTNNB1	0 -1 -1 => 1 1 1 => 0 1 1	5.99127e-07
ES => EB	LRP6 PSEN1 LEF1	0 -1 0 => -1 0 -1 => 0 1 0	3.19283e-10
ES => EB	LRP6 PSEN1 LEF1	0 -1 0 => -1 0 1 => 0 1 0	3.19283e-10
ES => EB	LRP6 PSEN1 LEF1	0 -1 0 => -1 1 -1 => 0 1 0	3.1803e-07
ES => EB	LRP6 PSEN1 LEF1	0 -1 0 => -1 1 1 => 0 1 0	3.1803e-07
ES => EB	LRP6 PSEN1 LEF1	0 -1 0 => 1 0 -1 => 0 1 0	6.01552e-10
ES => EB	LRP6 PSEN1 LEF1	0 -1 0 => 1 0 1 => 0 1 0	6.01552e-10
ES => EB	LRP6 PSEN1 LEF1	0 -1 0 => 1 1 -1 => 0 1 0	5.99161e-07
ES => EB	LRP6 PSEN1 LEF1	0 -1 0 => 1 1 1 => 0 1 0	5.99161e-07
ES => EB	PSEN1 CTNNB1 LEF1	-1 -1 0 => 0 0 -1 => 1 1 0	3.52492e-10
ES => EB	PSEN1 CTNNB1 LEF1	-1 -1 0 => 0 0 1 => 1 1 0	3.52492e-10
ES => EB	PSEN1 CTNNB1 LEF1	-1 -1 0 => 0 1 -1 => 1 1 0	3.52511e-10
ES => EB	PSEN1 CTNNB1 LEF1	-1 -1 0 => 0 1 1 => 1 1 0	3.52511e-10
ES => EB	PSEN1 CTNNB1 LEF1	-1 -1 0 => 1 0 -1 => 1 1 0	3.51109e-07
ES => EB	PSEN1 CTNNB1 LEF1	-1 -1 0 => 1 0 1 => 1 1 0	3.51109e-07
ES => EB	PSEN1 CTNNB1 LEF1	-1 -1 0 => 1 1 -1 => 1 1 0	3.5112e-07
ES => EB	PSEN1 CTNNB1 LEF1	-1 -1 0 => 1 1 1 => 1 1 0	3.5112e-07

## Sheet: WNT EBtoESC mouse
Transition	Gene or Gene combination	Transcriptional Intervention	Transition Probability
EB => ES	CSNK1E	1 => -1 => -1	6.98139e-10
EB => ES	CSNK1E	1 => 0 => -1	6.97632e-10
EB => ES	CTNNB1	1 => -1 => -1	2.69853e-10
EB => ES	CTNNB1	1 => 0 => -1	2.69754e-10
EB => ES	DKK1	1 => -1 => -1	3.53088e-07
EB => ES	DKK1	1 => 0 => -1	2.58597e-10
EB => ES	DVL2	-1 => 0 => 1	6.80578e-10
EB => ES	DVL2	-1 => 1 => 1	7.57042e-10
EB => ES	FZD4	1 => -1 => -1	6.97633e-10
EB => ES	FZD4	1 => 0 => -1	2.90817e-12
EB => ES	FZD5	-1 => 0 => 1	8.0314e-10
EB => ES	FZD5	-1 => 1 => 1	6.982e-10
EB => ES	GSK3B	1 => -1 => -1	3.65482e-10
EB => ES	GSK3B	1 => 0 => -1	2.27489e-10
EB => ES	LEF1	0 => -1 => 0	2.698e-10
EB => ES	LEF1	0 => 1 => 0	2.698e-10
EB => ES	LRP6	0 => -1 => 0	2.64072e-10
EB => ES	LRP6	0 => 1 => 0	2.50138e-11
EB => ES	PSEN1	1 => -1 => -1	3.37461e-07
EB => ES	PSEN1	1 => 0 => -1	3.07706e-10
EB => ES	CSNK1E CTNNB1	1 1 => -1 -1 => -1 -1	7.03937e-10
EB => ES	CSNK1E CTNNB1	1 1 => -1 0 => -1 -1	6.92975e-10
EB => ES	CSNK1E CTNNB1	1 1 => 0 -1 => -1 -1	7.03417e-10
EB => ES	CSNK1E CTNNB1	1 1 => 0 0 => -1 -1	6.92478e-10
EB => ES	CSNK1E DVL2	1 -1 => -1 0 => -1 1	3.71646e-09
EB => ES	CSNK1E DVL2	1 -1 => -1 1 => -1 1	5.13207e-09
EB => ES	CSNK1E DVL2	1 -1 => 0 0 => -1 1	3.71111e-09
EB => ES	CSNK1E DVL2	1 -1 => 0 1 => -1 1	5.12402e-09
EB => ES	CSNK1E GSK3B	1 1 => -1 -1 => -1 -1	9.64063e-10
EB => ES	CSNK1E GSK3B	1 1 => -1 0 => -1 -1	5.87288e-10
EB => ES	CSNK1E GSK3B	1 1 => 0 -1 => -1 -1	9.63305e-10
EB => ES	CSNK1E GSK3B	1 1 => 0 0 => -1 -1	5.86864e-10
EB => ES	CSNK1E LEF1	1 0 => -1 -1 => -1 0	6.98139e-10
EB => ES	CSNK1E LEF1	1 0 => -1 1 => -1 0	6.98139e-10
EB => ES	CSNK1E LEF1	1 0 => 0 -1 => -1 0	6.97632e-10
EB => ES	CSNK1E LEF1	1 0 => 0 1 => -1 0	6.97632e-10
EB => ES	CSNK1E PSEN1	1 1 => -1 -1 => -1 -1	8.6574e-07
EB => ES	CSNK1E PSEN1	1 1 => -1 0 => -1 -1	7.95235e-10
EB => ES	CSNK1E PSEN1	1 1 => 0 -1 => -1 -1	8.65246e-07
EB => ES	CSNK1E PSEN1	1 1 => 0 0 => -1 -1	7.94728e-10
EB => ES	CTNNB1 LEF1	1 0 => -1 -1 => -1 0	2.69853e-10
EB => ES	CTNNB1 LEF1	1 0 => -1 1 => -1 0	2.69853e-10
EB => ES	CTNNB1 LEF1	1 0 => 0 -1 => -1 0	2.69754e-10
EB => ES	CTNNB1 LEF1	1 0 => 0 1 => -1 0	2.69754e-10
EB => ES	DKK1 CSNK1E	1 1 => -1 -1 => -1 -1	9.04178e-07
EB => ES	DKK1 CSNK1E	1 1 => -1 0 => -1 -1	9.03684e-07
EB => ES	DKK1 CSNK1E	1 1 => 0 -1 => -1 -1	6.7011e-10
EB => ES	DKK1 CSNK1E	1 1 => 0 0 => -1 -1	6.69602e-10
EB => ES	DKK1 CTNNB1	1 1 => -1 -1 => -1 -1	3.53112e-07
EB => ES	DKK1 CTNNB1	1 1 => -1 0 => -1 -1	3.53066e-07
EB => ES	DKK1 CTNNB1	1 1 => 0 -1 => -1 -1	2.58651e-10
EB => ES	DKK1 CTNNB1	1 1 => 0 0 => -1 -1	2.58548e-10
EB => ES	DKK1 DVL2	1 -1 => -1 0 => -1 1	9.31288e-07
EB => ES	DKK1 DVL2	1 -1 => -1 1 => -1 1	1.02651e-06
EB => ES	DKK1 DVL2	1 -1 => 0 0 => -1 1	6.67691e-10
EB => ES	DKK1 DVL2	1 -1 => 0 1 => -1 1	7.43975e-10
EB => ES	DKK1 FZD4	1 1 => -1 -1 => -1 -1	9.03685e-07
EB => ES	DKK1 FZD4	1 1 => -1 0 => -1 -1	3.51445e-09
EB => ES	DKK1 FZD4	1 1 => 0 -1 => -1 -1	6.69603e-10
EB => ES	DKK1 FZD4	1 1 => 0 0 => -1 -1	2.82406e-12
EB => ES	DKK1 FZD5	1 -1 => -1 0 => -1 1	1.05181e-06
EB => ES	DKK1 FZD5	1 -1 => -1 1 => -1 1	9.04251e-07
EB => ES	DKK1 FZD5	1 -1 => 0 0 => -1 1	7.69695e-10
EB => ES	DKK1 FZD5	1 -1 => 0 1 => -1 1	6.7017e-10
EB => ES	DKK1 GSK3B	1 1 => -1 -1 => -1 -1	4.63225e-07
EB => ES	DKK1 GSK3B	1 1 => -1 0 => -1 -1	2.97967e-07
EB => ES	DKK1 GSK3B	1 1 => 0 -1 => -1 -1	3.5232e-10
EB => ES	DKK1 GSK3B	1 1 => 0 0 => -1 -1	2.18009e-10
EB => ES	DKK1 LEF1	1 0 => -1 -1 => -1 0	3.53088e-07
EB => ES	DKK1 LEF1	1 0 => -1 1 => -1 0	3.53088e-07
EB => ES	DKK1 LEF1	1 0 => 0 -1 => -1 0	2.58597e-10
EB => ES	DKK1 LEF1	1 0 => 0 1 => -1 0	2.58597e-10
EB => ES	DKK1 LRP6	1 0 => -1 -1 => -1 0	3.45539e-07
EB => ES	DKK1 LRP6	1 0 => -1 1 => -1 0	3.27183e-08
EB => ES	DKK1 LRP6	1 0 => 0 -1 => -1 0	2.53112e-10
EB => ES	DKK1 LRP6	1 0 => 0 1 => -1 0	2.39776e-11
EB => ES	DKK1 PSEN1	1 1 => -1 -1 => -1 -1	0.000768983
EB => ES	DKK1 PSEN1	1 1 => -1 0 => -1 -1	4.72477e-07
EB => ES	DKK1 PSEN1	1 1 => 0 -1 => -1 -1	3.47432e-07
EB => ES	DKK1 PSEN1	1 1 => 0 0 => -1 -1	3.08023e-10
EB => ES	DVL2 CTNNB1	-1 1 => 0 -1 => 1 -1	6.91286e-10
EB => ES	DVL2 CTNNB1	-1 1 => 0 0 => 1 -1	6.71039e-10
EB => ES	DVL2 CTNNB1	-1 1 => 1 -1 => 1 -1	7.7435e-10
EB => ES	DVL2 CTNNB1	-1 1 => 1 0 => 1 -1	7.41623e-10
EB => ES	DVL2 GSK3B	-1 1 => 0 -1 => 1 -1	9.62072e-10
EB => ES	DVL2 GSK3B	-1 1 => 0 0 => 1 -1	5.71388e-10
EB => ES	DVL2 GSK3B	-1 1 => 1 -1 => 1 -1	1.09309e-09
EB => ES	DVL2 GSK3B	-1 1 => 1 0 => 1 -1	6.3429e-10
EB => ES	DVL2 LEF1	-1 0 => 0 -1 => 1 0	6.80578e-10
EB => ES	DVL2 LEF1	-1 0 => 0 1 => 1 0	6.80578e-10
EB => ES	DVL2 LEF1	-1 0 => 1 -1 => 1 0	7.57042e-10
EB => ES	DVL2 LEF1	-1 0 => 1 1 => 1 0	7.57042e-10
EB => ES	DVL2 PSEN1	-1 1 => 0 -1 => 1 -1	8.05857e-07
EB => ES	DVL2 PSEN1	-1 1 => 0 0 => 1 -1	7.73843e-10
EB => ES	DVL2 PSEN1	-1 1 => 1 -1 => 1 -1	8.9075e-07
EB => ES	DVL2 PSEN1	-1 1 => 1 0 => 1 -1	8.93529e-10
EB => ES	FZD4 CSNK1E	1 1 => -1 -1 => -1 -1	6.9924e-10
EB => ES	FZD4 CSNK1E	1 1 => -1 0 => -1 -1	6.98232e-10
EB => ES	FZD4 CSNK1E	1 1 => 0 -1 => -1 -1	6.97504e-10
EB => ES	FZD4 CSNK1E	1 1 => 0 0 => -1 -1	3.72772e-12
EB => ES	FZD4 CTNNB1	1 1 => -1 -1 => -1 -1	7.03418e-10
EB => ES	FZD4 CTNNB1	1 1 => -1 0 => -1 -1	6.92479e-10
EB => ES	FZD4 CTNNB1	1 1 => 0 -1 => -1 -1	2.94864e-12
EB => ES	FZD4 CTNNB1	1 1 => 0 0 => -1 -1	2.87212e-12
EB => ES	FZD4 DVL2	1 -1 => -1 0 => -1 1	3.71112e-09
EB => ES	FZD4 DVL2	1 -1 => -1 1 => -1 1	5.12404e-09
EB => ES	FZD4 DVL2	1 -1 => 0 0 => -1 1	2.30168e-11
EB => ES	FZD4 DVL2	1 -1 => 0 1 => -1 1	3.37501e-11
EB => ES	FZD4 GSK3B	1 1 => -1 -1 => -1 -1	9.63306e-10
EB => ES	FZD4 GSK3B	1 1 => -1 0 => -1 -1	5.86864e-10
EB => ES	FZD4 GSK3B	1 1 => 0 -1 => -1 -1	4.12266e-12
EB => ES	FZD4 GSK3B	1 1 => 0 0 => -1 -1	2.44159e-12
EB => ES	FZD4 LEF1	1 0 => -1 -1 => -1 0	6.97633e-10
EB => ES	FZD4 LEF1	1 0 => -1 1 => -1 0	6.97633e-10
EB => ES	FZD4 LEF1	1 0 => 0 -1 => -1 0	2.90817e-12
EB => ES	FZD4 LEF1	1 0 => 0 1 => -1 0	2.90817e-12
EB => ES	FZD4 PSEN1	1 1 => -1 -1 => -1 -1	8.65246e-07
EB => ES	FZD4 PSEN1	1 1 => -1 0 => -1 -1	7.94728e-10
EB => ES	FZD4 PSEN1	1 1 => 0 -1 => -1 -1	2.97618e-09
EB => ES	FZD4 PSEN1	1 1 => 0 0 => -1 -1	2.9717e-12
EB => ES	FZD5 CSNK1E	-1 1 => 0 -1 => 1 -1	6.99019e-10
EB => ES	FZD5 CSNK1E	-1 1 => 0 0 => 1 -1	6.98578e-10
EB => ES	FZD5 CSNK1E	-1 1 => 1 -1 => 1 -1	6.988e-10
EB => ES	FZD5 CSNK1E	-1 1 => 1 0 => 1 -1	6.9924e-10
EB => ES	FZD5 CTNNB1	-1 1 => 0 -1 => 1 -1	8.03192e-10
EB => ES	FZD5 CTNNB1	-1 1 => 0 0 => 1 -1	8.03093e-10
EB => ES	FZD5 CTNNB1	-1 1 => 1 -1 => 1 -1	7.03985e-10
EB => ES	FZD5 CTNNB1	-1 1 => 1 0 => 1 -1	6.93046e-10
EB => ES	FZD5 DVL2	-1 -1 => 0 0 => 1 1	1.98639e-09
EB => ES	FZD5 DVL2	-1 -1 => 0 1 => 1 1	2.18906e-09
EB => ES	FZD5 DVL2	-1 -1 => 1 0 => 1 1	3.71245e-09
EB => ES	FZD5 DVL2	-1 -1 => 1 1 => 1 1	5.1255e-09
EB => ES	FZD5 FZD4	-1 1 => 0 -1 => 1 -1	6.99079e-10
EB => ES	FZD5 FZD4	-1 1 => 0 0 => 1 -1	8.03011e-10
EB => ES	FZD5 FZD4	-1 1 => 1 -1 => 1 -1	6.9902e-10
EB => ES	FZD5 FZD4	-1 1 => 1 0 => 1 -1	6.98571e-10
EB => ES	FZD5 GSK3B	-1 1 => 0 -1 => 1 -1	1.0875e-09
EB => ES	FZD5 GSK3B	-1 1 => 0 0 => 1 -1	6.77214e-10
EB => ES	FZD5 GSK3B	-1 1 => 1 -1 => 1 -1	9.64116e-10
EB => ES	FZD5 GSK3B	-1 1 => 1 0 => 1 -1	5.87341e-10
EB => ES	FZD5 LEF1	-1 0 => 0 -1 => 1 0	8.0314e-10
EB => ES	FZD5 LEF1	-1 0 => 0 1 => 1 0	8.0314e-10
EB => ES	FZD5 LEF1	-1 0 => 1 -1 => 1 0	6.982e-10
EB => ES	FZD5 LEF1	-1 0 => 1 1 => 1 0	6.982e-10
EB => ES	FZD5 PSEN1	-1 1 => 0 -1 => 1 -1	1.00601e-06
EB => ES	FZD5 PSEN1	-1 1 => 0 0 => 1 -1	9.16729e-10
EB => ES	FZD5 PSEN1	-1 1 => 1 -1 => 1 -1	8.65812e-07
EB => ES	FZD5 PSEN1	-1 1 => 1 0 => 1 -1	7.95295e-10
EB => ES	GSK3B CTNNB1	1 1 => -1 -1 => -1 -1	3.65641e-10
EB => ES	GSK3B CTNNB1	1 1 => -1 0 => -1 -1	3.65342e-10
EB => ES	GSK3B CTNNB1	1 1 => 0 -1 => -1 -1	2.27526e-10
EB => ES	GSK3B CTNNB1	1 1 => 0 0 => -1 -1	2.27456e-10
EB => ES	GSK3B LEF1	1 0 => -1 -1 => -1 0	3.65482e-10
EB => ES	GSK3B LEF1	1 0 => -1 1 => -1 0	3.65482e-10
EB => ES	GSK3B LEF1	1 0 => 0 -1 => -1 0	2.27489e-10
EB => ES	GSK3B LEF1	1 0 => 0 1 => -1 0	2.27489e-10
EB => ES	GSK3B PSEN1	1 1 => -1 -1 => -1 -1	4.81724e-07
EB => ES	GSK3B PSEN1	1 1 => -1 0 => -1 -1	4.50414e-10
EB => ES	GSK3B PSEN1	1 1 => 0 -1 => -1 -1	2.84135e-07
EB => ES	GSK3B PSEN1	1 1 => 0 0 => -1 -1	2.85233e-10
EB => ES	LRP6 CSNK1E	0 1 => -1 -1 => 0 -1	6.8812e-10
EB => ES	LRP6 CSNK1E	0 1 => -1 0 => 0 -1	6.87614e-10
EB => ES	LRP6 CSNK1E	0 1 => 1 -1 => 0 -1	6.37705e-11
EB => ES	LRP6 CSNK1E	0 1 => 1 0 => 0 -1	6.37254e-11
EB => ES	LRP6 CTNNB1	0 1 => -1 -1 => 0 -1	2.64147e-10
EB => ES	LRP6 CTNNB1	0 1 => -1 0 => 0 -1	2.64006e-10
EB => ES	LRP6 CTNNB1	0 1 => 1 -1 => 0 -1	2.50141e-11
EB => ES	LRP6 CTNNB1	0 1 => 1 0 => 0 -1	2.50136e-11
EB => ES	LRP6 DVL2	0 -1 => -1 0 => 0 1	7.80802e-10
EB => ES	LRP6 DVL2	0 -1 => -1 1 => 0 1	8.88402e-10
EB => ES	LRP6 DVL2	0 -1 => 1 0 => 0 1	2.74586e-10
EB => ES	LRP6 DVL2	0 -1 => 1 1 => 0 1	4.3976e-10
EB => ES	LRP6 FZD4	0 1 => -1 -1 => 0 -1	6.87614e-10
EB => ES	LRP6 FZD4	0 1 => -1 0 => 0 -1	2.88032e-12
EB => ES	LRP6 FZD4	0 1 => 1 -1 => 0 -1	6.37255e-11
EB => ES	LRP6 FZD4	0 1 => 1 0 => 0 -1	2.62952e-13
EB => ES	LRP6 FZD5	0 -1 => -1 0 => 0 1	7.86001e-10
EB => ES	LRP6 FZD5	0 -1 => -1 1 => 0 1	6.88169e-10
EB => ES	LRP6 FZD5	0 -1 => 1 0 => 0 1	7.44781e-11
EB => ES	LRP6 FZD5	0 -1 => 1 1 => 0 1	6.37781e-11
EB => ES	LRP6 GSK3B	0 1 => -1 -1 => 0 -1	3.578e-10
EB => ES	LRP6 GSK3B	0 1 => -1 0 => 0 -1	2.22654e-10
EB => ES	LRP6 GSK3B	0 1 => 1 -1 => 0 -1	3.38757e-11
EB => ES	LRP6 GSK3B	0 1 => 1 0 => 0 -1	2.1092e-11
EB => ES	LRP6 LEF1	0 0 => -1 -1 => 0 0	2.64072e-10
EB => ES	LRP6 LEF1	0 0 => -1 1 => 0 0	2.64072e-10
EB => ES	LRP6 LEF1	0 0 => 1 -1 => 0 0	2.50138e-11
EB => ES	LRP6 LEF1	0 0 => 1 1 => 0 0	2.50138e-11
EB => ES	LRP6 PSEN1	0 1 => -1 -1 => 0 -1	3.30222e-07
EB => ES	LRP6 PSEN1	0 1 => -1 0 => 0 -1	3.01144e-10
EB => ES	LRP6 PSEN1	0 1 => 1 -1 => 0 -1	3.12904e-08
EB => ES	LRP6 PSEN1	0 1 => 1 0 => 0 -1	2.85277e-11
EB => ES	PSEN1 CTNNB1	1 1 => -1 -1 => -1 -1	3.37489e-07
EB => ES	PSEN1 CTNNB1	1 1 => -1 0 => -1 -1	3.37436e-07
EB => ES	PSEN1 CTNNB1	1 1 => 0 -1 => -1 -1	3.07758e-10
EB => ES	PSEN1 CTNNB1	1 1 => 0 0 => -1 -1	3.07659e-10
EB => ES	PSEN1 LEF1	1 0 => -1 -1 => -1 0	3.37461e-07
EB => ES	PSEN1 LEF1	1 0 => -1 1 => -1 0	3.37461e-07
EB => ES	PSEN1 LEF1	1 0 => 0 -1 => -1 0	3.07706e-10
EB => ES	PSEN1 LEF1	1 0 => 0 1 => -1 0	3.07706e-10
EB => ES	CSNK1E CTNNB1 LEF1	1 1 0 => -1 -1 -1 => -1 -1 0	7.03936e-10
EB => ES	CSNK1E CTNNB1 LEF1	1 1 0 => -1 -1 1 => -1 -1 0	7.03936e-10
EB => ES	CSNK1E CTNNB1 LEF1	1 1 0 => -1 0 -1 => -1 -1 0	6.92975e-10
EB => ES	CSNK1E CTNNB1 LEF1	1 1 0 => -1 0 1 => -1 -1 0	6.92975e-10
EB => ES	CSNK1E CTNNB1 LEF1	1 1 0 => 0 -1 -1 => -1 -1 0	7.03417e-10
EB => ES	CSNK1E CTNNB1 LEF1	1 1 0 => 0 -1 1 => -1 -1 0	7.03417e-10
EB => ES	CSNK1E CTNNB1 LEF1	1 1 0 => 0 0 -1 => -1 -1 0	6.92478e-10
EB => ES	CSNK1E CTNNB1 LEF1	1 1 0 => 0 0 1 => -1 -1 0	6.92478e-10
EB => ES	CSNK1E DVL2 CTNNB1	1 -1 1 => -1 0 -1 => -1 1 -1	4.77426e-09
EB => ES	CSNK1E DVL2 CTNNB1	1 -1 1 => -1 0 0 => -1 1 -1	2.77406e-09
EB => ES	CSNK1E DVL2 CTNNB1	1 -1 1 => -1 1 -1 => -1 1 -1	6.84146e-09
EB => ES	CSNK1E DVL2 CTNNB1	1 -1 1 => -1 1 0 => -1 1 -1	3.60932e-09
EB => ES	CSNK1E DVL2 CTNNB1	1 -1 1 => 0 0 -1 => -1 1 -1	4.76672e-09
EB => ES	CSNK1E DVL2 CTNNB1	1 -1 1 => 0 0 0 => -1 1 -1	2.77067e-09
EB => ES	CSNK1E DVL2 CTNNB1	1 -1 1 => 0 1 -1 => -1 1 -1	6.8297e-09
EB => ES	CSNK1E DVL2 CTNNB1	1 -1 1 => 0 1 0 => -1 1 -1	3.60443e-09
EB => ES	CSNK1E DVL2 GSK3B	1 -1 1 => -1 0 -1 => -1 1 -1	9.5785e-09
EB => ES	CSNK1E DVL2 GSK3B	1 -1 1 => -1 0 0 => -1 1 -1	2.88139e-09
EB => ES	CSNK1E DVL2 GSK3B	1 -1 1 => -1 1 -1 => -1 1 -1	1.43017e-08
EB => ES	CSNK1E DVL2 GSK3B	1 -1 1 => -1 1 0 => -1 1 -1	3.91952e-09
EB => ES	CSNK1E DVL2 GSK3B	1 -1 1 => 0 0 -1 => -1 1 -1	9.56406e-09
EB => ES	CSNK1E DVL2 GSK3B	1 -1 1 => 0 0 0 => -1 1 -1	2.87741e-09
EB => ES	CSNK1E DVL2 GSK3B	1 -1 1 => 0 1 -1 => -1 1 -1	1.4279e-08
EB => ES	CSNK1E DVL2 GSK3B	1 -1 1 => 0 1 0 => -1 1 -1	3.91359e-09
EB => ES	CSNK1E DVL2 LEF1	1 -1 0 => -1 0 -1 => -1 1 0	3.71646e-09
EB => ES	CSNK1E DVL2 LEF1	1 -1 0 => -1 0 1 => -1 1 0	3.71646e-09
EB => ES	CSNK1E DVL2 LEF1	1 -1 0 => -1 1 -1 => -1 1 0	5.13207e-09
EB => ES	CSNK1E DVL2 LEF1	1 -1 0 => -1 1 1 => -1 1 0	5.13207e-09
EB => ES	CSNK1E DVL2 LEF1	1 -1 0 => 0 0 -1 => -1 1 0	3.71111e-09
EB => ES	CSNK1E DVL2 LEF1	1 -1 0 => 0 0 1 => -1 1 0	3.71111e-09
EB => ES	CSNK1E DVL2 LEF1	1 -1 0 => 0 1 -1 => -1 1 0	5.12402e-09
EB => ES	CSNK1E DVL2 LEF1	1 -1 0 => 0 1 1 => -1 1 0	5.12402e-09
EB => ES	CSNK1E DVL2 PSEN1	1 -1 1 => -1 0 -1 => -1 1 -1	2.94302e-06
EB => ES	CSNK1E DVL2 PSEN1	1 -1 1 => -1 0 0 => -1 1 -1	3.95782e-09
EB => ES	CSNK1E DVL2 PSEN1	1 -1 1 => -1 1 -1 => -1 1 -1	3.70419e-06
EB => ES	CSNK1E DVL2 PSEN1	1 -1 1 => -1 1 0 => -1 1 -1	5.48575e-09
EB => ES	CSNK1E DVL2 PSEN1	1 -1 1 => 0 0 -1 => -1 1 -1	2.93989e-06
EB => ES	CSNK1E DVL2 PSEN1	1 -1 1 => 0 0 0 => -1 1 -1	3.95248e-09
EB => ES	CSNK1E DVL2 PSEN1	1 -1 1 => 0 1 -1 => -1 1 -1	3.69972e-06
EB => ES	CSNK1E DVL2 PSEN1	1 -1 1 => 0 1 0 => -1 1 -1	5.4777e-09
EB => ES	CSNK1E GSK3B CTNNB1	1 1 1 => -1 -1 -1 => -1 -1 -1	9.81908e-10
EB => ES	CSNK1E GSK3B CTNNB1	1 1 1 => -1 -1 0 => -1 -1 -1	9.48319e-10
EB => ES	CSNK1E GSK3B CTNNB1	1 1 1 => -1 0 -1 => -1 -1 -1	5.91448e-10
EB => ES	CSNK1E GSK3B CTNNB1	1 1 1 => -1 0 0 => -1 -1 -1	5.83582e-10
EB => ES	CSNK1E GSK3B CTNNB1	1 1 1 => 0 -1 -1 => -1 -1 -1	9.80943e-10
EB => ES	CSNK1E GSK3B CTNNB1	1 1 1 => 0 -1 0 => -1 -1 -1	9.47592e-10
EB => ES	CSNK1E GSK3B CTNNB1	1 1 1 => 0 0 -1 => -1 -1 -1	5.91015e-10
EB => ES	CSNK1E GSK3B CTNNB1	1 1 1 => 0 0 0 => -1 -1 -1	5.83165e-10
EB => ES	CSNK1E GSK3B LEF1	1 1 0 => -1 -1 -1 => -1 -1 0	9.64063e-10
EB => ES	CSNK1E GSK3B LEF1	1 1 0 => -1 -1 1 => -1 -1 0	9.64063e-10
EB => ES	CSNK1E GSK3B LEF1	1 1 0 => -1 0 -1 => -1 -1 0	5.87288e-10
EB => ES	CSNK1E GSK3B LEF1	1 1 0 => -1 0 1 => -1 -1 0	5.87288e-10
EB => ES	CSNK1E GSK3B LEF1	1 1 0 => 0 -1 -1 => -1 -1 0	9.63305e-10
EB => ES	CSNK1E GSK3B LEF1	1 1 0 => 0 -1 1 => -1 -1 0	9.63305e-10
EB => ES	CSNK1E GSK3B LEF1	1 1 0 => 0 0 -1 => -1 -1 0	5.86864e-10
EB => ES	CSNK1E GSK3B LEF1	1 1 0 => 0 0 1 => -1 -1 0	5.86864e-10
EB => ES	CSNK1E GSK3B PSEN1	1 1 1 => -1 -1 -1 => -1 -1 -1	1.24313e-06
EB => ES	CSNK1E GSK3B PSEN1	1 1 1 => -1 -1 0 => -1 -1 -1	1.18564e-09
EB => ES	CSNK1E GSK3B PSEN1	1 1 1 => -1 0 -1 => -1 -1 -1	7.28291e-07
EB => ES	CSNK1E GSK3B PSEN1	1 1 1 => -1 0 0 => -1 -1 -1	7.37345e-10
EB => ES	CSNK1E GSK3B PSEN1	1 1 1 => 0 -1 -1 => -1 -1 -1	1.24241e-06
EB => ES	CSNK1E GSK3B PSEN1	1 1 1 => 0 -1 0 => -1 -1 -1	1.18488e-09
EB => ES	CSNK1E GSK3B PSEN1	1 1 1 => 0 0 -1 => -1 -1 -1	7.27876e-07
EB => ES	CSNK1E GSK3B PSEN1	1 1 1 => 0 0 0 => -1 -1 -1	7.36918e-10
EB => ES	CSNK1E PSEN1 CTNNB1	1 1 1 => -1 -1 -1 => -1 -1 -1	8.68499e-07
EB => ES	CSNK1E PSEN1 CTNNB1	1 1 1 => -1 -1 0 => -1 -1 -1	8.63282e-07
EB => ES	CSNK1E PSEN1 CTNNB1	1 1 1 => -1 0 -1 => -1 -1 -1	8.01035e-10
EB => ES	CSNK1E PSEN1 CTNNB1	1 1 1 => -1 0 0 => -1 -1 -1	7.90067e-10
EB => ES	CSNK1E PSEN1 CTNNB1	1 1 1 => 0 -1 -1 => -1 -1 -1	8.67999e-07
EB => ES	CSNK1E PSEN1 CTNNB1	1 1 1 => 0 -1 0 => -1 -1 -1	8.62793e-07
EB => ES	CSNK1E PSEN1 CTNNB1	1 1 1 => 0 0 -1 => -1 -1 -1	8.00516e-10
EB => ES	CSNK1E PSEN1 CTNNB1	1 1 1 => 0 0 0 => -1 -1 -1	7.89571e-10
EB => ES	CSNK1E PSEN1 LEF1	1 1 0 => -1 -1 -1 => -1 -1 0	8.6574e-07
EB => ES	CSNK1E PSEN1 LEF1	1 1 0 => -1 -1 1 => -1 -1 0	8.6574e-07
EB => ES	CSNK1E PSEN1 LEF1	1 1 0 => -1 0 -1 => -1 -1 0	7.95235e-10
EB => ES	CSNK1E PSEN1 LEF1	1 1 0 => -1 0 1 => -1 -1 0	7.95235e-10
EB => ES	CSNK1E PSEN1 LEF1	1 1 0 => 0 -1 -1 => -1 -1 0	8.65246e-07
EB => ES	CSNK1E PSEN1 LEF1	1 1 0 => 0 -1 1 => -1 -1 0	8.65246e-07
EB => ES	CSNK1E PSEN1 LEF1	1 1 0 => 0 0 -1 => -1 -1 0	7.94728e-10
EB => ES	CSNK1E PSEN1 LEF1	1 1 0 => 0 0 1 => -1 -1 0	7.94728e-10
EB => ES	DKK1 CSNK1E CTNNB1	1 1 1 => -1 -1 -1 => -1 -1 -1	9.06478e-07
EB => ES	DKK1 CSNK1E CTNNB1	1 1 1 => -1 -1 0 => -1 -1 -1	9.02129e-07
EB => ES	DKK1 CSNK1E CTNNB1	1 1 1 => -1 0 -1 => -1 -1 -1	9.05979e-07
EB => ES	DKK1 CSNK1E CTNNB1	1 1 1 => -1 0 0 => -1 -1 -1	9.0164e-07
EB => ES	DKK1 CSNK1E CTNNB1	1 1 1 => 0 -1 -1 => -1 -1 -1	6.76211e-10
EB => ES	DKK1 CSNK1E CTNNB1	1 1 1 => 0 -1 0 => -1 -1 -1	6.64675e-10
EB => ES	DKK1 CSNK1E CTNNB1	1 1 1 => 0 0 -1 => -1 -1 -1	6.75691e-10
EB => ES	DKK1 CSNK1E CTNNB1	1 1 1 => 0 0 0 => -1 -1 -1	6.64178e-10
EB => ES	DKK1 CSNK1E DVL2	1 1 -1 => -1 -1 0 => -1 -1 1	2.935e-06
EB => ES	DKK1 CSNK1E DVL2	1 1 -1 => -1 -1 1 => -1 -1 1	3.52147e-06
EB => ES	DKK1 CSNK1E DVL2	1 1 -1 => -1 0 0 => -1 -1 1	2.9322e-06
EB => ES	DKK1 CSNK1E DVL2	1 1 -1 => -1 0 1 => -1 -1 1	3.51753e-06
EB => ES	DKK1 CSNK1E DVL2	1 1 -1 => 0 -1 0 => -1 -1 1	3.90479e-09
EB => ES	DKK1 CSNK1E DVL2	1 1 -1 => 0 -1 1 => -1 -1 1	5.45628e-09
EB => ES	DKK1 CSNK1E DVL2	1 1 -1 => 0 0 0 => -1 -1 1	3.89922e-09
EB => ES	DKK1 CSNK1E DVL2	1 1 -1 => 0 0 1 => -1 -1 1	5.44788e-09
EB => ES	DKK1 CSNK1E GSK3B	1 1 1 => -1 -1 -1 => -1 -1 -1	1.19403e-06
EB => ES	DKK1 CSNK1E GSK3B	1 1 1 => -1 -1 0 => -1 -1 -1	7.62489e-07
EB => ES	DKK1 CSNK1E GSK3B	1 1 1 => -1 0 -1 => -1 -1 -1	1.19331e-06
EB => ES	DKK1 CSNK1E GSK3B	1 1 1 => -1 0 0 => -1 -1 -1	7.62075e-07
EB => ES	DKK1 CSNK1E GSK3B	1 1 1 => 0 -1 -1 => -1 -1 -1	9.32671e-10
EB => ES	DKK1 CSNK1E GSK3B	1 1 1 => 0 -1 0 => -1 -1 -1	5.63497e-10
EB => ES	DKK1 CSNK1E GSK3B	1 1 1 => 0 0 -1 => -1 -1 -1	9.3191e-10
EB => ES	DKK1 CSNK1E GSK3B	1 1 1 => 0 0 0 => -1 -1 -1	5.63073e-10
EB => ES	DKK1 CSNK1E LEF1	1 1 0 => -1 -1 -1 => -1 -1 0	9.04178e-07
EB => ES	DKK1 CSNK1E LEF1	1 1 0 => -1 -1 1 => -1 -1 0	9.04178e-07
EB => ES	DKK1 CSNK1E LEF1	1 1 0 => -1 0 -1 => -1 -1 0	9.03684e-07
EB => ES	DKK1 CSNK1E LEF1	1 1 0 => -1 0 1 => -1 -1 0	9.03684e-07
EB => ES	DKK1 CSNK1E LEF1	1 1 0 => 0 -1 -1 => -1 -1 0	6.7011e-10
EB => ES	DKK1 CSNK1E LEF1	1 1 0 => 0 -1 1 => -1 -1 0	6.7011e-10
EB => ES	DKK1 CSNK1E LEF1	1 1 0 => 0 0 -1 => -1 -1 0	6.69602e-10
EB => ES	DKK1 CSNK1E LEF1	1 1 0 => 0 0 1 => -1 -1 0	6.69602e-10
EB => ES	DKK1 CSNK1E PSEN1	1 1 1 => -1 -1 -1 => -1 -1 -1	0.00131484
EB => ES	DKK1 CSNK1E PSEN1	1 1 1 => -1 -1 0 => -1 -1 -1	1.21007e-06
EB => ES	DKK1 CSNK1E PSEN1	1 1 1 => -1 0 -1 => -1 -1 -1	0.00131436
EB => ES	DKK1 CSNK1E PSEN1	1 1 1 => -1 0 0 => -1 -1 -1	1.20958e-06
EB => ES	DKK1 CSNK1E PSEN1	1 1 1 => 0 -1 -1 => -1 -1 -1	8.92023e-07
EB => ES	DKK1 CSNK1E PSEN1	1 1 1 => 0 -1 0 => -1 -1 -1	7.96756e-10
EB => ES	DKK1 CSNK1E PSEN1	1 1 1 => 0 0 -1 => -1 -1 -1	8.91528e-07
EB => ES	DKK1 CSNK1E PSEN1	1 1 1 => 0 0 0 => -1 -1 -1	7.96249e-10
EB => ES	DKK1 CTNNB1 LEF1	1 1 0 => -1 -1 -1 => -1 -1 0	3.53112e-07
EB => ES	DKK1 CTNNB1 LEF1	1 1 0 => -1 -1 1 => -1 -1 0	3.53112e-07
EB => ES	DKK1 CTNNB1 LEF1	1 1 0 => -1 0 -1 => -1 -1 0	3.53066e-07
EB => ES	DKK1 CTNNB1 LEF1	1 1 0 => -1 0 1 => -1 -1 0	3.53066e-07
EB => ES	DKK1 CTNNB1 LEF1	1 1 0 => 0 -1 -1 => -1 -1 0	2.58651e-10
EB => ES	DKK1 CTNNB1 LEF1	1 1 0 => 0 -1 1 => -1 -1 0	2.58651e-10
EB => ES	DKK1 CTNNB1 LEF1	1 1 0 => 0 0 -1 => -1 -1 0	2.58548e-10
EB => ES	DKK1 CTNNB1 LEF1	1 1 0 => 0 0 1 => -1 -1 0	2.58548e-10
EB => ES	DKK1 DVL2 CTNNB1	1 -1 1 => -1 0 -1 => -1 1 -1	9.35961e-07
EB => ES	DKK1 DVL2 CTNNB1	1 -1 1 => -1 0 0 => -1 1 -1	9.27124e-07
EB => ES	DKK1 DVL2 CTNNB1	1 -1 1 => -1 1 -1 => -1 1 -1	1.03406e-06
EB => ES	DKK1 DVL2 CTNNB1	1 -1 1 => -1 1 0 => -1 1 -1	1.01978e-06
EB => ES	DKK1 DVL2 CTNNB1	1 -1 1 => 0 0 -1 => -1 1 -1	6.79339e-10
EB => ES	DKK1 DVL2 CTNNB1	1 -1 1 => 0 0 0 => -1 1 -1	6.57314e-10
EB => ES	DKK1 DVL2 CTNNB1	1 -1 1 => 0 1 -1 => -1 1 -1	7.62804e-10
EB => ES	DKK1 DVL2 CTNNB1	1 -1 1 => 0 1 0 => -1 1 -1	7.27201e-10
EB => ES	DKK1 DVL2 GSK3B	1 -1 1 => -1 0 -1 => -1 1 -1	1.23122e-06
EB => ES	DKK1 DVL2 GSK3B	1 -1 1 => -1 0 0 => -1 1 -1	7.85003e-07
EB => ES	DKK1 DVL2 GSK3B	1 -1 1 => -1 1 -1 => -1 1 -1	1.36859e-06
EB => ES	DKK1 DVL2 GSK3B	1 -1 1 => -1 1 0 => -1 1 -1	8.64694e-07
EB => ES	DKK1 DVL2 GSK3B	1 -1 1 => 0 0 -1 => -1 1 -1	9.56876e-10
EB => ES	DKK1 DVL2 GSK3B	1 -1 1 => 0 0 0 => -1 1 -1	5.60262e-10
EB => ES	DKK1 DVL2 GSK3B	1 -1 1 => 0 1 -1 => -1 1 -1	1.09382e-09
EB => ES	DKK1 DVL2 GSK3B	1 -1 1 => 0 1 0 => -1 1 -1	6.22876e-10
EB => ES	DKK1 DVL2 LEF1	1 -1 0 => -1 0 -1 => -1 1 0	9.31288e-07
EB => ES	DKK1 DVL2 LEF1	1 -1 0 => -1 0 1 => -1 1 0	9.31288e-07
EB => ES	DKK1 DVL2 LEF1	1 -1 0 => -1 1 -1 => -1 1 0	1.02651e-06
EB => ES	DKK1 DVL2 LEF1	1 -1 0 => -1 1 1 => -1 1 0	1.02651e-06
EB => ES	DKK1 DVL2 LEF1	1 -1 0 => 0 0 -1 => -1 1 0	6.67691e-10
EB => ES	DKK1 DVL2 LEF1	1 -1 0 => 0 0 1 => -1 1 0	6.67691e-10
EB => ES	DKK1 DVL2 LEF1	1 -1 0 => 0 1 -1 => -1 1 0	7.43975e-10
EB => ES	DKK1 DVL2 LEF1	1 -1 0 => 0 1 1 => -1 1 0	7.43975e-10
EB => ES	DKK1 DVL2 PSEN1	1 -1 1 => -1 0 -1 => -1 1 -1	0.00130209
EB => ES	DKK1 DVL2 PSEN1	1 -1 1 => -1 0 0 => -1 1 -1	1.22625e-06
EB => ES	DKK1 DVL2 PSEN1	1 -1 1 => -1 1 -1 => -1 1 -1	0.00142017
EB => ES	DKK1 DVL2 PSEN1	1 -1 1 => -1 1 0 => -1 1 -1	1.4677e-06
EB => ES	DKK1 DVL2 PSEN1	1 -1 1 => 0 0 -1 => -1 1 -1	8.32803e-07
EB => ES	DKK1 DVL2 PSEN1	1 -1 1 => 0 0 0 => -1 1 -1	7.89821e-10
EB => ES	DKK1 DVL2 PSEN1	1 -1 1 => 0 1 -1 => -1 1 -1	9.22102e-07
EB => ES	DKK1 DVL2 PSEN1	1 -1 1 => 0 1 0 => -1 1 -1	9.26642e-10
EB => ES	DKK1 FZD4 CSNK1E	1 1 1 => -1 -1 -1 => -1 -1 -1	9.05214e-07
EB => ES	DKK1 FZD4 CSNK1E	1 1 1 => -1 -1 0 => -1 -1 -1	9.04258e-07
EB => ES	DKK1 FZD4 CSNK1E	1 1 1 => -1 0 -1 => -1 -1 -1	9.03568e-07
EB => ES	DKK1 FZD4 CSNK1E	1 1 1 => -1 0 0 => -1 -1 -1	4.28274e-09
EB => ES	DKK1 FZD4 CSNK1E	1 1 1 => 0 -1 -1 => -1 -1 -1	6.71213e-10
EB => ES	DKK1 FZD4 CSNK1E	1 1 1 => 0 -1 0 => -1 -1 -1	6.70203e-10
EB => ES	DKK1 FZD4 CSNK1E	1 1 1 => 0 0 -1 => -1 -1 -1	6.69473e-10
EB => ES	DKK1 FZD4 CSNK1E	1 1 1 => 0 0 0 => -1 -1 -1	3.64592e-12
EB => ES	DKK1 FZD4 CTNNB1	1 1 1 => -1 -1 -1 => -1 -1 -1	9.05979e-07
EB => ES	DKK1 FZD4 CTNNB1	1 1 1 => -1 -1 0 => -1 -1 -1	9.01641e-07
EB => ES	DKK1 FZD4 CTNNB1	1 1 1 => -1 0 -1 => -1 -1 -1	3.53346e-09
EB => ES	DKK1 FZD4 CTNNB1	1 1 1 => -1 0 0 => -1 -1 -1	3.49751e-09
EB => ES	DKK1 FZD4 CTNNB1	1 1 1 => 0 -1 -1 => -1 -1 -1	6.75692e-10
EB => ES	DKK1 FZD4 CTNNB1	1 1 1 => 0 -1 0 => -1 -1 -1	6.64179e-10
EB => ES	DKK1 FZD4 CTNNB1	1 1 1 => 0 0 -1 => -1 -1 -1	2.86665e-12
EB => ES	DKK1 FZD4 CTNNB1	1 1 1 => 0 0 0 => -1 -1 -1	2.78611e-12
EB => ES	DKK1 FZD4 DVL2	1 1 -1 => -1 -1 0 => -1 -1 1	2.9322e-06
EB => ES	DKK1 FZD4 DVL2	1 1 -1 => -1 -1 1 => -1 -1 1	3.51754e-06
EB => ES	DKK1 FZD4 DVL2	1 1 -1 => -1 0 0 => -1 -1 1	1.54838e-08
EB => ES	DKK1 FZD4 DVL2	1 1 -1 => -1 0 1 => -1 -1 1	2.07799e-08
EB => ES	DKK1 FZD4 DVL2	1 1 -1 => 0 -1 0 => -1 -1 1	3.89923e-09
EB => ES	DKK1 FZD4 DVL2	1 1 -1 => 0 -1 1 => -1 -1 1	5.44789e-09
EB => ES	DKK1 FZD4 DVL2	1 1 -1 => 0 0 0 => -1 -1 1	2.43967e-11
EB => ES	DKK1 FZD4 DVL2	1 1 -1 => 0 0 1 => -1 -1 1	3.60884e-11
EB => ES	DKK1 FZD4 GSK3B	1 1 1 => -1 -1 -1 => -1 -1 -1	1.19331e-06
EB => ES	DKK1 FZD4 GSK3B	1 1 1 => -1 -1 0 => -1 -1 -1	7.62075e-07
EB => ES	DKK1 FZD4 GSK3B	1 1 1 => -1 0 -1 => -1 -1 -1	4.75971e-09
EB => ES	DKK1 FZD4 GSK3B	1 1 1 => -1 0 0 => -1 -1 -1	2.9599e-09
EB => ES	DKK1 FZD4 GSK3B	1 1 1 => 0 -1 -1 => -1 -1 -1	9.31911e-10
EB => ES	DKK1 FZD4 GSK3B	1 1 1 => 0 -1 0 => -1 -1 -1	5.63073e-10
EB => ES	DKK1 FZD4 GSK3B	1 1 1 => 0 0 -1 => -1 -1 -1	4.03473e-12
EB => ES	DKK1 FZD4 GSK3B	1 1 1 => 0 0 0 => -1 -1 -1	2.3699e-12
EB => ES	DKK1 FZD4 LEF1	1 1 0 => -1 -1 -1 => -1 -1 0	9.03685e-07
EB => ES	DKK1 FZD4 LEF1	1 1 0 => -1 -1 1 => -1 -1 0	9.03685e-07
EB => ES	DKK1 FZD4 LEF1	1 1 0 => -1 0 -1 => -1 -1 0	3.51445e-09
EB => ES	DKK1 FZD4 LEF1	1 1 0 => -1 0 1 => -1 -1 0	3.51445e-09
EB => ES	DKK1 FZD4 LEF1	1 1 0 => 0 -1 -1 => -1 -1 0	6.69603e-10
EB => ES	DKK1 FZD4 LEF1	1 1 0 => 0 -1 1 => -1 -1 0	6.69603e-10
EB => ES	DKK1 FZD4 LEF1	1 1 0 => 0 0 -1 => -1 -1 0	2.82406e-12
EB => ES	DKK1 FZD4 LEF1	1 1 0 => 0 0 1 => -1 -1 0	2.82406e-12
EB => ES	DKK1 FZD4 PSEN1	1 1 1 => -1 -1 -1 => -1 -1 -1	0.00131436
EB => ES	DKK1 FZD4 PSEN1	1 1 1 => -1 -1 0 => -1 -1 -1	1.20958e-06
EB => ES	DKK1 FZD4 PSEN1	1 1 1 => -1 0 -1 => -1 -1 -1	0.000379789
EB => ES	DKK1 FZD4 PSEN1	1 1 1 => -1 0 0 => -1 -1 -1	3.64632e-09
EB => ES	DKK1 FZD4 PSEN1	1 1 1 => 0 -1 -1 => -1 -1 -1	8.91528e-07
EB => ES	DKK1 FZD4 PSEN1	1 1 1 => 0 -1 0 => -1 -1 -1	7.96249e-10
EB => ES	DKK1 FZD4 PSEN1	1 1 1 => 0 0 -1 => -1 -1 -1	2.87729e-09
EB => ES	DKK1 FZD4 PSEN1	1 1 1 => 0 0 0 => -1 -1 -1	2.87881e-12
EB => ES	DKK1 FZD5 CSNK1E	1 -1 1 => -1 0 -1 => -1 1 -1	9.05019e-07
EB => ES	DKK1 FZD5 CSNK1E	1 -1 1 => -1 0 0 => -1 1 -1	9.04628e-07
EB => ES	DKK1 FZD5 CSNK1E	1 -1 1 => -1 1 -1 => -1 1 -1	9.04824e-07
EB => ES	DKK1 FZD5 CSNK1E	1 -1 1 => -1 1 0 => -1 1 -1	9.05214e-07
EB => ES	DKK1 FZD5 CSNK1E	1 -1 1 => 0 0 -1 => -1 1 -1	6.70992e-10
EB => ES	DKK1 FZD5 CSNK1E	1 -1 1 => 0 0 0 => -1 1 -1	6.70548e-10
EB => ES	DKK1 FZD5 CSNK1E	1 -1 1 => 0 1 -1 => -1 1 -1	6.70771e-10
EB => ES	DKK1 FZD5 CSNK1E	1 -1 1 => 0 1 0 => -1 1 -1	6.71213e-10
EB => ES	DKK1 FZD5 CTNNB1	1 -1 1 => -1 0 -1 => -1 1 -1	1.05184e-06
EB => ES	DKK1 FZD5 CTNNB1	1 -1 1 => -1 0 0 => -1 1 -1	1.05179e-06
EB => ES	DKK1 FZD5 CTNNB1	1 -1 1 => -1 1 -1 => -1 1 -1	9.06545e-07
EB => ES	DKK1 FZD5 CTNNB1	1 -1 1 => -1 1 0 => -1 1 -1	9.02207e-07
EB => ES	DKK1 FZD5 CTNNB1	1 -1 1 => 0 0 -1 => -1 1 -1	7.6975e-10
EB => ES	DKK1 FZD5 CTNNB1	1 -1 1 => 0 0 0 => -1 1 -1	7.69647e-10
EB => ES	DKK1 FZD5 CTNNB1	1 -1 1 => 0 1 -1 => -1 1 -1	6.76259e-10
EB => ES	DKK1 FZD5 CTNNB1	1 -1 1 => 0 1 0 => -1 1 -1	6.64746e-10
EB => ES	DKK1 FZD5 DVL2	1 -1 -1 => -1 0 0 => -1 1 1	2.75864e-06
EB => ES	DKK1 FZD5 DVL2	1 -1 -1 => -1 0 1 => -1 1 1	3.03158e-06
EB => ES	DKK1 FZD5 DVL2	1 -1 -1 => -1 1 0 => -1 1 1	2.93353e-06
EB => ES	DKK1 FZD5 DVL2	1 -1 -1 => -1 1 1 => -1 1 1	3.51899e-06
EB => ES	DKK1 FZD5 DVL2	1 -1 -1 => 0 0 0 => -1 1 1	1.94453e-09
EB => ES	DKK1 FZD5 DVL2	1 -1 -1 => 0 0 1 => -1 1 1	2.14447e-09
EB => ES	DKK1 FZD5 DVL2	1 -1 -1 => 0 1 0 => -1 1 1	3.90056e-09
EB => ES	DKK1 FZD5 DVL2	1 -1 -1 => 0 1 1 => -1 1 1	5.44935e-09
EB => ES	DKK1 FZD5 FZD4	1 -1 1 => -1 0 -1 => -1 1 -1	9.05091e-07
EB => ES	DKK1 FZD5 FZD4	1 -1 1 => -1 0 0 => -1 1 -1	1.0517e-06
EB => ES	DKK1 FZD5 FZD4	1 -1 1 => -1 1 -1 => -1 1 -1	9.05019e-07
EB => ES	DKK1 FZD5 FZD4	1 -1 1 => -1 1 0 => -1 1 -1	9.04597e-07
EB => ES	DKK1 FZD5 FZD4	1 -1 1 => 0 0 -1 => -1 1 -1	6.71051e-10
EB => ES	DKK1 FZD5 FZD4	1 -1 1 => 0 0 0 => -1 1 -1	7.69565e-10
EB => ES	DKK1 FZD5 FZD4	1 -1 1 => 0 1 -1 => -1 1 -1	6.70993e-10
EB => ES	DKK1 FZD5 FZD4	1 -1 1 => 0 1 0 => -1 1 -1	6.70542e-10
EB => ES	DKK1 FZD5 GSK3B	1 -1 1 => -1 0 -1 => -1 1 -1	1.37953e-06
EB => ES	DKK1 FZD5 GSK3B	1 -1 1 => -1 0 0 => -1 1 -1	8.87632e-07
EB => ES	DKK1 FZD5 GSK3B	1 -1 1 => -1 1 -1 => -1 1 -1	1.19412e-06
EB => ES	DKK1 FZD5 GSK3B	1 -1 1 => -1 1 0 => -1 1 -1	7.62552e-07
EB => ES	DKK1 FZD5 GSK3B	1 -1 1 => 0 0 -1 => -1 1 -1	1.04818e-09
EB => ES	DKK1 FZD5 GSK3B	1 -1 1 => 0 0 0 => -1 1 -1	6.48916e-10
EB => ES	DKK1 FZD5 GSK3B	1 -1 1 => 0 1 -1 => -1 1 -1	9.32721e-10
EB => ES	DKK1 FZD5 GSK3B	1 -1 1 => 0 1 0 => -1 1 -1	5.63551e-10
EB => ES	DKK1 FZD5 LEF1	1 -1 0 => -1 0 -1 => -1 1 0	1.05181e-06
EB => ES	DKK1 FZD5 LEF1	1 -1 0 => -1 0 1 => -1 1 0	1.05181e-06
EB => ES	DKK1 FZD5 LEF1	1 -1 0 => -1 1 -1 => -1 1 0	9.04251e-07
EB => ES	DKK1 FZD5 LEF1	1 -1 0 => -1 1 1 => -1 1 0	9.04251e-07
EB => ES	DKK1 FZD5 LEF1	1 -1 0 => 0 0 -1 => -1 1 0	7.69695e-10
EB => ES	DKK1 FZD5 LEF1	1 -1 0 => 0 0 1 => -1 1 0	7.69695e-10
EB => ES	DKK1 FZD5 LEF1	1 -1 0 => 0 1 -1 => -1 1 0	6.7017e-10
EB => ES	DKK1 FZD5 LEF1	1 -1 0 => 0 1 1 => -1 1 0	6.7017e-10
EB => ES	DKK1 FZD5 PSEN1	1 -1 1 => -1 0 -1 => -1 1 -1	0.00154696
EB => ES	DKK1 FZD5 PSEN1	1 -1 1 => -1 0 0 => -1 1 -1	1.40972e-06
EB => ES	DKK1 FZD5 PSEN1	1 -1 1 => -1 1 -1 => -1 1 -1	0.00131492
EB => ES	DKK1 FZD5 PSEN1	1 -1 1 => -1 1 0 => -1 1 -1	1.21015e-06
EB => ES	DKK1 FZD5 PSEN1	1 -1 1 => 0 0 -1 => -1 1 -1	1.03612e-06
EB => ES	DKK1 FZD5 PSEN1	1 -1 1 => 0 0 0 => -1 1 -1	9.17866e-10
EB => ES	DKK1 FZD5 PSEN1	1 -1 1 => 0 1 -1 => -1 1 -1	8.92094e-07
EB => ES	DKK1 FZD5 PSEN1	1 -1 1 => 0 1 0 => -1 1 -1	7.96816e-10
EB => ES	DKK1 GSK3B CTNNB1	1 1 1 => -1 -1 -1 => -1 -1 -1	4.633e-07
EB => ES	DKK1 GSK3B CTNNB1	1 1 1 => -1 -1 0 => -1 -1 -1	4.63158e-07
EB => ES	DKK1 GSK3B CTNNB1	1 1 1 => -1 0 -1 => -1 -1 -1	2.97985e-07
EB => ES	DKK1 GSK3B CTNNB1	1 1 1 => -1 0 0 => -1 -1 -1	2.97952e-07
EB => ES	DKK1 GSK3B CTNNB1	1 1 1 => 0 -1 -1 => -1 -1 -1	3.52488e-10
EB => ES	DKK1 GSK3B CTNNB1	1 1 1 => 0 -1 0 => -1 -1 -1	3.52171e-10
EB => ES	DKK1 GSK3B CTNNB1	1 1 1 => 0 0 -1 => -1 -1 -1	2.18048e-10
EB => ES	DKK1 GSK3B CTNNB1	1 1 1 => 0 0 0 => -1 -1 -1	2.17974e-10
EB => ES	DKK1 GSK3B LEF1	1 1 0 => -1 -1 -1 => -1 -1 0	4.63225e-07
EB => ES	DKK1 GSK3B LEF1	1 1 0 => -1 -1 1 => -1 -1 0	4.63225e-07
EB => ES	DKK1 GSK3B LEF1	1 1 0 => -1 0 -1 => -1 -1 0	2.97967e-07
EB => ES	DKK1 GSK3B LEF1	1 1 0 => -1 0 1 => -1 -1 0	2.97967e-07
EB => ES	DKK1 GSK3B LEF1	1 1 0 => 0 -1 -1 => -1 -1 0	3.5232e-10
EB => ES	DKK1 GSK3B LEF1	1 1 0 => 0 -1 1 => -1 -1 0	3.5232e-10
EB => ES	DKK1 GSK3B LEF1	1 1 0 => 0 0 -1 => -1 -1 0	2.18009e-10
EB => ES	DKK1 GSK3B LEF1	1 1 0 => 0 0 1 => -1 -1 0	2.18009e-10
EB => ES	DKK1 GSK3B PSEN1	1 1 1 => -1 -1 -1 => -1 -1 -1	0.000853731
EB => ES	DKK1 GSK3B PSEN1	1 1 1 => -1 -1 0 => -1 -1 -1	7.0119e-07
EB => ES	DKK1 GSK3B PSEN1	1 1 1 => -1 0 -1 => -1 -1 -1	0.000737654
EB => ES	DKK1 GSK3B PSEN1	1 1 1 => -1 0 0 => -1 -1 -1	4.61055e-07
EB => ES	DKK1 GSK3B PSEN1	1 1 1 => 0 -1 -1 => -1 -1 -1	4.95966e-07
EB => ES	DKK1 GSK3B PSEN1	1 1 1 => 0 -1 0 => -1 -1 -1	4.50919e-10
EB => ES	DKK1 GSK3B PSEN1	1 1 1 => 0 0 -1 => -1 -1 -1	2.92528e-07
EB => ES	DKK1 GSK3B PSEN1	1 1 1 => 0 0 0 => -1 -1 -1	2.85575e-10
EB => ES	DKK1 LRP6 CSNK1E	1 0 1 => -1 -1 -1 => -1 0 -1	8.86747e-07
EB => ES	DKK1 LRP6 CSNK1E	1 0 1 => -1 -1 0 => -1 0 -1	8.8626e-07
EB => ES	DKK1 LRP6 CSNK1E	1 0 1 => -1 1 -1 => -1 0 -1	8.3409e-08
EB => ES	DKK1 LRP6 CSNK1E	1 0 1 => -1 1 0 => -1 0 -1	8.33641e-08
EB => ES	DKK1 LRP6 CSNK1E	1 0 1 => 0 -1 -1 => -1 0 -1	6.60952e-10
EB => ES	DKK1 LRP6 CSNK1E	1 0 1 => 0 -1 0 => -1 0 -1	6.60445e-10
EB => ES	DKK1 LRP6 CSNK1E	1 0 1 => 0 1 -1 => -1 0 -1	6.11268e-11
EB => ES	DKK1 LRP6 CSNK1E	1 0 1 => 0 1 0 => -1 0 -1	6.10817e-11
EB => ES	DKK1 LRP6 CTNNB1	1 0 1 => -1 -1 -1 => -1 0 -1	3.45574e-07
EB => ES	DKK1 LRP6 CTNNB1	1 0 1 => -1 -1 0 => -1 0 -1	3.45509e-07
EB => ES	DKK1 LRP6 CTNNB1	1 0 1 => -1 1 -1 => -1 0 -1	3.27184e-08
EB => ES	DKK1 LRP6 CTNNB1	1 0 1 => -1 1 0 => -1 0 -1	3.27182e-08
EB => ES	DKK1 LRP6 CTNNB1	1 0 1 => 0 -1 -1 => -1 0 -1	2.5319e-10
EB => ES	DKK1 LRP6 CTNNB1	1 0 1 => 0 -1 0 => -1 0 -1	2.53043e-10
EB => ES	DKK1 LRP6 CTNNB1	1 0 1 => 0 1 -1 => -1 0 -1	2.39779e-11
EB => ES	DKK1 LRP6 CTNNB1	1 0 1 => 0 1 0 => -1 0 -1	2.39774e-11
EB => ES	DKK1 LRP6 DVL2	1 0 -1 => -1 -1 0 => -1 0 1	1.06303e-06
EB => ES	DKK1 LRP6 DVL2	1 0 -1 => -1 -1 1 => -1 0 1	1.19675e-06
EB => ES	DKK1 LRP6 DVL2	1 0 -1 => -1 1 0 => -1 0 1	3.83689e-07
EB => ES	DKK1 LRP6 DVL2	1 0 -1 => -1 1 1 => -1 0 1	6.14765e-07
EB => ES	DKK1 LRP6 DVL2	1 0 -1 => 0 -1 0 => -1 0 1	7.66633e-10
EB => ES	DKK1 LRP6 DVL2	1 0 -1 => 0 -1 1 => -1 0 1	8.73967e-10
EB => ES	DKK1 LRP6 DVL2	1 0 -1 => 0 1 0 => -1 0 1	2.68482e-10
EB => ES	DKK1 LRP6 DVL2	1 0 -1 => 0 1 1 => -1 0 1	4.30062e-10
EB => ES	DKK1 LRP6 FZD4	1 0 1 => -1 -1 -1 => -1 0 -1	8.8626e-07
EB => ES	DKK1 LRP6 FZD4	1 0 1 => -1 -1 0 => -1 0 -1	3.45532e-09
EB => ES	DKK1 LRP6 FZD4	1 0 1 => -1 1 -1 => -1 0 -1	8.33641e-08
EB => ES	DKK1 LRP6 FZD4	1 0 1 => -1 1 0 => -1 0 -1	3.22625e-10
EB => ES	DKK1 LRP6 FZD4	1 0 1 => 0 -1 -1 => -1 0 -1	6.60446e-10
EB => ES	DKK1 LRP6 FZD4	1 0 1 => 0 -1 0 => -1 0 -1	2.79983e-12
EB => ES	DKK1 LRP6 FZD4	1 0 1 => 0 1 -1 => -1 0 -1	6.10818e-11
EB => ES	DKK1 LRP6 FZD4	1 0 1 => 0 1 0 => -1 0 -1	2.5481e-13
EB => ES	DKK1 LRP6 FZD5	1 0 -1 => -1 -1 0 => -1 0 1	1.02929e-06
EB => ES	DKK1 LRP6 FZD5	1 0 -1 => -1 -1 1 => -1 0 1	8.86814e-07
EB => ES	DKK1 LRP6 FZD5	1 0 -1 => -1 1 0 => -1 0 1	9.74724e-08
EB => ES	DKK1 LRP6 FZD5	1 0 -1 => -1 1 1 => -1 0 1	8.34167e-08
EB => ES	DKK1 LRP6 FZD5	1 0 -1 => 0 -1 0 => -1 0 1	7.5328e-10
EB => ES	DKK1 LRP6 FZD5	1 0 -1 => 0 -1 1 => -1 0 1	6.61001e-10
EB => ES	DKK1 LRP6 FZD5	1 0 -1 => 0 1 0 => -1 0 1	7.13859e-11
EB => ES	DKK1 LRP6 FZD5	1 0 -1 => 0 1 1 => -1 0 1	6.11344e-11
EB => ES	DKK1 LRP6 GSK3B	1 0 1 => -1 -1 -1 => -1 0 -1	4.53365e-07
EB => ES	DKK1 LRP6 GSK3B	1 0 1 => -1 -1 0 => -1 0 -1	2.91595e-07
EB => ES	DKK1 LRP6 GSK3B	1 0 1 => -1 1 -1 => -1 0 -1	4.29259e-08
EB => ES	DKK1 LRP6 GSK3B	1 0 1 => -1 1 0 => -1 0 -1	2.7611e-08
EB => ES	DKK1 LRP6 GSK3B	1 0 1 => 0 -1 -1 => -1 0 -1	3.4493e-10
EB => ES	DKK1 LRP6 GSK3B	1 0 1 => 0 -1 0 => -1 0 -1	2.13379e-10
EB => ES	DKK1 LRP6 GSK3B	1 0 1 => 0 1 -1 => -1 0 -1	3.26573e-11
EB => ES	DKK1 LRP6 GSK3B	1 0 1 => 0 1 0 => -1 0 -1	2.02153e-11
EB => ES	DKK1 LRP6 LEF1	1 0 0 => -1 -1 -1 => -1 0 0	3.45539e-07
EB => ES	DKK1 LRP6 LEF1	1 0 0 => -1 -1 1 => -1 0 0	3.45539e-07
EB => ES	DKK1 LRP6 LEF1	1 0 0 => -1 1 -1 => -1 0 0	3.27183e-08
EB => ES	DKK1 LRP6 LEF1	1 0 0 => -1 1 1 => -1 0 0	3.27183e-08
EB => ES	DKK1 LRP6 LEF1	1 0 0 => 0 -1 -1 => -1 0 0	2.53112e-10
EB => ES	DKK1 LRP6 LEF1	1 0 0 => 0 -1 1 => -1 0 0	2.53112e-10
EB => ES	DKK1 LRP6 LEF1	1 0 0 => 0 1 -1 => -1 0 0	2.39776e-11
EB => ES	DKK1 LRP6 LEF1	1 0 0 => 0 1 1 => -1 0 0	2.39776e-11
EB => ES	DKK1 LRP6 PSEN1	1 0 1 => -1 -1 -1 => -1 0 -1	0.000839401
EB => ES	DKK1 LRP6 PSEN1	1 0 1 => -1 -1 0 => -1 0 -1	4.62296e-07
EB => ES	DKK1 LRP6 PSEN1	1 0 1 => -1 1 -1 => -1 0 -1	0.000479994
EB => ES	DKK1 LRP6 PSEN1	1 0 1 => -1 1 0 => -1 0 -1	4.37888e-08
EB => ES	DKK1 LRP6 PSEN1	1 0 1 => 0 -1 -1 => -1 0 -1	3.39967e-07
EB => ES	DKK1 LRP6 PSEN1	1 0 1 => 0 -1 0 => -1 0 -1	3.01449e-10
EB => ES	DKK1 LRP6 PSEN1	1 0 1 => 0 1 -1 => -1 0 -1	3.22193e-08
EB => ES	DKK1 LRP6 PSEN1	1 0 1 => 0 1 0 => -1 0 -1	2.85608e-11
EB => ES	DKK1 PSEN1 CTNNB1	1 1 1 => -1 -1 -1 => -1 -1 -1	0.000768996
EB => ES	DKK1 PSEN1 CTNNB1	1 1 1 => -1 -1 0 => -1 -1 -1	0.000768972
EB => ES	DKK1 PSEN1 CTNNB1	1 1 1 => -1 0 -1 => -1 -1 -1	4.72501e-07
EB => ES	DKK1 PSEN1 CTNNB1	1 1 1 => -1 0 0 => -1 -1 -1	4.72455e-07
EB => ES	DKK1 PSEN1 CTNNB1	1 1 1 => 0 -1 -1 => -1 -1 -1	3.47462e-07
EB => ES	DKK1 PSEN1 CTNNB1	1 1 1 => 0 -1 0 => -1 -1 -1	3.47405e-07
EB => ES	DKK1 PSEN1 CTNNB1	1 1 1 => 0 0 -1 => -1 -1 -1	3.08078e-10
EB => ES	DKK1 PSEN1 CTNNB1	1 1 1 => 0 0 0 => -1 -1 -1	3.07975e-10
EB => ES	DKK1 PSEN1 LEF1	1 1 0 => -1 -1 -1 => -1 -1 0	0.000768983
EB => ES	DKK1 PSEN1 LEF1	1 1 0 => -1 -1 1 => -1 -1 0	0.000768983
EB => ES	DKK1 PSEN1 LEF1	1 1 0 => -1 0 -1 => -1 -1 0	4.72477e-07
EB => ES	DKK1 PSEN1 LEF1	1 1 0 => -1 0 1 => -1 -1 0	4.72477e-07
EB => ES	DKK1 PSEN1 LEF1	1 1 0 => 0 -1 -1 => -1 -1 0	3.47432e-07
EB => ES	DKK1 PSEN1 LEF1	1 1 0 => 0 -1 1 => -1 -1 0	3.47432e-07
EB => ES	DKK1 PSEN1 LEF1	1 1 0 => 0 0 -1 => -1 -1 0	3.08023e-10
EB => ES	DKK1 PSEN1 LEF1	1 1 0 => 0 0 1 => -1 -1 0	3.08023e-10
EB => ES	DVL2 CTNNB1 LEF1	-1 1 0 => 0 -1 -1 => 1 -1 0	6.91286e-10
EB => ES	DVL2 CTNNB1 LEF1	-1 1 0 => 0 -1 1 => 1 -1 0	6.91286e-10
EB => ES	DVL2 CTNNB1 LEF1	-1 1 0 => 0 0 -1 => 1 -1 0	6.71039e-10
EB => ES	DVL2 CTNNB1 LEF1	-1 1 0 => 0 0 1 => 1 -1 0	6.71039e-10
EB => ES	DVL2 CTNNB1 LEF1	-1 1 0 => 1 -1 -1 => 1 -1 0	7.7435e-10
EB => ES	DVL2 CTNNB1 LEF1	-1 1 0 => 1 -1 1 => 1 -1 0	7.7435e-10
EB => ES	DVL2 CTNNB1 LEF1	-1 1 0 => 1 0 -1 => 1 -1 0	7.41623e-10
EB => ES	DVL2 CTNNB1 LEF1	-1 1 0 => 1 0 1 => 1 -1 0	7.41623e-10
EB => ES	DVL2 GSK3B CTNNB1	-1 1 1 => 0 -1 -1 => 1 -1 -1	1.00022e-09
EB => ES	DVL2 GSK3B CTNNB1	-1 1 1 => 0 -1 0 => 1 -1 -1	9.28089e-10
EB => ES	DVL2 GSK3B CTNNB1	-1 1 1 => 0 0 -1 => 1 -1 -1	5.7908e-10
EB => ES	DVL2 GSK3B CTNNB1	-1 1 1 => 0 0 0 => 1 -1 -1	5.64534e-10
EB => ES	DVL2 GSK3B CTNNB1	-1 1 1 => 1 -1 -1 => 1 -1 -1	1.15492e-09
EB => ES	DVL2 GSK3B CTNNB1	-1 1 1 => 1 -1 0 => 1 -1 -1	1.03816e-09
EB => ES	DVL2 GSK3B CTNNB1	-1 1 1 => 1 0 -1 => 1 -1 -1	6.46725e-10
EB => ES	DVL2 GSK3B CTNNB1	-1 1 1 => 1 0 0 => 1 -1 -1	6.23212e-10
EB => ES	DVL2 GSK3B LEF1	-1 1 0 => 0 -1 -1 => 1 -1 0	9.62072e-10
EB => ES	DVL2 GSK3B LEF1	-1 1 0 => 0 -1 1 => 1 -1 0	9.62072e-10
EB => ES	DVL2 GSK3B LEF1	-1 1 0 => 0 0 -1 => 1 -1 0	5.71388e-10
EB => ES	DVL2 GSK3B LEF1	-1 1 0 => 0 0 1 => 1 -1 0	5.71388e-10
EB => ES	DVL2 GSK3B LEF1	-1 1 0 => 1 -1 -1 => 1 -1 0	1.09309e-09
EB => ES	DVL2 GSK3B LEF1	-1 1 0 => 1 -1 1 => 1 -1 0	1.09309e-09
EB => ES	DVL2 GSK3B LEF1	-1 1 0 => 1 0 -1 => 1 -1 0	6.3429e-10
EB => ES	DVL2 GSK3B LEF1	-1 1 0 => 1 0 1 => 1 -1 0	6.3429e-10
EB => ES	DVL2 GSK3B PSEN1	-1 1 1 => 0 -1 -1 => 1 -1 -1	1.17035e-06
EB => ES	DVL2 GSK3B PSEN1	-1 1 1 => 0 -1 0 => 1 -1 -1	1.20515e-09
EB => ES	DVL2 GSK3B PSEN1	-1 1 1 => 0 0 -1 => 1 -1 -1	6.76745e-07
EB => ES	DVL2 GSK3B PSEN1	-1 1 1 => 0 0 0 => 1 -1 -1	7.32456e-10
EB => ES	DVL2 GSK3B PSEN1	-1 1 1 => 1 -1 -1 => 1 -1 -1	1.30394e-06
EB => ES	DVL2 GSK3B PSEN1	-1 1 1 => 1 -1 0 => 1 -1 -1	1.42626e-09
EB => ES	DVL2 GSK3B PSEN1	-1 1 1 => 1 0 -1 => 1 -1 -1	7.47125e-07
EB => ES	DVL2 GSK3B PSEN1	-1 1 1 => 1 0 0 => 1 -1 -1	8.55233e-10
EB => ES	DVL2 PSEN1 CTNNB1	-1 1 1 => 0 -1 -1 => 1 -1 -1	8.13287e-07
EB => ES	DVL2 PSEN1 CTNNB1	-1 1 1 => 0 -1 0 => 1 -1 -1	7.99238e-07
EB => ES	DVL2 PSEN1 CTNNB1	-1 1 1 => 0 0 -1 => 1 -1 -1	7.84561e-10
EB => ES	DVL2 PSEN1 CTNNB1	-1 1 1 => 0 0 0 => 1 -1 -1	7.64294e-10
EB => ES	DVL2 PSEN1 CTNNB1	-1 1 1 => 1 -1 -1 => 1 -1 -1	9.02755e-07
EB => ES	DVL2 PSEN1 CTNNB1	-1 1 1 => 1 -1 0 => 1 -1 -1	8.80055e-07
EB => ES	DVL2 PSEN1 CTNNB1	-1 1 1 => 1 0 -1 => 1 -1 -1	9.10854e-10
EB => ES	DVL2 PSEN1 CTNNB1	-1 1 1 => 1 0 0 => 1 -1 -1	8.78095e-10
EB => ES	DVL2 PSEN1 LEF1	-1 1 0 => 0 -1 -1 => 1 -1 0	8.05857e-07
EB => ES	DVL2 PSEN1 LEF1	-1 1 0 => 0 -1 1 => 1 -1 0	8.05857e-07
EB => ES	DVL2 PSEN1 LEF1	-1 1 0 => 0 0 -1 => 1 -1 0	7.73843e-10
EB => ES	DVL2 PSEN1 LEF1	-1 1 0 => 0 0 1 => 1 -1 0	7.73843e-10
EB => ES	DVL2 PSEN1 LEF1	-1 1 0 => 1 -1 -1 => 1 -1 0	8.9075e-07
EB => ES	DVL2 PSEN1 LEF1	-1 1 0 => 1 -1 1 => 1 -1 0	8.9075e-07
EB => ES	DVL2 PSEN1 LEF1	-1 1 0 => 1 0 -1 => 1 -1 0	8.93529e-10
EB => ES	DVL2 PSEN1 LEF1	-1 1 0 => 1 0 1 => 1 -1 0	8.93529e-10
EB => ES	FZD4 CSNK1E CTNNB1	1 1 1 => -1 -1 -1 => -1 -1 -1	7.05268e-10
EB => ES	FZD4 CSNK1E CTNNB1	1 1 1 => -1 -1 0 => -1 -1 -1	6.94023e-10
EB => ES	FZD4 CSNK1E CTNNB1	1 1 1 => -1 0 -1 => -1 -1 -1	7.04041e-10
EB => ES	FZD4 CSNK1E CTNNB1	1 1 1 => -1 0 0 => -1 -1 -1	6.93057e-10
EB => ES	FZD4 CSNK1E CTNNB1	1 1 1 => 0 -1 -1 => -1 -1 -1	7.03278e-10
EB => ES	FZD4 CSNK1E CTNNB1	1 1 1 => 0 -1 0 => -1 -1 -1	6.9236e-10
EB => ES	FZD4 CSNK1E CTNNB1	1 1 1 => 0 0 -1 => -1 -1 -1	3.81522e-12
EB => ES	FZD4 CSNK1E CTNNB1	1 1 1 => 0 0 0 => -1 -1 -1	3.64978e-12
EB => ES	FZD4 CSNK1E DVL2	1 1 -1 => -1 -1 0 => -1 -1 1	3.73984e-09
EB => ES	FZD4 CSNK1E DVL2	1 1 -1 => -1 -1 1 => -1 -1 1	5.16883e-09
EB => ES	FZD4 CSNK1E DVL2	1 1 -1 => -1 0 0 => -1 -1 1	3.72088e-09
EB => ES	FZD4 CSNK1E DVL2	1 1 -1 => -1 0 1 => -1 -1 1	5.13913e-09
EB => ES	FZD4 CSNK1E DVL2	1 1 -1 => 0 -1 0 => -1 -1 1	3.70667e-09
EB => ES	FZD4 CSNK1E DVL2	1 1 -1 => 0 -1 1 => -1 -1 1	5.11698e-09
EB => ES	FZD4 CSNK1E DVL2	1 1 -1 => 0 0 0 => -1 -1 1	4.15823e-11
EB => ES	FZD4 CSNK1E DVL2	1 1 -1 => 0 0 1 => -1 -1 1	6.28681e-11
EB => ES	FZD4 CSNK1E GSK3B	1 1 1 => -1 -1 -1 => -1 -1 -1	9.65977e-10
EB => ES	FZD4 CSNK1E GSK3B	1 1 1 => -1 -1 0 => -1 -1 -1	5.882e-10
EB => ES	FZD4 CSNK1E GSK3B	1 1 1 => -1 0 -1 => -1 -1 -1	9.6423e-10
EB => ES	FZD4 CSNK1E GSK3B	1 1 1 => -1 0 0 => -1 -1 -1	5.87363e-10
EB => ES	FZD4 CSNK1E GSK3B	1 1 1 => 0 -1 -1 => -1 -1 -1	9.63088e-10
EB => ES	FZD4 CSNK1E GSK3B	1 1 1 => 0 -1 0 => -1 -1 -1	5.86758e-10
EB => ES	FZD4 CSNK1E GSK3B	1 1 1 => 0 0 -1 => -1 -1 -1	5.42906e-12
EB => ES	FZD4 CSNK1E GSK3B	1 1 1 => 0 0 0 => -1 -1 -1	3.1204e-12
EB => ES	FZD4 CSNK1E LEF1	1 1 0 => -1 -1 -1 => -1 -1 0	6.99239e-10
EB => ES	FZD4 CSNK1E LEF1	1 1 0 => -1 -1 1 => -1 -1 0	6.99239e-10
EB => ES	FZD4 CSNK1E LEF1	1 1 0 => -1 0 -1 => -1 -1 0	6.98232e-10
EB => ES	FZD4 CSNK1E LEF1	1 1 0 => -1 0 1 => -1 -1 0	6.98232e-10
EB => ES	FZD4 CSNK1E LEF1	1 1 0 => 0 -1 -1 => -1 -1 0	6.97504e-10
EB => ES	FZD4 CSNK1E LEF1	1 1 0 => 0 -1 1 => -1 -1 0	6.97504e-10
EB => ES	FZD4 CSNK1E LEF1	1 1 0 => 0 0 -1 => -1 -1 0	3.72772e-12
EB => ES	FZD4 CSNK1E LEF1	1 1 0 => 0 0 1 => -1 -1 0	3.72772e-12
EB => ES	FZD4 CSNK1E PSEN1	1 1 1 => -1 -1 -1 => -1 -1 -1	8.6678e-07
EB => ES	FZD4 CSNK1E PSEN1	1 1 1 => -1 -1 0 => -1 -1 -1	7.96335e-10
EB => ES	FZD4 CSNK1E PSEN1	1 1 1 => -1 0 -1 => -1 -1 -1	8.65821e-07
EB => ES	FZD4 CSNK1E PSEN1	1 1 1 => -1 0 0 => -1 -1 -1	7.95327e-10
EB => ES	FZD4 CSNK1E PSEN1	1 1 1 => 0 -1 -1 => -1 -1 -1	8.65129e-07
EB => ES	FZD4 CSNK1E PSEN1	1 1 1 => 0 -1 0 => -1 -1 -1	7.94599e-10
EB => ES	FZD4 CSNK1E PSEN1	1 1 1 => 0 0 -1 => -1 -1 -1	3.74791e-09
EB => ES	FZD4 CSNK1E PSEN1	1 1 1 => 0 0 0 => -1 -1 -1	3.79128e-12
EB => ES	FZD4 CTNNB1 LEF1	1 1 0 => -1 -1 -1 => -1 -1 0	7.03418e-10
EB => ES	FZD4 CTNNB1 LEF1	1 1 0 => -1 -1 1 => -1 -1 0	7.03418e-10
EB => ES	FZD4 CTNNB1 LEF1	1 1 0 => -1 0 -1 => -1 -1 0	6.92479e-10
EB => ES	FZD4 CTNNB1 LEF1	1 1 0 => -1 0 1 => -1 -1 0	6.92479e-10
EB => ES	FZD4 CTNNB1 LEF1	1 1 0 => 0 -1 -1 => -1 -1 0	2.94864e-12
EB => ES	FZD4 CTNNB1 LEF1	1 1 0 => 0 -1 1 => -1 -1 0	2.94864e-12
EB => ES	FZD4 CTNNB1 LEF1	1 1 0 => 0 0 -1 => -1 -1 0	2.87212e-12
EB => ES	FZD4 CTNNB1 LEF1	1 1 0 => 0 0 1 => -1 -1 0	2.87212e-12
EB => ES	FZD4 DVL2 CTNNB1	1 -1 1 => -1 0 -1 => -1 1 -1	4.76673e-09
EB => ES	FZD4 DVL2 CTNNB1	1 -1 1 => -1 0 0 => -1 1 -1	2.77067e-09
EB => ES	FZD4 DVL2 CTNNB1	1 -1 1 => -1 1 -1 => -1 1 -1	6.82989e-09
EB => ES	FZD4 DVL2 CTNNB1	1 -1 1 => -1 1 0 => -1 1 -1	3.60443e-09
EB => ES	FZD4 DVL2 CTNNB1	1 -1 1 => 0 0 -1 => -1 1 -1	3.15389e-11
EB => ES	FZD4 DVL2 CTNNB1	1 -1 1 => 0 0 0 => -1 1 -1	1.54245e-11
EB => ES	FZD4 DVL2 CTNNB1	1 -1 1 => 0 1 -1 => -1 1 -1	4.75255e-11
EB => ES	FZD4 DVL2 CTNNB1	1 -1 1 => 0 1 0 => -1 1 -1	2.1478e-11
EB => ES	FZD4 DVL2 GSK3B	1 -1 1 => -1 0 -1 => -1 1 -1	9.56409e-09
EB => ES	FZD4 DVL2 GSK3B	1 -1 1 => -1 0 0 => -1 1 -1	2.87742e-09
EB => ES	FZD4 DVL2 GSK3B	1 -1 1 => -1 1 -1 => -1 1 -1	1.42793e-08
EB => ES	FZD4 DVL2 GSK3B	1 -1 1 => -1 1 0 => -1 1 -1	3.9136e-09
EB => ES	FZD4 DVL2 GSK3B	1 -1 1 => 0 0 -1 => -1 1 -1	6.96175e-11
EB => ES	FZD4 DVL2 GSK3B	1 -1 1 => 0 0 0 => -1 1 -1	1.73665e-11
EB => ES	FZD4 DVL2 GSK3B	1 -1 1 => 0 1 -1 => -1 1 -1	1.07786e-10
EB => ES	FZD4 DVL2 GSK3B	1 -1 1 => 0 1 0 => -1 1 -1	2.51596e-11
EB => ES	FZD4 DVL2 LEF1	1 -1 0 => -1 0 -1 => -1 1 0	3.71112e-09
EB => ES	FZD4 DVL2 LEF1	1 -1 0 => -1 0 1 => -1 1 0	3.71112e-09
EB => ES	FZD4 DVL2 LEF1	1 -1 0 => -1 1 -1 => -1 1 0	5.12404e-09
EB => ES	FZD4 DVL2 LEF1	1 -1 0 => -1 1 1 => -1 1 0	5.12404e-09
EB => ES	FZD4 DVL2 LEF1	1 -1 0 => 0 0 -1 => -1 1 0	2.30168e-11
EB => ES	FZD4 DVL2 LEF1	1 -1 0 => 0 0 1 => -1 1 0	2.30168e-11
EB => ES	FZD4 DVL2 LEF1	1 -1 0 => 0 1 -1 => -1 1 0	3.37501e-11
EB => ES	FZD4 DVL2 LEF1	1 -1 0 => 0 1 1 => -1 1 0	3.37501e-11
EB => ES	FZD4 DVL2 PSEN1	1 -1 1 => -1 0 -1 => -1 1 -1	2.9399e-06
EB => ES	FZD4 DVL2 PSEN1	1 -1 1 => -1 0 0 => -1 1 -1	3.95249e-09
EB => ES	FZD4 DVL2 PSEN1	1 -1 1 => -1 1 -1 => -1 1 -1	3.69973e-06
EB => ES	FZD4 DVL2 PSEN1	1 -1 1 => -1 1 0 => -1 1 -1	5.47771e-09
EB => ES	FZD4 DVL2 PSEN1	1 -1 1 => 0 0 -1 => -1 1 -1	1.91752e-08
EB => ES	FZD4 DVL2 PSEN1	1 -1 1 => 0 0 0 => -1 1 -1	2.31835e-11
EB => ES	FZD4 DVL2 PSEN1	1 -1 1 => 0 1 -1 => -1 1 -1	2.74083e-08
EB => ES	FZD4 DVL2 PSEN1	1 -1 1 => 0 1 0 => -1 1 -1	3.39427e-11
EB => ES	FZD4 GSK3B CTNNB1	1 1 1 => -1 -1 -1 => -1 -1 -1	9.81117e-10
EB => ES	FZD4 GSK3B CTNNB1	1 1 1 => -1 -1 0 => -1 -1 -1	9.47593e-10
EB => ES	FZD4 GSK3B CTNNB1	1 1 1 => -1 0 -1 => -1 -1 -1	5.91015e-10
EB => ES	FZD4 GSK3B CTNNB1	1 1 1 => -1 0 0 => -1 -1 -1	5.83166e-10
EB => ES	FZD4 GSK3B CTNNB1	1 1 1 => 0 -1 -1 => -1 -1 -1	4.24669e-12
EB => ES	FZD4 GSK3B CTNNB1	1 1 1 => 0 -1 0 => -1 -1 -1	4.01267e-12
EB => ES	FZD4 GSK3B CTNNB1	1 1 1 => 0 0 -1 => -1 -1 -1	2.47062e-12
EB => ES	FZD4 GSK3B CTNNB1	1 1 1 => 0 0 0 => -1 -1 -1	2.41572e-12
EB => ES	FZD4 GSK3B LEF1	1 1 0 => -1 -1 -1 => -1 -1 0	9.63306e-10
EB => ES	FZD4 GSK3B LEF1	1 1 0 => -1 -1 1 => -1 -1 0	9.63306e-10
EB => ES	FZD4 GSK3B LEF1	1 1 0 => -1 0 -1 => -1 -1 0	5.86864e-10
EB => ES	FZD4 GSK3B LEF1	1 1 0 => -1 0 1 => -1 -1 0	5.86864e-10
EB => ES	FZD4 GSK3B LEF1	1 1 0 => 0 -1 -1 => -1 -1 0	4.12266e-12
EB => ES	FZD4 GSK3B LEF1	1 1 0 => 0 -1 1 => -1 -1 0	4.12266e-12
EB => ES	FZD4 GSK3B LEF1	1 1 0 => 0 0 -1 => -1 -1 0	2.44159e-12
EB => ES	FZD4 GSK3B LEF1	1 1 0 => 0 0 1 => -1 -1 0	2.44159e-12
EB => ES	FZD4 GSK3B PSEN1	1 1 1 => -1 -1 -1 => -1 -1 -1	1.24241e-06
EB => ES	FZD4 GSK3B PSEN1	1 1 1 => -1 -1 0 => -1 -1 -1	1.18488e-09
EB => ES	FZD4 GSK3B PSEN1	1 1 1 => -1 0 -1 => -1 -1 -1	7.27876e-07
EB => ES	FZD4 GSK3B PSEN1	1 1 1 => -1 0 0 => -1 -1 -1	7.36918e-10
EB => ES	FZD4 GSK3B PSEN1	1 1 1 => 0 -1 -1 => -1 -1 -1	4.308e-09
EB => ES	FZD4 GSK3B PSEN1	1 1 1 => 0 -1 0 => -1 -1 -1	4.46212e-12
EB => ES	FZD4 GSK3B PSEN1	1 1 1 => 0 0 -1 => -1 -1 -1	2.50066e-09
EB => ES	FZD4 GSK3B PSEN1	1 1 1 => 0 0 0 => -1 -1 -1	2.66082e-12
EB => ES	FZD4 PSEN1 CTNNB1	1 1 1 => -1 -1 -1 => -1 -1 -1	8.67999e-07
EB => ES	FZD4 PSEN1 CTNNB1	1 1 1 => -1 -1 0 => -1 -1 -1	8.62793e-07
EB => ES	FZD4 PSEN1 CTNNB1	1 1 1 => -1 0 -1 => -1 -1 -1	8.00517e-10
EB => ES	FZD4 PSEN1 CTNNB1	1 1 1 => -1 0 0 => -1 -1 -1	7.89571e-10
EB => ES	FZD4 PSEN1 CTNNB1	1 1 1 => 0 -1 -1 => -1 -1 -1	2.99841e-09
EB => ES	FZD4 PSEN1 CTNNB1	1 1 1 => 0 -1 0 => -1 -1 -1	2.95636e-09
EB => ES	FZD4 PSEN1 CTNNB1	1 1 1 => 0 0 -1 => -1 -1 -1	3.01219e-12
EB => ES	FZD4 PSEN1 CTNNB1	1 1 1 => 0 0 0 => -1 -1 -1	2.93563e-12
EB => ES	FZD4 PSEN1 LEF1	1 1 0 => -1 -1 -1 => -1 -1 0	8.65246e-07
EB => ES	FZD4 PSEN1 LEF1	1 1 0 => -1 -1 1 => -1 -1 0	8.65246e-07
EB => ES	FZD4 PSEN1 LEF1	1 1 0 => -1 0 -1 => -1 -1 0	7.94728e-10
EB => ES	FZD4 PSEN1 LEF1	1 1 0 => -1 0 1 => -1 -1 0	7.94728e-10
EB => ES	FZD4 PSEN1 LEF1	1 1 0 => 0 -1 -1 => -1 -1 0	2.97618e-09
EB => ES	FZD4 PSEN1 LEF1	1 1 0 => 0 -1 1 => -1 -1 0	2.97618e-09
EB => ES	FZD4 PSEN1 LEF1	1 1 0 => 0 0 -1 => -1 -1 0	2.9717e-12
EB => ES	FZD4 PSEN1 LEF1	1 1 0 => 0 0 1 => -1 -1 0	2.9717e-12
EB => ES	FZD5 CSNK1E CTNNB1	-1 1 1 => 0 -1 -1 => 1 -1 -1	7.04852e-10
EB => ES	FZD5 CSNK1E CTNNB1	-1 1 1 => 0 -1 0 => 1 -1 -1	6.93824e-10
EB => ES	FZD5 CSNK1E CTNNB1	-1 1 1 => 0 0 -1 => 1 -1 -1	7.04363e-10
EB => ES	FZD5 CSNK1E CTNNB1	-1 1 1 => 0 0 0 => 1 -1 -1	6.93424e-10
EB => ES	FZD5 CSNK1E CTNNB1	-1 1 1 => 1 -1 -1 => 1 -1 -1	7.04782e-10
EB => ES	FZD5 CSNK1E CTNNB1	-1 1 1 => 1 -1 0 => 1 -1 -1	6.93625e-10
EB => ES	FZD5 CSNK1E CTNNB1	-1 1 1 => 1 0 -1 => 1 -1 -1	7.05096e-10
EB => ES	FZD5 CSNK1E CTNNB1	-1 1 1 => 1 0 0 => 1 -1 -1	6.94023e-10
EB => ES	FZD5 CSNK1E DVL2	-1 1 -1 => 0 -1 0 => 1 -1 1	3.73099e-09
EB => ES	FZD5 CSNK1E DVL2	-1 1 -1 => 0 -1 1 => 1 -1 1	5.15457e-09
EB => ES	FZD5 CSNK1E DVL2	-1 1 -1 => 0 0 0 => 1 -1 1	3.71336e-09
EB => ES	FZD5 CSNK1E DVL2	-1 1 -1 => 0 0 1 => 1 -1 1	5.1265e-09
EB => ES	FZD5 CSNK1E DVL2	-1 1 -1 => 1 -1 0 => 1 -1 1	3.72222e-09
EB => ES	FZD5 CSNK1E DVL2	-1 1 -1 => 1 -1 1 => 1 -1 1	5.14077e-09
EB => ES	FZD5 CSNK1E DVL2	-1 1 -1 => 1 0 0 => 1 -1 1	3.73983e-09
EB => ES	FZD5 CSNK1E DVL2	-1 1 -1 => 1 0 1 => 1 -1 1	5.16865e-09
EB => ES	FZD5 CSNK1E GSK3B	-1 1 1 => 0 -1 -1 => 1 -1 -1	9.65422e-10
EB => ES	FZD5 CSNK1E GSK3B	-1 1 1 => 0 -1 0 => 1 -1 -1	5.8802e-10
EB => ES	FZD5 CSNK1E GSK3B	-1 1 1 => 0 0 -1 => 1 -1 -1	9.64655e-10
EB => ES	FZD5 CSNK1E GSK3B	-1 1 1 => 0 0 0 => 1 -1 -1	5.8766e-10
EB => ES	FZD5 CSNK1E GSK3B	-1 1 1 => 1 -1 -1 => 1 -1 -1	9.65213e-10
EB => ES	FZD5 CSNK1E GSK3B	-1 1 1 => 1 -1 0 => 1 -1 -1	5.87841e-10
EB => ES	FZD5 CSNK1E GSK3B	-1 1 1 => 1 0 -1 => 1 -1 -1	9.65805e-10
EB => ES	FZD5 CSNK1E GSK3B	-1 1 1 => 1 0 0 => 1 -1 -1	5.882e-10
EB => ES	FZD5 CSNK1E LEF1	-1 1 0 => 0 -1 -1 => 1 -1 0	6.99019e-10
EB => ES	FZD5 CSNK1E LEF1	-1 1 0 => 0 -1 1 => 1 -1 0	6.99019e-10
EB => ES	FZD5 CSNK1E LEF1	-1 1 0 => 0 0 -1 => 1 -1 0	6.98578e-10
EB => ES	FZD5 CSNK1E LEF1	-1 1 0 => 0 0 1 => 1 -1 0	6.98578e-10
EB => ES	FZD5 CSNK1E LEF1	-1 1 0 => 1 -1 -1 => 1 -1 0	6.98799e-10
EB => ES	FZD5 CSNK1E LEF1	-1 1 0 => 1 -1 1 => 1 -1 0	6.98799e-10
EB => ES	FZD5 CSNK1E LEF1	-1 1 0 => 1 0 -1 => 1 -1 0	6.9924e-10
EB => ES	FZD5 CSNK1E LEF1	-1 1 0 => 1 0 1 => 1 -1 0	6.9924e-10
EB => ES	FZD5 CSNK1E PSEN1	-1 1 1 => 0 -1 -1 => 1 -1 -1	8.66584e-07
EB => ES	FZD5 CSNK1E PSEN1	-1 1 1 => 0 -1 0 => 1 -1 -1	7.96115e-10
EB => ES	FZD5 CSNK1E PSEN1	-1 1 1 => 0 0 -1 => 1 -1 -1	8.66189e-07
EB => ES	FZD5 CSNK1E PSEN1	-1 1 1 => 0 0 0 => 1 -1 -1	7.95673e-10
EB => ES	FZD5 CSNK1E PSEN1	-1 1 1 => 1 -1 -1 => 1 -1 -1	8.66387e-07
EB => ES	FZD5 CSNK1E PSEN1	-1 1 1 => 1 -1 0 => 1 -1 -1	7.95895e-10
EB => ES	FZD5 CSNK1E PSEN1	-1 1 1 => 1 0 -1 => 1 -1 -1	8.66781e-07
EB => ES	FZD5 CSNK1E PSEN1	-1 1 1 => 1 0 0 => 1 -1 -1	7.96335e-10
EB => ES	FZD5 CTNNB1 LEF1	-1 1 0 => 0 -1 -1 => 1 -1 0	8.03192e-10
EB => ES	FZD5 CTNNB1 LEF1	-1 1 0 => 0 -1 1 => 1 -1 0	8.03192e-10
EB => ES	FZD5 CTNNB1 LEF1	-1 1 0 => 0 0 -1 => 1 -1 0	8.03093e-10
EB => ES	FZD5 CTNNB1 LEF1	-1 1 0 => 0 0 1 => 1 -1 0	8.03093e-10
EB => ES	FZD5 CTNNB1 LEF1	-1 1 0 => 1 -1 -1 => 1 -1 0	7.03985e-10
EB => ES	FZD5 CTNNB1 LEF1	-1 1 0 => 1 -1 1 => 1 -1 0	7.03985e-10
EB => ES	FZD5 CTNNB1 LEF1	-1 1 0 => 1 0 -1 => 1 -1 0	6.93046e-10
EB => ES	FZD5 CTNNB1 LEF1	-1 1 0 => 1 0 1 => 1 -1 0	6.93046e-10
EB => ES	FZD5 DVL2 CTNNB1	-1 -1 1 => 0 0 -1 => 1 1 -1	1.99711e-09
EB => ES	FZD5 DVL2 CTNNB1	-1 -1 1 => 0 0 0 => 1 1 -1	1.97683e-09
EB => ES	FZD5 DVL2 CTNNB1	-1 -1 1 => 0 1 -1 => 1 1 -1	2.20639e-09
EB => ES	FZD5 DVL2 CTNNB1	-1 -1 1 => 0 1 0 => 1 1 -1	2.17362e-09
EB => ES	FZD5 DVL2 CTNNB1	-1 -1 1 => 1 0 -1 => 1 1 -1	4.76806e-09
EB => ES	FZD5 DVL2 CTNNB1	-1 -1 1 => 1 0 0 => 1 1 -1	2.772e-09
EB => ES	FZD5 DVL2 CTNNB1	-1 -1 1 => 1 1 -1 => 1 1 -1	6.83135e-09
EB => ES	FZD5 DVL2 CTNNB1	-1 -1 1 => 1 1 0 => 1 1 -1	3.60589e-09
EB => ES	FZD5 DVL2 GSK3B	-1 -1 1 => 0 0 -1 => 1 1 -1	2.72013e-09
EB => ES	FZD5 DVL2 GSK3B	-1 -1 1 => 0 0 0 => 1 1 -1	1.67263e-09
EB => ES	FZD5 DVL2 GSK3B	-1 -1 1 => 0 1 -1 => 1 1 -1	3.021e-09
EB => ES	FZD5 DVL2 GSK3B	-1 -1 1 => 0 1 0 => 1 1 -1	1.84197e-09
EB => ES	FZD5 DVL2 GSK3B	-1 -1 1 => 1 0 -1 => 1 1 -1	9.56599e-09
EB => ES	FZD5 DVL2 GSK3B	-1 -1 1 => 1 0 0 => 1 1 -1	2.87854e-09
EB => ES	FZD5 DVL2 GSK3B	-1 -1 1 => 1 1 -1 => 1 1 -1	1.42813e-08
EB => ES	FZD5 DVL2 GSK3B	-1 -1 1 => 1 1 0 => 1 1 -1	3.91483e-09
EB => ES	FZD5 DVL2 LEF1	-1 -1 0 => 0 0 -1 => 1 1 0	1.98639e-09
EB => ES	FZD5 DVL2 LEF1	-1 -1 0 => 0 0 1 => 1 1 0	1.98639e-09
EB => ES	FZD5 DVL2 LEF1	-1 -1 0 => 0 1 -1 => 1 1 0	2.18906e-09
EB => ES	FZD5 DVL2 LEF1	-1 -1 0 => 0 1 1 => 1 1 0	2.18906e-09
EB => ES	FZD5 DVL2 LEF1	-1 -1 0 => 1 0 -1 => 1 1 0	3.71245e-09
EB => ES	FZD5 DVL2 LEF1	-1 -1 0 => 1 0 1 => 1 1 0	3.71245e-09
EB => ES	FZD5 DVL2 LEF1	-1 -1 0 => 1 1 -1 => 1 1 0	5.1255e-09
EB => ES	FZD5 DVL2 LEF1	-1 -1 0 => 1 1 1 => 1 1 0	5.1255e-09
EB => ES	FZD5 DVL2 PSEN1	-1 -1 1 => 0 0 -1 => 1 1 -1	2.37431e-06
EB => ES	FZD5 DVL2 PSEN1	-1 -1 1 => 0 0 0 => 1 1 -1	2.26584e-09
EB => ES	FZD5 DVL2 PSEN1	-1 -1 1 => 0 1 -1 => 1 1 -1	2.60999e-06
EB => ES	FZD5 DVL2 PSEN1	-1 -1 1 => 0 1 0 => 1 1 -1	2.59813e-09
EB => ES	FZD5 DVL2 PSEN1	-1 -1 1 => 1 0 -1 => 1 1 -1	2.94122e-06
EB => ES	FZD5 DVL2 PSEN1	-1 -1 1 => 1 0 0 => 1 1 -1	3.95382e-09
EB => ES	FZD5 DVL2 PSEN1	-1 -1 1 => 1 1 -1 => 1 1 -1	3.70119e-06
EB => ES	FZD5 DVL2 PSEN1	-1 -1 1 => 1 1 0 => 1 1 -1	5.47917e-09
EB => ES	FZD5 FZD4 CSNK1E	-1 1 1 => 0 -1 -1 => 1 -1 -1	1.34359e-09
EB => ES	FZD5 FZD4 CSNK1E	-1 1 1 => 0 -1 0 => 1 -1 -1	6.993e-10
EB => ES	FZD5 FZD4 CSNK1E	-1 1 1 => 0 0 -1 => 1 -1 -1	6.99138e-10
EB => ES	FZD5 FZD4 CSNK1E	-1 1 1 => 0 0 0 => 1 -1 -1	8.03453e-10
EB => ES	FZD5 FZD4 CSNK1E	-1 1 1 => 1 -1 -1 => 1 -1 -1	1.07437e-09
EB => ES	FZD5 FZD4 CSNK1E	-1 1 1 => 1 -1 0 => 1 -1 -1	1.07413e-09
EB => ES	FZD5 FZD4 CSNK1E	-1 1 1 => 1 0 -1 => 1 -1 -1	8.04182e-10
EB => ES	FZD5 FZD4 CSNK1E	-1 1 1 => 1 0 0 => 1 -1 -1	1.3432e-09
EB => ES	FZD5 FZD4 CTNNB1	-1 1 1 => 0 -1 -1 => 1 -1 -1	7.049e-10
EB => ES	FZD5 FZD4 CTNNB1	-1 1 1 => 0 -1 0 => 1 -1 -1	6.93893e-10
EB => ES	FZD5 FZD4 CTNNB1	-1 1 1 => 0 0 -1 => 1 -1 -1	8.03051e-10
EB => ES	FZD5 FZD4 CTNNB1	-1 1 1 => 0 0 0 => 1 -1 -1	8.02975e-10
EB => ES	FZD5 FZD4 CTNNB1	-1 1 1 => 1 -1 -1 => 1 -1 -1	7.05025e-10
EB => ES	FZD5 FZD4 CTNNB1	-1 1 1 => 1 -1 0 => 1 -1 -1	6.93824e-10
EB => ES	FZD5 FZD4 CTNNB1	-1 1 1 => 1 0 -1 => 1 -1 -1	7.0438e-10
EB => ES	FZD5 FZD4 CTNNB1	-1 1 1 => 1 0 0 => 1 -1 -1	6.93396e-10
EB => ES	FZD5 FZD4 DVL2	-1 1 -1 => 0 -1 0 => 1 -1 1	3.72699e-09
EB => ES	FZD5 FZD4 DVL2	-1 1 -1 => 0 -1 1 => 1 -1 1	5.148e-09
EB => ES	FZD5 FZD4 DVL2	-1 1 -1 => 0 0 0 => 1 -1 1	1.98194e-09
EB => ES	FZD5 FZD4 DVL2	-1 1 -1 => 0 0 1 => 1 -1 1	2.182e-09
EB => ES	FZD5 FZD4 DVL2	-1 1 -1 => 1 -1 0 => 1 -1 1	3.73103e-09
EB => ES	FZD5 FZD4 DVL2	-1 1 -1 => 1 -1 1 => 1 -1 1	5.1548e-09
EB => ES	FZD5 FZD4 DVL2	-1 1 -1 => 1 0 0 => 1 -1 1	3.72162e-09
EB => ES	FZD5 FZD4 DVL2	-1 1 -1 => 1 0 1 => 1 -1 1	5.13992e-09
EB => ES	FZD5 FZD4 GSK3B	-1 1 1 => 0 -1 -1 => 1 -1 -1	9.65472e-10
EB => ES	FZD5 FZD4 GSK3B	-1 1 1 => 0 -1 0 => 1 -1 -1	5.88073e-10
EB => ES	FZD5 FZD4 GSK3B	-1 1 1 => 0 0 -1 => 1 -1 -1	1.08728e-09
EB => ES	FZD5 FZD4 GSK3B	-1 1 1 => 0 0 0 => 1 -1 -1	6.77108e-10
EB => ES	FZD5 FZD4 GSK3B	-1 1 1 => 1 -1 -1 => 1 -1 -1	9.65596e-10
EB => ES	FZD5 FZD4 GSK3B	-1 1 1 => 1 -1 0 => 1 -1 -1	5.88021e-10
EB => ES	FZD5 FZD4 GSK3B	-1 1 1 => 1 0 -1 => 1 -1 -1	9.64714e-10
EB => ES	FZD5 FZD4 GSK3B	-1 1 1 => 1 0 0 => 1 -1 -1	5.87648e-10
EB => ES	FZD5 FZD4 LEF1	-1 1 0 => 0 -1 -1 => 1 -1 0	6.99079e-10
EB => ES	FZD5 FZD4 LEF1	-1 1 0 => 0 -1 1 => 1 -1 0	6.99079e-10
EB => ES	FZD5 FZD4 LEF1	-1 1 0 => 0 0 -1 => 1 -1 0	8.03011e-10
EB => ES	FZD5 FZD4 LEF1	-1 1 0 => 0 0 1 => 1 -1 0	8.03011e-10
EB => ES	FZD5 FZD4 LEF1	-1 1 0 => 1 -1 -1 => 1 -1 0	6.9902e-10
EB => ES	FZD5 FZD4 LEF1	-1 1 0 => 1 -1 1 => 1 -1 0	6.9902e-10
EB => ES	FZD5 FZD4 LEF1	-1 1 0 => 1 0 -1 => 1 -1 0	6.98571e-10
EB => ES	FZD5 FZD4 LEF1	-1 1 0 => 1 0 1 => 1 -1 0	6.98571e-10
EB => ES	FZD5 FZD4 PSEN1	-1 1 1 => 0 -1 -1 => 1 -1 -1	8.66654e-07
EB => ES	FZD5 FZD4 PSEN1	-1 1 1 => 0 -1 0 => 1 -1 -1	7.96174e-10
EB => ES	FZD5 FZD4 PSEN1	-1 1 1 => 0 0 -1 => 1 -1 -1	1.00589e-06
EB => ES	FZD5 FZD4 PSEN1	-1 1 1 => 0 0 0 => 1 -1 -1	9.166e-10
EB => ES	FZD5 FZD4 PSEN1	-1 1 1 => 1 -1 -1 => 1 -1 -1	8.66584e-07
EB => ES	FZD5 FZD4 PSEN1	-1 1 1 => 1 -1 0 => 1 -1 -1	7.96115e-10
EB => ES	FZD5 FZD4 PSEN1	-1 1 1 => 1 0 -1 => 1 -1 -1	8.66159e-07
EB => ES	FZD5 FZD4 PSEN1	-1 1 1 => 1 0 0 => 1 -1 -1	7.95666e-10
EB => ES	FZD5 GSK3B CTNNB1	-1 1 1 => 0 -1 -1 => 1 -1 -1	1.08766e-09
EB => ES	FZD5 GSK3B CTNNB1	-1 1 1 => 0 -1 0 => 1 -1 -1	1.08736e-09
EB => ES	FZD5 GSK3B CTNNB1	-1 1 1 => 0 0 -1 => 1 -1 -1	6.77252e-10
EB => ES	FZD5 GSK3B CTNNB1	-1 1 1 => 0 0 0 => 1 -1 -1	6.77181e-10
EB => ES	FZD5 GSK3B CTNNB1	-1 1 1 => 1 -1 -1 => 1 -1 -1	9.81926e-10
EB => ES	FZD5 GSK3B CTNNB1	-1 1 1 => 1 -1 0 => 1 -1 -1	9.48402e-10
EB => ES	FZD5 GSK3B CTNNB1	-1 1 1 => 1 0 -1 => 1 -1 -1	5.91493e-10
EB => ES	FZD5 GSK3B CTNNB1	-1 1 1 => 1 0 0 => 1 -1 -1	5.83643e-10
EB => ES	FZD5 GSK3B LEF1	-1 1 0 => 0 -1 -1 => 1 -1 0	1.0875e-09
EB => ES	FZD5 GSK3B LEF1	-1 1 0 => 0 -1 1 => 1 -1 0	1.0875e-09
EB => ES	FZD5 GSK3B LEF1	-1 1 0 => 0 0 -1 => 1 -1 0	6.77214e-10
EB => ES	FZD5 GSK3B LEF1	-1 1 0 => 0 0 1 => 1 -1 0	6.77214e-10
EB => ES	FZD5 GSK3B LEF1	-1 1 0 => 1 -1 -1 => 1 -1 0	9.64115e-10
EB => ES	FZD5 GSK3B LEF1	-1 1 0 => 1 -1 1 => 1 -1 0	9.64115e-10
EB => ES	FZD5 GSK3B LEF1	-1 1 0 => 1 0 -1 => 1 -1 0	5.87341e-10
EB => ES	FZD5 GSK3B LEF1	-1 1 0 => 1 0 1 => 1 -1 0	5.87341e-10
EB => ES	FZD5 GSK3B PSEN1	-1 1 1 => 0 -1 -1 => 1 -1 -1	1.43592e-06
EB => ES	FZD5 GSK3B PSEN1	-1 1 1 => 0 -1 0 => 1 -1 -1	1.34161e-09
EB => ES	FZD5 GSK3B PSEN1	-1 1 1 => 0 0 -1 => 1 -1 -1	8.47051e-07
EB => ES	FZD5 GSK3B PSEN1	-1 1 1 => 0 0 0 => 1 -1 -1	8.50005e-10
EB => ES	FZD5 GSK3B PSEN1	-1 1 1 => 1 -1 -1 => 1 -1 -1	1.24322e-06
EB => ES	FZD5 GSK3B PSEN1	-1 1 1 => 1 -1 0 => 1 -1 -1	1.18569e-09
EB => ES	FZD5 GSK3B PSEN1	-1 1 1 => 1 0 -1 => 1 -1 -1	7.28352e-07
EB => ES	FZD5 GSK3B PSEN1	-1 1 1 => 1 0 0 => 1 -1 -1	7.37396e-10
EB => ES	FZD5 PSEN1 CTNNB1	-1 1 1 => 0 -1 -1 => 1 -1 -1	1.00604e-06
EB => ES	FZD5 PSEN1 CTNNB1	-1 1 1 => 0 -1 0 => 1 -1 -1	1.00598e-06
EB => ES	FZD5 PSEN1 CTNNB1	-1 1 1 => 0 0 -1 => 1 -1 -1	9.16781e-10
EB => ES	FZD5 PSEN1 CTNNB1	-1 1 1 => 0 0 0 => 1 -1 -1	9.16683e-10
EB => ES	FZD5 PSEN1 CTNNB1	-1 1 1 => 1 -1 -1 => 1 -1 -1	8.68565e-07
EB => ES	FZD5 PSEN1 CTNNB1	-1 1 1 => 1 -1 0 => 1 -1 -1	8.63359e-07
EB => ES	FZD5 PSEN1 CTNNB1	-1 1 1 => 1 0 -1 => 1 -1 -1	8.01084e-10
EB => ES	FZD5 PSEN1 CTNNB1	-1 1 1 => 1 0 0 => 1 -1 -1	7.90138e-10
EB => ES	FZD5 PSEN1 LEF1	-1 1 0 => 0 -1 -1 => 1 -1 0	1.00601e-06
EB => ES	FZD5 PSEN1 LEF1	-1 1 0 => 0 -1 1 => 1 -1 0	1.00601e-06
EB => ES	FZD5 PSEN1 LEF1	-1 1 0 => 0 0 -1 => 1 -1 0	9.16729e-10
EB => ES	FZD5 PSEN1 LEF1	-1 1 0 => 0 0 1 => 1 -1 0	9.16729e-10
EB => ES	FZD5 PSEN1 LEF1	-1 1 0 => 1 -1 -1 => 1 -1 0	8.65812e-07
EB => ES	FZD5 PSEN1 LEF1	-1 1 0 => 1 -1 1 => 1 -1 0	8.65812e-07
EB => ES	FZD5 PSEN1 LEF1	-1 1 0 => 1 0 -1 => 1 -1 0	7.95295e-10
EB => ES	FZD5 PSEN1 LEF1	-1 1 0 => 1 0 1 => 1 -1 0	7.95295e-10
EB => ES	GSK3B CTNNB1 LEF1	1 1 0 => -1 -1 -1 => -1 -1 0	3.6564e-10
EB => ES	GSK3B CTNNB1 LEF1	1 1 0 => -1 -1 1 => -1 -1 0	3.6564e-10
EB => ES	GSK3B CTNNB1 LEF1	1 1 0 => -1 0 -1 => -1 -1 0	3.65342e-10
EB => ES	GSK3B CTNNB1 LEF1	1 1 0 => -1 0 1 => -1 -1 0	3.65342e-10
EB => ES	GSK3B CTNNB1 LEF1	1 1 0 => 0 -1 -1 => -1 -1 0	2.27526e-10
EB => ES	GSK3B CTNNB1 LEF1	1 1 0 => 0 -1 1 => -1 -1 0	2.27526e-10
EB => ES	GSK3B CTNNB1 LEF1	1 1 0 => 0 0 -1 => -1 -1 0	2.27456e-10
EB => ES	GSK3B CTNNB1 LEF1	1 1 0 => 0 0 1 => -1 -1 0	2.27456e-10
EB => ES	GSK3B PSEN1 CTNNB1	1 1 1 => -1 -1 -1 => -1 -1 -1	4.81803e-07
EB => ES	GSK3B PSEN1 CTNNB1	1 1 1 => -1 -1 0 => -1 -1 -1	4.81653e-07
EB => ES	GSK3B PSEN1 CTNNB1	1 1 1 => -1 0 -1 => -1 -1 -1	4.5059e-10
EB => ES	GSK3B PSEN1 CTNNB1	1 1 1 => -1 0 0 => -1 -1 -1	4.50257e-10
EB => ES	GSK3B PSEN1 CTNNB1	1 1 1 => 0 -1 -1 => -1 -1 -1	2.84155e-07
EB => ES	GSK3B PSEN1 CTNNB1	1 1 1 => 0 -1 0 => -1 -1 -1	2.84117e-07
EB => ES	GSK3B PSEN1 CTNNB1	1 1 1 => 0 0 -1 => -1 -1 -1	2.85281e-10
EB => ES	GSK3B PSEN1 CTNNB1	1 1 1 => 0 0 0 => -1 -1 -1	2.85191e-10
EB => ES	GSK3B PSEN1 LEF1	1 1 0 => -1 -1 -1 => -1 -1 0	4.81724e-07
EB => ES	GSK3B PSEN1 LEF1	1 1 0 => -1 -1 1 => -1 -1 0	4.81724e-07
EB => ES	GSK3B PSEN1 LEF1	1 1 0 => -1 0 -1 => -1 -1 0	4.50414e-10
EB => ES	GSK3B PSEN1 LEF1	1 1 0 => -1 0 1 => -1 -1 0	4.50414e-10
EB => ES	GSK3B PSEN1 LEF1	1 1 0 => 0 -1 -1 => -1 -1 0	2.84135e-07
EB => ES	GSK3B PSEN1 LEF1	1 1 0 => 0 -1 1 => -1 -1 0	2.84135e-07
EB => ES	GSK3B PSEN1 LEF1	1 1 0 => 0 0 -1 => -1 -1 0	2.85233e-10
EB => ES	GSK3B PSEN1 LEF1	1 1 0 => 0 0 1 => -1 -1 0	2.85233e-10
EB => ES	LRP6 CSNK1E CTNNB1	0 1 1 => -1 -1 -1 => 0 -1 -1	6.96351e-10
EB => ES	LRP6 CSNK1E CTNNB1	0 1 1 => -1 -1 0 => 0 -1 -1	6.80787e-10
EB => ES	LRP6 CSNK1E CTNNB1	0 1 1 => -1 0 -1 => 0 -1 -1	6.95828e-10
EB => ES	LRP6 CSNK1E CTNNB1	0 1 1 => -1 0 0 => 0 -1 -1	6.80296e-10
EB => ES	LRP6 CSNK1E CTNNB1	0 1 1 => 1 -1 -1 => 0 -1 -1	6.37993e-11
EB => ES	LRP6 CSNK1E CTNNB1	0 1 1 => 1 -1 0 => 0 -1 -1	6.37449e-11
EB => ES	LRP6 CSNK1E CTNNB1	0 1 1 => 1 0 -1 => 0 -1 -1	6.37541e-11
EB => ES	LRP6 CSNK1E CTNNB1	0 1 1 => 1 0 0 => 0 -1 -1	6.36999e-11
EB => ES	LRP6 CSNK1E DVL2	0 1 -1 => -1 -1 0 => 0 -1 1	4.80362e-09
EB => ES	LRP6 CSNK1E DVL2	0 1 -1 => -1 -1 1 => 0 -1 1	6.81079e-09
EB => ES	LRP6 CSNK1E DVL2	0 1 -1 => -1 0 0 => 0 -1 1	4.79635e-09
EB => ES	LRP6 CSNK1E DVL2	0 1 -1 => -1 0 1 => 0 -1 1	6.79968e-09
EB => ES	LRP6 CSNK1E DVL2	0 1 -1 => 1 -1 0 => 0 -1 1	7.09697e-10
EB => ES	LRP6 CSNK1E DVL2	0 1 -1 => 1 -1 1 => 0 -1 1	1.13676e-09
EB => ES	LRP6 CSNK1E DVL2	0 1 -1 => 1 0 0 => 0 -1 1	7.09204e-10
EB => ES	LRP6 CSNK1E DVL2	0 1 -1 => 1 0 1 => 0 -1 1	1.13597e-09
EB => ES	LRP6 CSNK1E GSK3B	0 1 1 => -1 -1 -1 => 0 -1 -1	9.58435e-10
EB => ES	LRP6 CSNK1E GSK3B	0 1 1 => -1 -1 0 => 0 -1 -1	5.78251e-10
EB => ES	LRP6 CSNK1E GSK3B	0 1 1 => -1 0 -1 => 0 -1 -1	9.57664e-10
EB => ES	LRP6 CSNK1E GSK3B	0 1 1 => -1 0 0 => 0 -1 -1	5.77829e-10
EB => ES	LRP6 CSNK1E GSK3B	0 1 1 => 1 -1 -1 => 0 -1 -1	8.64388e-11
EB => ES	LRP6 CSNK1E GSK3B	0 1 1 => 1 -1 0 => 0 -1 -1	5.37657e-11
EB => ES	LRP6 CSNK1E GSK3B	0 1 1 => 1 0 -1 => 0 -1 -1	8.63743e-11
EB => ES	LRP6 CSNK1E GSK3B	0 1 1 => 1 0 0 => 0 -1 -1	5.37277e-11
EB => ES	LRP6 CSNK1E LEF1	0 1 0 => -1 -1 -1 => 0 -1 0	6.8812e-10
EB => ES	LRP6 CSNK1E LEF1	0 1 0 => -1 -1 1 => 0 -1 0	6.8812e-10
EB => ES	LRP6 CSNK1E LEF1	0 1 0 => -1 0 -1 => 0 -1 0	6.87614e-10
EB => ES	LRP6 CSNK1E LEF1	0 1 0 => -1 0 1 => 0 -1 0	6.87614e-10
EB => ES	LRP6 CSNK1E LEF1	0 1 0 => 1 -1 -1 => 0 -1 0	6.37705e-11
EB => ES	LRP6 CSNK1E LEF1	0 1 0 => 1 -1 1 => 0 -1 0	6.37705e-11
EB => ES	LRP6 CSNK1E LEF1	0 1 0 => 1 0 -1 => 0 -1 0	6.37254e-11
EB => ES	LRP6 CSNK1E LEF1	0 1 0 => 1 0 1 => 0 -1 0	6.37254e-11
EB => ES	LRP6 CSNK1E PSEN1	0 1 1 => -1 -1 -1 => 0 -1 -1	8.4945e-07
EB => ES	LRP6 CSNK1E PSEN1	0 1 1 => -1 -1 0 => 0 -1 -1	7.83081e-10
EB => ES	LRP6 CSNK1E PSEN1	0 1 1 => -1 0 -1 => 0 -1 -1	8.48961e-07
EB => ES	LRP6 CSNK1E PSEN1	0 1 1 => -1 0 0 => 0 -1 -1	7.82575e-10
EB => ES	LRP6 CSNK1E PSEN1	0 1 1 => 1 -1 -1 => 0 -1 -1	7.98208e-08
EB => ES	LRP6 CSNK1E PSEN1	0 1 1 => 1 -1 0 => 0 -1 -1	7.2771e-11
EB => ES	LRP6 CSNK1E PSEN1	0 1 1 => 1 0 -1 => 0 -1 -1	7.97759e-08
EB => ES	LRP6 CSNK1E PSEN1	0 1 1 => 1 0 0 => 0 -1 -1	7.27259e-11
EB => ES	LRP6 CTNNB1 LEF1	0 1 0 => -1 -1 -1 => 0 -1 0	2.64147e-10
EB => ES	LRP6 CTNNB1 LEF1	0 1 0 => -1 -1 1 => 0 -1 0	2.64147e-10
EB => ES	LRP6 CTNNB1 LEF1	0 1 0 => -1 0 -1 => 0 -1 0	2.64006e-10
EB => ES	LRP6 CTNNB1 LEF1	0 1 0 => -1 0 1 => 0 -1 0	2.64006e-10
EB => ES	LRP6 CTNNB1 LEF1	0 1 0 => 1 -1 -1 => 0 -1 0	2.50141e-11
EB => ES	LRP6 CTNNB1 LEF1	0 1 0 => 1 -1 1 => 0 -1 0	2.50141e-11
EB => ES	LRP6 CTNNB1 LEF1	0 1 0 => 1 0 -1 => 0 -1 0	2.50136e-11
EB => ES	LRP6 CTNNB1 LEF1	0 1 0 => 1 0 1 => 0 -1 0	2.50136e-11
EB => ES	LRP6 DVL2 CTNNB1	0 -1 1 => -1 0 -1 => 0 1 -1	7.96006e-10
EB => ES	LRP6 DVL2 CTNNB1	0 -1 1 => -1 0 0 => 0 1 -1	7.67256e-10
EB => ES	LRP6 DVL2 CTNNB1	0 -1 1 => -1 1 -1 => 0 1 -1	9.12977e-10
EB => ES	LRP6 DVL2 CTNNB1	0 -1 1 => -1 1 0 => 0 1 -1	8.66507e-10
EB => ES	LRP6 DVL2 CTNNB1	0 -1 1 => 1 0 -1 => 0 1 -1	2.74634e-10
EB => ES	LRP6 DVL2 CTNNB1	0 -1 1 => 1 0 0 => 0 1 -1	2.74543e-10
EB => ES	LRP6 DVL2 CTNNB1	0 -1 1 => 1 1 -1 => 0 1 -1	4.39839e-10
EB => ES	LRP6 DVL2 CTNNB1	0 -1 1 => 1 1 0 => 0 1 -1	4.39691e-10
EB => ES	LRP6 DVL2 GSK3B	0 -1 1 => -1 0 -1 => 0 1 -1	1.11618e-09
EB => ES	LRP6 DVL2 GSK3B	0 -1 1 => -1 0 0 => 0 1 -1	6.54831e-10
EB => ES	LRP6 DVL2 GSK3B	0 -1 1 => -1 1 -1 => 0 1 -1	1.30092e-09
EB => ES	LRP6 DVL2 GSK3B	0 -1 1 => -1 1 0 => 0 1 -1	7.43326e-10
EB => ES	LRP6 DVL2 GSK3B	0 -1 1 => 1 0 -1 => 0 1 -1	3.6991e-10
EB => ES	LRP6 DVL2 GSK3B	0 -1 1 => 1 0 0 => 0 1 -1	2.31557e-10
EB => ES	LRP6 DVL2 GSK3B	0 -1 1 => 1 1 -1 => 0 1 -1	5.92414e-10
EB => ES	LRP6 DVL2 GSK3B	0 -1 1 => 1 1 0 => 0 1 -1	3.70849e-10
EB => ES	LRP6 DVL2 LEF1	0 -1 0 => -1 0 -1 => 0 1 0	7.80802e-10
EB => ES	LRP6 DVL2 LEF1	0 -1 0 => -1 0 1 => 0 1 0	7.80802e-10
EB => ES	LRP6 DVL2 LEF1	0 -1 0 => -1 1 -1 => 0 1 0	8.88402e-10
EB => ES	LRP6 DVL2 LEF1	0 -1 0 => -1 1 1 => 0 1 0	8.88402e-10
EB => ES	LRP6 DVL2 LEF1	0 -1 0 => 1 0 -1 => 0 1 0	2.74586e-10
EB => ES	LRP6 DVL2 LEF1	0 -1 0 => 1 0 1 => 0 1 0	2.74586e-10
EB => ES	LRP6 DVL2 LEF1	0 -1 0 => 1 1 -1 => 0 1 0	4.3976e-10
EB => ES	LRP6 DVL2 LEF1	0 -1 0 => 1 1 1 => 0 1 0	4.3976e-10
EB => ES	LRP6 DVL2 PSEN1	0 -1 1 => -1 0 -1 => 0 1 -1	9.21679e-07
EB => ES	LRP6 DVL2 PSEN1	0 -1 1 => -1 0 0 => 0 1 -1	8.87005e-10
EB => ES	LRP6 DVL2 PSEN1	0 -1 1 => -1 1 -1 => 0 1 -1	1.04117e-06
EB => ES	LRP6 DVL2 PSEN1	0 -1 1 => -1 1 0 => 0 1 -1	1.04704e-09
EB => ES	LRP6 DVL2 PSEN1	0 -1 1 => 1 0 -1 => 0 1 -1	3.2932e-07
EB => ES	LRP6 DVL2 PSEN1	0 -1 1 => 1 0 0 => 0 1 -1	3.13408e-10
EB => ES	LRP6 DVL2 PSEN1	0 -1 1 => 1 1 -1 => 0 1 -1	5.27133e-07
EB => ES	LRP6 DVL2 PSEN1	0 -1 1 => 1 1 0 => 0 1 -1	5.22692e-10
EB => ES	LRP6 FZD4 CSNK1E	0 1 1 => -1 -1 -1 => 0 -1 -1	6.89246e-10
EB => ES	LRP6 FZD4 CSNK1E	0 1 1 => -1 -1 0 => 0 -1 -1	6.8822e-10
EB => ES	LRP6 FZD4 CSNK1E	0 1 1 => -1 0 -1 => 0 -1 -1	6.87478e-10
EB => ES	LRP6 FZD4 CSNK1E	0 1 1 => -1 0 0 => 0 -1 -1	3.72228e-12
EB => ES	LRP6 FZD4 CSNK1E	0 1 1 => 1 -1 -1 => 0 -1 -1	6.38627e-11
EB => ES	LRP6 FZD4 CSNK1E	0 1 1 => 1 -1 0 => 0 -1 -1	6.37771e-11
EB => ES	LRP6 FZD4 CSNK1E	0 1 1 => 1 0 -1 => 0 -1 -1	6.37155e-11
EB => ES	LRP6 FZD4 CSNK1E	0 1 1 => 1 0 0 => 0 -1 -1	3.31113e-13
EB => ES	LRP6 FZD4 CTNNB1	0 1 1 => -1 -1 -1 => 0 -1 -1	6.95828e-10
EB => ES	LRP6 FZD4 CTNNB1	0 1 1 => -1 -1 0 => 0 -1 -1	6.80296e-10
EB => ES	LRP6 FZD4 CTNNB1	0 1 1 => -1 0 -1 => 0 -1 -1	2.93779e-12
EB => ES	LRP6 FZD4 CTNNB1	0 1 1 => -1 0 0 => 0 -1 -1	2.82913e-12
EB => ES	LRP6 FZD4 CTNNB1	0 1 1 => 1 -1 -1 => 0 -1 -1	6.37541e-11
EB => ES	LRP6 FZD4 CTNNB1	0 1 1 => 1 -1 0 => 0 -1 -1	6.36999e-11
EB => ES	LRP6 FZD4 CTNNB1	0 1 1 => 1 0 -1 => 0 -1 -1	2.63139e-13
EB => ES	LRP6 FZD4 CTNNB1	0 1 1 => 1 0 0 => 0 -1 -1	2.62787e-13
EB => ES	LRP6 FZD4 DVL2	0 1 -1 => -1 -1 0 => 0 -1 1	4.79636e-09
EB => ES	LRP6 FZD4 DVL2	0 1 -1 => -1 -1 1 => 0 -1 1	6.7997e-09
EB => ES	LRP6 FZD4 DVL2	0 1 -1 => -1 0 0 => 0 -1 1	3.08156e-11
EB => ES	LRP6 FZD4 DVL2	0 1 -1 => -1 0 1 => 0 -1 1	4.60471e-11
EB => ES	LRP6 FZD4 DVL2	0 1 -1 => 1 -1 0 => 0 -1 1	7.09204e-10
EB => ES	LRP6 FZD4 DVL2	0 1 -1 => 1 -1 1 => 0 -1 1	1.13597e-09
EB => ES	LRP6 FZD4 DVL2	0 1 -1 => 1 0 0 => 0 -1 1	2.8332e-12
EB => ES	LRP6 FZD4 DVL2	0 1 -1 => 1 0 1 => 0 -1 1	4.53714e-12
EB => ES	LRP6 FZD4 GSK3B	0 1 1 => -1 -1 -1 => 0 -1 -1	9.57665e-10
EB => ES	LRP6 FZD4 GSK3B	0 1 1 => -1 -1 0 => 0 -1 -1	5.77829e-10
EB => ES	LRP6 FZD4 GSK3B	0 1 1 => -1 0 -1 => 0 -1 -1	4.13926e-12
EB => ES	LRP6 FZD4 GSK3B	0 1 1 => -1 0 0 => 0 -1 -1	2.41402e-12
EB => ES	LRP6 FZD4 GSK3B	0 1 1 => 1 -1 -1 => 0 -1 -1	8.63743e-11
EB => ES	LRP6 FZD4 GSK3B	0 1 1 => 1 -1 0 => 0 -1 -1	5.37277e-11
EB => ES	LRP6 FZD4 GSK3B	0 1 1 => 1 0 -1 => 0 -1 -1	3.61584e-13
EB => ES	LRP6 FZD4 GSK3B	0 1 1 => 1 0 0 => 0 -1 -1	2.21601e-13
EB => ES	LRP6 FZD4 LEF1	0 1 0 => -1 -1 -1 => 0 -1 0	6.87614e-10
EB => ES	LRP6 FZD4 LEF1	0 1 0 => -1 -1 1 => 0 -1 0	6.87614e-10
EB => ES	LRP6 FZD4 LEF1	0 1 0 => -1 0 -1 => 0 -1 0	2.88032e-12
EB => ES	LRP6 FZD4 LEF1	0 1 0 => -1 0 1 => 0 -1 0	2.88032e-12
EB => ES	LRP6 FZD4 LEF1	0 1 0 => 1 -1 -1 => 0 -1 0	6.37255e-11
EB => ES	LRP6 FZD4 LEF1	0 1 0 => 1 -1 1 => 0 -1 0	6.37255e-11
EB => ES	LRP6 FZD4 LEF1	0 1 0 => 1 0 -1 => 0 -1 0	2.62952e-13
EB => ES	LRP6 FZD4 LEF1	0 1 0 => 1 0 1 => 0 -1 0	2.62952e-13
EB => ES	LRP6 FZD4 PSEN1	0 1 1 => -1 -1 -1 => 0 -1 -1	8.48961e-07
EB => ES	LRP6 FZD4 PSEN1	0 1 1 => -1 -1 0 => 0 -1 -1	7.82575e-10
EB => ES	LRP6 FZD4 PSEN1	0 1 1 => -1 0 -1 => 0 -1 -1	2.93139e-09
EB => ES	LRP6 FZD4 PSEN1	0 1 1 => -1 0 0 => 0 -1 -1	2.94251e-12
EB => ES	LRP6 FZD4 PSEN1	0 1 1 => 1 -1 -1 => 0 -1 -1	7.97759e-08
EB => ES	LRP6 FZD4 PSEN1	0 1 1 => 1 -1 0 => 0 -1 -1	7.27259e-11
EB => ES	LRP6 FZD4 PSEN1	0 1 1 => 1 0 -1 => 0 -1 -1	2.72305e-10
EB => ES	LRP6 FZD4 PSEN1	0 1 1 => 1 0 0 => 0 -1 -1	2.68822e-13
EB => ES	LRP6 FZD5 CSNK1E	0 -1 1 => -1 0 -1 => 0 1 -1	6.89011e-10
EB => ES	LRP6 FZD5 CSNK1E	0 -1 1 => -1 0 0 => 0 1 -1	6.88539e-10
EB => ES	LRP6 FZD5 CSNK1E	0 -1 1 => -1 1 -1 => 0 1 -1	6.88776e-10
EB => ES	LRP6 FZD5 CSNK1E	0 -1 1 => -1 1 0 => 0 1 -1	6.89247e-10
EB => ES	LRP6 FZD5 CSNK1E	0 -1 1 => 1 0 -1 => 0 1 -1	6.38463e-11
EB => ES	LRP6 FZD5 CSNK1E	0 -1 1 => 1 0 0 => 0 1 -1	6.38132e-11
EB => ES	LRP6 FZD5 CSNK1E	0 -1 1 => 1 1 -1 => 0 1 -1	6.38298e-11
EB => ES	LRP6 FZD5 CSNK1E	0 -1 1 => 1 1 0 => 0 1 -1	6.38628e-11
EB => ES	LRP6 FZD5 CTNNB1	0 -1 1 => -1 0 -1 => 0 1 -1	7.86076e-10
EB => ES	LRP6 FZD5 CTNNB1	0 -1 1 => -1 0 0 => 0 1 -1	7.85935e-10
EB => ES	LRP6 FZD5 CTNNB1	0 -1 1 => -1 1 -1 => 0 1 -1	6.96383e-10
EB => ES	LRP6 FZD5 CTNNB1	0 -1 1 => -1 1 0 => 0 1 -1	6.80851e-10
EB => ES	LRP6 FZD5 CTNNB1	0 -1 1 => 1 0 -1 => 0 1 -1	7.44784e-11
EB => ES	LRP6 FZD5 CTNNB1	0 -1 1 => 1 0 0 => 0 1 -1	7.44779e-11
EB => ES	LRP6 FZD5 CTNNB1	0 -1 1 => 1 1 -1 => 0 1 -1	6.38068e-11
EB => ES	LRP6 FZD5 CTNNB1	0 -1 1 => 1 1 0 => 0 1 -1	6.37526e-11
EB => ES	LRP6 FZD5 DVL2	0 -1 -1 => -1 0 0 => 0 1 1	2.26781e-09
EB => ES	LRP6 FZD5 DVL2	0 -1 -1 => -1 0 1 => 0 1 1	2.55269e-09
EB => ES	LRP6 FZD5 DVL2	0 -1 -1 => -1 1 0 => 0 1 1	4.79788e-09
EB => ES	LRP6 FZD5 DVL2	0 -1 -1 => -1 1 1 => 0 1 1	6.8014e-09
EB => ES	LRP6 FZD5 DVL2	0 -1 -1 => 1 0 0 => 0 1 1	8.17659e-10
EB => ES	LRP6 FZD5 DVL2	0 -1 -1 => 1 0 1 => 0 1 1	1.30952e-09
EB => ES	LRP6 FZD5 DVL2	0 -1 -1 => 1 1 0 => 0 1 1	7.09757e-10
EB => ES	LRP6 FZD5 DVL2	0 -1 -1 => 1 1 1 => 0 1 1	1.13686e-09
EB => ES	LRP6 FZD5 FZD4	0 -1 1 => -1 0 -1 => 0 1 -1	6.89059e-10
EB => ES	LRP6 FZD5 FZD4	0 -1 1 => -1 0 0 => 0 1 -1	7.85865e-10
EB => ES	LRP6 FZD5 FZD4	0 -1 1 => -1 1 -1 => 0 1 -1	6.89011e-10
EB => ES	LRP6 FZD5 FZD4	0 -1 1 => -1 1 0 => 0 1 -1	6.88552e-10
EB => ES	LRP6 FZD5 FZD4	0 -1 1 => 1 0 -1 => 0 1 -1	6.38538e-11
EB => ES	LRP6 FZD5 FZD4	0 -1 1 => 1 0 0 => 0 1 -1	7.44681e-11
EB => ES	LRP6 FZD5 FZD4	0 -1 1 => 1 1 -1 => 0 1 -1	6.38463e-11
EB => ES	LRP6 FZD5 FZD4	0 -1 1 => 1 1 0 => 0 1 -1	6.38087e-11
EB => ES	LRP6 FZD5 GSK3B	0 -1 1 => -1 0 -1 => 0 1 -1	1.06438e-09
EB => ES	LRP6 FZD5 GSK3B	0 -1 1 => -1 0 0 => 0 1 -1	6.62757e-10
EB => ES	LRP6 FZD5 GSK3B	0 -1 1 => -1 1 -1 => 0 1 -1	9.58457e-10
EB => ES	LRP6 FZD5 GSK3B	0 -1 1 => -1 1 0 => 0 1 -1	5.78296e-10
EB => ES	LRP6 FZD5 GSK3B	0 -1 1 => 1 0 -1 => 0 1 -1	1.0085e-10
EB => ES	LRP6 FZD5 GSK3B	0 -1 1 => 1 0 0 => 0 1 -1	6.28014e-11
EB => ES	LRP6 FZD5 GSK3B	0 -1 1 => 1 1 -1 => 0 1 -1	8.64495e-11
EB => ES	LRP6 FZD5 GSK3B	0 -1 1 => 1 1 0 => 0 1 -1	5.37721e-11
EB => ES	LRP6 FZD5 LEF1	0 -1 0 => -1 0 -1 => 0 1 0	7.86001e-10
EB => ES	LRP6 FZD5 LEF1	0 -1 0 => -1 0 1 => 0 1 0	7.86001e-10
EB => ES	LRP6 FZD5 LEF1	0 -1 0 => -1 1 -1 => 0 1 0	6.88169e-10
EB => ES	LRP6 FZD5 LEF1	0 -1 0 => -1 1 1 => 0 1 0	6.88169e-10
EB => ES	LRP6 FZD5 LEF1	0 -1 0 => 1 0 -1 => 0 1 0	7.44781e-11
EB => ES	LRP6 FZD5 LEF1	0 -1 0 => 1 0 1 => 0 1 0	7.44781e-11
EB => ES	LRP6 FZD5 LEF1	0 -1 0 => 1 1 -1 => 0 1 0	6.37781e-11
EB => ES	LRP6 FZD5 LEF1	0 -1 0 => 1 1 1 => 0 1 0	6.37781e-11
EB => ES	LRP6 FZD5 PSEN1	0 -1 1 => -1 0 -1 => 0 1 -1	9.84382e-07
EB => ES	LRP6 FZD5 PSEN1	0 -1 1 => -1 0 0 => 0 1 -1	8.97091e-10
EB => ES	LRP6 FZD5 PSEN1	0 -1 1 => -1 1 -1 => 0 1 -1	8.49515e-07
EB => ES	LRP6 FZD5 PSEN1	0 -1 1 => -1 1 0 => 0 1 -1	7.8313e-10
EB => ES	LRP6 FZD5 PSEN1	0 -1 1 => 1 0 -1 => 0 1 -1	9.32894e-08
EB => ES	LRP6 FZD5 PSEN1	0 -1 1 => 1 0 0 => 0 1 -1	8.50082e-11
EB => ES	LRP6 FZD5 PSEN1	0 -1 1 => 1 1 -1 => 0 1 -1	7.98285e-08
EB => ES	LRP6 FZD5 PSEN1	0 -1 1 => 1 1 0 => 0 1 -1	7.27786e-11
EB => ES	LRP6 GSK3B CTNNB1	0 1 1 => -1 -1 -1 => 0 -1 -1	3.58024e-10
EB => ES	LRP6 GSK3B CTNNB1	0 1 1 => -1 -1 0 => 0 -1 -1	3.576e-10
EB => ES	LRP6 GSK3B CTNNB1	0 1 1 => -1 0 -1 => 0 -1 -1	2.22707e-10
EB => ES	LRP6 GSK3B CTNNB1	0 1 1 => -1 0 0 => 0 -1 -1	2.22606e-10
EB => ES	LRP6 GSK3B CTNNB1	0 1 1 => 1 -1 -1 => 0 -1 -1	3.38764e-11
EB => ES	LRP6 GSK3B CTNNB1	0 1 1 => 1 -1 0 => 0 -1 -1	3.38751e-11
EB => ES	LRP6 GSK3B CTNNB1	0 1 1 => 1 0 -1 => 0 -1 -1	2.10922e-11
EB => ES	LRP6 GSK3B CTNNB1	0 1 1 => 1 0 0 => 0 -1 -1	2.10919e-11
EB => ES	LRP6 GSK3B LEF1	0 1 0 => -1 -1 -1 => 0 -1 0	3.578e-10
EB => ES	LRP6 GSK3B LEF1	0 1 0 => -1 -1 1 => 0 -1 0	3.578e-10
EB => ES	LRP6 GSK3B LEF1	0 1 0 => -1 0 -1 => 0 -1 0	2.22654e-10
EB => ES	LRP6 GSK3B LEF1	0 1 0 => -1 0 1 => 0 -1 0	2.22654e-10
EB => ES	LRP6 GSK3B LEF1	0 1 0 => 1 -1 -1 => 0 -1 0	3.38757e-11
EB => ES	LRP6 GSK3B LEF1	0 1 0 => 1 -1 1 => 0 -1 0	3.38757e-11
EB => ES	LRP6 GSK3B LEF1	0 1 0 => 1 0 -1 => 0 -1 0	2.1092e-11
EB => ES	LRP6 GSK3B LEF1	0 1 0 => 1 0 1 => 0 -1 0	2.1092e-11
EB => ES	LRP6 GSK3B PSEN1	0 1 1 => -1 -1 -1 => 0 -1 -1	4.71424e-07
EB => ES	LRP6 GSK3B PSEN1	0 1 1 => -1 -1 0 => 0 -1 -1	4.4089e-10
EB => ES	LRP6 GSK3B PSEN1	0 1 1 => -1 0 -1 => 0 -1 -1	2.78037e-07
EB => ES	LRP6 GSK3B PSEN1	0 1 1 => -1 0 0 => 0 -1 -1	2.79143e-10
EB => ES	LRP6 GSK3B PSEN1	0 1 1 => 1 -1 -1 => 0 -1 -1	4.46602e-08
EB => ES	LRP6 GSK3B PSEN1	0 1 1 => 1 -1 0 => 0 -1 -1	4.17391e-11
EB => ES	LRP6 GSK3B PSEN1	0 1 1 => 1 0 -1 => 0 -1 -1	2.63465e-08
EB => ES	LRP6 GSK3B PSEN1	0 1 1 => 1 0 0 => 0 -1 -1	2.6439e-11
EB => ES	LRP6 PSEN1 CTNNB1	0 1 1 => -1 -1 -1 => 0 -1 -1	3.30262e-07
EB => ES	LRP6 PSEN1 CTNNB1	0 1 1 => -1 -1 0 => 0 -1 -1	3.30187e-07
EB => ES	LRP6 PSEN1 CTNNB1	0 1 1 => -1 0 -1 => 0 -1 -1	3.01218e-10
EB => ES	LRP6 PSEN1 CTNNB1	0 1 1 => -1 0 0 => 0 -1 -1	3.01078e-10
EB => ES	LRP6 PSEN1 CTNNB1	0 1 1 => 1 -1 -1 => 0 -1 -1	3.12905e-08
EB => ES	LRP6 PSEN1 CTNNB1	0 1 1 => 1 -1 0 => 0 -1 -1	3.12903e-08
EB => ES	LRP6 PSEN1 CTNNB1	0 1 1 => 1 0 -1 => 0 -1 -1	2.8528e-11
EB => ES	LRP6 PSEN1 CTNNB1	0 1 1 => 1 0 0 => 0 -1 -1	2.85275e-11
EB => ES	LRP6 PSEN1 LEF1	0 1 0 => -1 -1 -1 => 0 -1 0	3.30222e-07
EB => ES	LRP6 PSEN1 LEF1	0 1 0 => -1 -1 1 => 0 -1 0	3.30222e-07
EB => ES	LRP6 PSEN1 LEF1	0 1 0 => -1 0 -1 => 0 -1 0	3.01144e-10
EB => ES	LRP6 PSEN1 LEF1	0 1 0 => -1 0 1 => 0 -1 0	3.01144e-10
EB => ES	LRP6 PSEN1 LEF1	0 1 0 => 1 -1 -1 => 0 -1 0	3.12904e-08
EB => ES	LRP6 PSEN1 LEF1	0 1 0 => 1 -1 1 => 0 -1 0	3.12904e-08
EB => ES	LRP6 PSEN1 LEF1	0 1 0 => 1 0 -1 => 0 -1 0	2.85277e-11
EB => ES	LRP6 PSEN1 LEF1	0 1 0 => 1 0 1 => 0 -1 0	2.85277e-11
EB => ES	PSEN1 CTNNB1 LEF1	1 1 0 => -1 -1 -1 => -1 -1 0	3.37489e-07
EB => ES	PSEN1 CTNNB1 LEF1	1 1 0 => -1 -1 1 => -1 -1 0	3.37489e-07
EB => ES	PSEN1 CTNNB1 LEF1	1 1 0 => -1 0 -1 => -1 -1 0	3.37436e-07
EB => ES	PSEN1 CTNNB1 LEF1	1 1 0 => -1 0 1 => -1 -1 0	3.37436e-07
EB => ES	PSEN1 CTNNB1 LEF1	1 1 0 => 0 -1 -1 => -1 -1 0	3.07758e-10
EB => ES	PSEN1 CTNNB1 LEF1	1 1 0 => 0 -1 1 => -1 -1 0	3.07758e-10
EB => ES	PSEN1 CTNNB1 LEF1	1 1 0 => 0 0 -1 => -1 -1 0	3.07659e-10
EB => ES	PSEN1 CTNNB1 LEF1	1 1 0 => 0 0 1 => -1 -1 0	3.07659e-10

## Sheet: WNT ESCtoEB human
Transition	Gene or Gene combination	Transcriptional Intervention	Transition Probability
ES => EB	CSNK1E	1 => -1 => -1	2.35721e-09
ES => EB	CSNK1E	1 => 0 => -1	2.35567e-09
ES => EB	CTNNB1	0 => -1 => 0	8.09145e-10
ES => EB	CTNNB1	0 => 1 => 0	8.09147e-10
ES => EB	DKK1	-1 => 0 => 1	1.30443e-09
ES => EB	DKK1	-1 => 1 => 1	1.75867e-06
ES => EB	DVL3	-1 => 0 => 1	1.12565e-09
ES => EB	DVL3	-1 => 1 => 1	1.85268e-09
ES => EB	FZD1	-1 => 0 => 1	1.60865e-09
ES => EB	FZD1	-1 => 1 => 1	2.35672e-09
ES => EB	FZD5	1 => -1 => -1	2.35568e-09
ES => EB	FZD5	1 => 0 => -1	1.01345e-11
ES => EB	GSK3B	0 => -1 => 0	7.37497e-10
ES => EB	GSK3B	0 => 1 => 0	6.96964e-10
ES => EB	LEF1	-1 => 0 => 1	8.09146e-10
ES => EB	LEF1	-1 => 1 => 1	8.09146e-10
ES => EB	LRP6	1 => -1 => -1	1.8563e-09
ES => EB	LRP6	1 => 0 => -1	1.84326e-09
ES => EB	PSEN1	-1 => 0 => 1	7.37439e-10
ES => EB	PSEN1	-1 => 1 => 1	7.76096e-07
ES => EB	CSNK1E CTNNB1	1 0 => -1 -1 => -1 0	2.35712e-09
ES => EB	CSNK1E CTNNB1	1 0 => -1 1 => -1 0	2.35734e-09
ES => EB	CSNK1E CTNNB1	1 0 => 0 -1 => -1 0	2.35559e-09
ES => EB	CSNK1E CTNNB1	1 0 => 0 1 => -1 0	2.3558e-09
ES => EB	CSNK1E DVL3	1 -1 => -1 0 => -1 1	3.39686e-09
ES => EB	CSNK1E DVL3	1 -1 => -1 1 => -1 1	5.54905e-09
ES => EB	CSNK1E DVL3	1 -1 => 0 0 => -1 1	3.39441e-09
ES => EB	CSNK1E DVL3	1 -1 => 0 1 => -1 1	5.54511e-09
ES => EB	CSNK1E GSK3B	1 0 => -1 -1 => -1 0	2.14842e-09
ES => EB	CSNK1E GSK3B	1 0 => -1 1 => -1 0	2.03044e-09
ES => EB	CSNK1E GSK3B	1 0 => 0 -1 => -1 0	2.147e-09
ES => EB	CSNK1E GSK3B	1 0 => 0 1 => -1 0	2.02915e-09
ES => EB	CSNK1E LEF1	1 -1 => -1 0 => -1 1	2.35721e-09
ES => EB	CSNK1E LEF1	1 -1 => -1 1 => -1 1	2.35721e-09
ES => EB	CSNK1E LEF1	1 -1 => 0 0 => -1 1	2.35567e-09
ES => EB	CSNK1E LEF1	1 -1 => 0 1 => -1 1	2.35567e-09
ES => EB	CSNK1E PSEN1	1 -1 => -1 0 => -1 1	2.14757e-09
ES => EB	CSNK1E PSEN1	1 -1 => -1 1 => -1 1	2.26033e-06
ES => EB	CSNK1E PSEN1	1 -1 => 0 0 => -1 1	2.14604e-09
ES => EB	CSNK1E PSEN1	1 -1 => 0 1 => -1 1	2.2588e-06
ES => EB	CTNNB1 LEF1	0 -1 => -1 0 => 0 1	8.09145e-10
ES => EB	CTNNB1 LEF1	0 -1 => -1 1 => 0 1	8.09145e-10
ES => EB	CTNNB1 LEF1	0 -1 => 1 0 => 0 1	8.09147e-10
ES => EB	CTNNB1 LEF1	0 -1 => 1 1 => 0 1	8.09147e-10
ES => EB	DKK1 CSNK1E	-1 1 => 0 -1 => 1 -1	3.80422e-09
ES => EB	DKK1 CSNK1E	-1 1 => 0 0 => 1 -1	3.80269e-09
ES => EB	DKK1 CSNK1E	-1 1 => 1 -1 => 1 -1	5.13135e-06
ES => EB	DKK1 CSNK1E	-1 1 => 1 0 => 1 -1	5.12982e-06
ES => EB	DKK1 CTNNB1	-1 0 => 0 -1 => 1 0	1.30443e-09
ES => EB	DKK1 CTNNB1	-1 0 => 0 1 => 1 0	1.30443e-09
ES => EB	DKK1 CTNNB1	-1 0 => 1 -1 => 1 0	1.75867e-06
ES => EB	DKK1 CTNNB1	-1 0 => 1 1 => 1 0	1.75867e-06
ES => EB	DKK1 DVL3	-1 -1 => 0 0 => 1 1	1.68157e-09
ES => EB	DKK1 DVL3	-1 -1 => 0 1 => 1 1	2.78725e-09
ES => EB	DKK1 DVL3	-1 -1 => 1 0 => 1 1	2.16982e-06
ES => EB	DKK1 DVL3	-1 -1 => 1 1 => 1 1	3.6122e-06
ES => EB	DKK1 FZD1	-1 -1 => 0 0 => 1 1	2.59644e-09
ES => EB	DKK1 FZD1	-1 -1 => 0 1 => 1 1	3.80374e-09
ES => EB	DKK1 FZD1	-1 -1 => 1 0 => 1 1	3.5026e-06
ES => EB	DKK1 FZD1	-1 -1 => 1 1 => 1 1	5.13087e-06
ES => EB	DKK1 FZD5	-1 1 => 0 -1 => 1 -1	3.80269e-09
ES => EB	DKK1 FZD5	-1 1 => 0 0 => 1 -1	1.29104e-11
ES => EB	DKK1 FZD5	-1 1 => 1 -1 => 1 -1	5.12983e-06
ES => EB	DKK1 FZD5	-1 1 => 1 0 => 1 -1	1.52319e-08
ES => EB	DKK1 GSK3B	-1 0 => 0 -1 => 1 0	1.17788e-09
ES => EB	DKK1 GSK3B	-1 0 => 0 1 => 1 0	1.13735e-09
ES => EB	DKK1 GSK3B	-1 0 => 1 -1 => 1 0	1.58174e-06
ES => EB	DKK1 GSK3B	-1 0 => 1 1 => 1 0	1.54129e-06
ES => EB	DKK1 LEF1	-1 -1 => 0 0 => 1 1	1.30443e-09
ES => EB	DKK1 LEF1	-1 -1 => 0 1 => 1 1	1.30443e-09
ES => EB	DKK1 LEF1	-1 -1 => 1 0 => 1 1	1.75867e-06
ES => EB	DKK1 LEF1	-1 -1 => 1 1 => 1 1	1.75867e-06
ES => EB	DKK1 LRP6	-1 1 => 0 -1 => 1 -1	2.99252e-09
ES => EB	DKK1 LRP6	-1 1 => 0 0 => 1 -1	2.97131e-09
ES => EB	DKK1 LRP6	-1 1 => 1 -1 => 1 -1	4.03406e-06
ES => EB	DKK1 LRP6	-1 1 => 1 0 => 1 -1	4.00526e-06
ES => EB	DKK1 PSEN1	-1 -1 => 0 0 => 1 1	1.06612e-09
ES => EB	DKK1 PSEN1	-1 -1 => 0 1 => 1 1	1.19412e-06
ES => EB	DKK1 PSEN1	-1 -1 => 1 0 => 1 1	1.35371e-06
ES => EB	DKK1 PSEN1	-1 -1 => 1 1 => 1 1	0.00265364
ES => EB	DVL3 CTNNB1	-1 0 => 0 -1 => 1 0	1.12549e-09
ES => EB	DVL3 CTNNB1	-1 0 => 0 1 => 1 0	1.12589e-09
ES => EB	DVL3 CTNNB1	-1 0 => 1 -1 => 1 0	1.85247e-09
ES => EB	DVL3 CTNNB1	-1 0 => 1 1 => 1 0	1.85299e-09
ES => EB	DVL3 GSK3B	-1 0 => 0 -1 => 1 0	1.02741e-09
ES => EB	DVL3 GSK3B	-1 0 => 0 1 => 1 0	9.67803e-10
ES => EB	DVL3 GSK3B	-1 0 => 1 -1 => 1 0	1.69077e-09
ES => EB	DVL3 GSK3B	-1 0 => 1 1 => 1 0	1.59315e-09
ES => EB	DVL3 LEF1	-1 -1 => 0 0 => 1 1	1.12565e-09
ES => EB	DVL3 LEF1	-1 -1 => 0 1 => 1 1	1.12565e-09
ES => EB	DVL3 LEF1	-1 -1 => 1 0 => 1 1	1.85268e-09
ES => EB	DVL3 LEF1	-1 -1 => 1 1 => 1 1	1.85268e-09
ES => EB	DVL3 PSEN1	-1 -1 => 0 0 => 1 1	1.05264e-09
ES => EB	DVL3 PSEN1	-1 -1 => 0 1 => 1 1	1.13874e-06
ES => EB	DVL3 PSEN1	-1 -1 => 1 0 => 1 1	1.73173e-09
ES => EB	DVL3 PSEN1	-1 -1 => 1 1 => 1 1	1.86568e-06
ES => EB	FZD1 CSNK1E	-1 1 => 0 -1 => 1 -1	2.35706e-09
ES => EB	FZD1 CSNK1E	-1 1 => 0 0 => 1 -1	1.09309e-11
ES => EB	FZD1 CSNK1E	-1 1 => 1 -1 => 1 -1	2.36057e-09
ES => EB	FZD1 CSNK1E	-1 1 => 1 0 => 1 -1	2.35786e-09
ES => EB	FZD1 CTNNB1	-1 0 => 0 -1 => 1 0	1.60865e-09
ES => EB	FZD1 CTNNB1	-1 0 => 0 1 => 1 0	1.60865e-09
ES => EB	FZD1 CTNNB1	-1 0 => 1 -1 => 1 0	2.35663e-09
ES => EB	FZD1 CTNNB1	-1 0 => 1 1 => 1 0	2.35685e-09
ES => EB	FZD1 DVL3	-1 -1 => 0 0 => 1 1	2.23639e-09
ES => EB	FZD1 DVL3	-1 -1 => 0 1 => 1 1	3.68122e-09
ES => EB	FZD1 DVL3	-1 -1 => 1 0 => 1 1	3.39594e-09
ES => EB	FZD1 DVL3	-1 -1 => 1 1 => 1 1	5.54762e-09
ES => EB	FZD1 GSK3B	-1 0 => 0 -1 => 1 0	1.46616e-09
ES => EB	FZD1 GSK3B	-1 0 => 0 1 => 1 0	1.38568e-09
ES => EB	FZD1 GSK3B	-1 0 => 1 -1 => 1 0	2.14797e-09
ES => EB	FZD1 GSK3B	-1 0 => 1 1 => 1 0	2.03003e-09
ES => EB	FZD1 LEF1	-1 -1 => 0 0 => 1 1	1.60865e-09
ES => EB	FZD1 LEF1	-1 -1 => 0 1 => 1 1	1.60865e-09
ES => EB	FZD1 LEF1	-1 -1 => 1 0 => 1 1	2.35672e-09
ES => EB	FZD1 LEF1	-1 -1 => 1 1 => 1 1	2.35672e-09
ES => EB	FZD1 PSEN1	-1 -1 => 0 0 => 1 1	1.46557e-09
ES => EB	FZD1 PSEN1	-1 -1 => 0 1 => 1 1	1.5427e-06
ES => EB	FZD1 PSEN1	-1 -1 => 1 0 => 1 1	2.14709e-09
ES => EB	FZD1 PSEN1	-1 -1 => 1 1 => 1 1	2.25984e-06
ES => EB	FZD5 CSNK1E	1 1 => -1 -1 => -1 -1	2.36026e-09
ES => EB	FZD5 CSNK1E	1 1 => -1 0 => -1 -1	2.35967e-09
ES => EB	FZD5 CSNK1E	1 1 => 0 -1 => -1 -1	2.35786e-09
ES => EB	FZD5 CSNK1E	1 1 => 0 0 => -1 -1	2.35668e-09
ES => EB	FZD5 CTNNB1	1 0 => -1 -1 => -1 0	2.35559e-09
ES => EB	FZD5 CTNNB1	1 0 => -1 1 => -1 0	2.35581e-09
ES => EB	FZD5 CTNNB1	1 0 => 0 -1 => -1 0	1.01337e-11
ES => EB	FZD5 CTNNB1	1 0 => 0 1 => -1 0	1.01357e-11
ES => EB	FZD5 DVL3	1 -1 => -1 0 => -1 1	3.39442e-09
ES => EB	FZD5 DVL3	1 -1 => -1 1 => -1 1	5.54512e-09
ES => EB	FZD5 DVL3	1 -1 => 0 0 => -1 1	1.58379e-11
ES => EB	FZD5 DVL3	1 -1 => 0 1 => -1 1	2.55749e-11
ES => EB	FZD5 FZD1	1 -1 => -1 0 => -1 1	2.35887e-09
ES => EB	FZD5 FZD1	1 -1 => -1 1 => -1 1	2.36057e-09
ES => EB	FZD5 FZD1	1 -1 => 0 0 => -1 1	2.3562e-09
ES => EB	FZD5 FZD1	1 -1 => 0 1 => -1 1	2.35786e-09
ES => EB	FZD5 GSK3B	1 0 => -1 -1 => -1 0	2.14701e-09
ES => EB	FZD5 GSK3B	1 0 => -1 1 => -1 0	2.02915e-09
ES => EB	FZD5 GSK3B	1 0 => 0 -1 => -1 0	9.29102e-12
ES => EB	FZD5 GSK3B	1 0 => 0 1 => -1 0	8.66146e-12
ES => EB	FZD5 LEF1	1 -1 => -1 0 => -1 1	2.35568e-09
ES => EB	FZD5 LEF1	1 -1 => -1 1 => -1 1	2.35568e-09
ES => EB	FZD5 LEF1	1 -1 => 0 0 => -1 1	1.01345e-11
ES => EB	FZD5 LEF1	1 -1 => 0 1 => -1 1	1.01345e-11
ES => EB	FZD5 PSEN1	1 -1 => -1 0 => -1 1	2.14605e-09
ES => EB	FZD5 PSEN1	1 -1 => -1 1 => -1 1	2.2588e-06
ES => EB	FZD5 PSEN1	1 -1 => 0 0 => -1 1	9.79869e-12
ES => EB	FZD5 PSEN1	1 -1 => 0 1 => -1 1	9.97728e-09
ES => EB	GSK3B CTNNB1	0 0 => -1 -1 => 0 0	7.37496e-10
ES => EB	GSK3B CTNNB1	0 0 => -1 1 => 0 0	7.37498e-10
ES => EB	GSK3B CTNNB1	0 0 => 1 -1 => 0 0	6.96964e-10
ES => EB	GSK3B CTNNB1	0 0 => 1 1 => 0 0	6.96965e-10
ES => EB	GSK3B LEF1	0 -1 => -1 0 => 0 1	7.37497e-10
ES => EB	GSK3B LEF1	0 -1 => -1 1 => 0 1	7.37497e-10
ES => EB	GSK3B LEF1	0 -1 => 1 0 => 0 1	6.96964e-10
ES => EB	GSK3B LEF1	0 -1 => 1 1 => 0 1	6.96964e-10
ES => EB	GSK3B PSEN1	0 -1 => -1 0 => 0 1	6.96906e-10
ES => EB	GSK3B PSEN1	0 -1 => -1 1 => 0 1	7.16559e-07
ES => EB	GSK3B PSEN1	0 -1 => 1 0 => 0 1	6.33214e-10
ES => EB	GSK3B PSEN1	0 -1 => 1 1 => 0 1	6.57023e-07
ES => EB	LRP6 CSNK1E	1 1 => -1 -1 => -1 -1	5.53149e-09
ES => EB	LRP6 CSNK1E	1 1 => -1 0 => -1 -1	5.52776e-09
ES => EB	LRP6 CSNK1E	1 1 => 0 -1 => -1 -1	5.50847e-09
ES => EB	LRP6 CSNK1E	1 1 => 0 0 => -1 -1	5.50473e-09
ES => EB	LRP6 CTNNB1	1 0 => -1 -1 => -1 0	1.85613e-09
ES => EB	LRP6 CTNNB1	1 0 => -1 1 => -1 0	1.85655e-09
ES => EB	LRP6 CTNNB1	1 0 => 0 -1 => -1 0	1.84307e-09
ES => EB	LRP6 CTNNB1	1 0 => 0 1 => -1 0	1.84354e-09
ES => EB	LRP6 DVL3	1 -1 => -1 0 => -1 1	2.45728e-09
ES => EB	LRP6 DVL3	1 -1 => -1 1 => -1 1	3.07362e-09
ES => EB	LRP6 DVL3	1 -1 => 0 0 => -1 1	2.57767e-09
ES => EB	LRP6 DVL3	1 -1 => 0 1 => -1 1	3.36303e-09
ES => EB	LRP6 FZD1	1 -1 => -1 0 => -1 1	3.68948e-09
ES => EB	LRP6 FZD1	1 -1 => -1 1 => -1 1	5.53015e-09
ES => EB	LRP6 FZD1	1 -1 => 0 0 => -1 1	3.66343e-09
ES => EB	LRP6 FZD1	1 -1 => 0 1 => -1 1	5.50711e-09
ES => EB	LRP6 FZD5	1 1 => -1 -1 => -1 -1	5.52777e-09
ES => EB	LRP6 FZD5	1 1 => -1 0 => -1 -1	2.44625e-11
ES => EB	LRP6 FZD5	1 1 => 0 -1 => -1 -1	5.50474e-09
ES => EB	LRP6 FZD5	1 1 => 0 0 => -1 -1	2.44467e-11
ES => EB	LRP6 GSK3B	1 0 => -1 -1 => -1 0	1.69196e-09
ES => EB	LRP6 GSK3B	1 0 => -1 1 => -1 0	1.59887e-09
ES => EB	LRP6 GSK3B	1 0 => 0 -1 => -1 0	1.68008e-09
ES => EB	LRP6 GSK3B	1 0 => 0 1 => -1 0	1.58762e-09
ES => EB	LRP6 LEF1	1 -1 => -1 0 => -1 1	1.8563e-09
ES => EB	LRP6 LEF1	1 -1 => -1 1 => -1 1	1.8563e-09
ES => EB	LRP6 LEF1	1 -1 => 0 0 => -1 1	1.84326e-09
ES => EB	LRP6 LEF1	1 -1 => 0 1 => -1 1	1.84326e-09
ES => EB	LRP6 PSEN1	1 -1 => -1 0 => -1 1	1.6917e-09
ES => EB	LRP6 PSEN1	1 -1 => -1 1 => -1 1	1.77993e-06
ES => EB	LRP6 PSEN1	1 -1 => 0 0 => -1 1	1.67984e-09
ES => EB	LRP6 PSEN1	1 -1 => 0 1 => -1 1	1.76737e-06
ES => EB	PSEN1 CTNNB1	-1 0 => 0 -1 => 1 0	7.37438e-10
ES => EB	PSEN1 CTNNB1	-1 0 => 0 1 => 1 0	7.3744e-10
ES => EB	PSEN1 CTNNB1	-1 0 => 1 -1 => 1 0	7.76095e-07
ES => EB	PSEN1 CTNNB1	-1 0 => 1 1 => 1 0	7.76096e-07
ES => EB	PSEN1 LEF1	-1 -1 => 0 0 => 1 1	7.37439e-10
ES => EB	PSEN1 LEF1	-1 -1 => 0 1 => 1 1	7.37439e-10
ES => EB	PSEN1 LEF1	-1 -1 => 1 0 => 1 1	7.76096e-07
ES => EB	PSEN1 LEF1	-1 -1 => 1 1 => 1 1	7.76096e-07
ES => EB	CSNK1E CTNNB1 LEF1	1 0 -1 => -1 -1 0 => -1 0 1	2.35712e-09
ES => EB	CSNK1E CTNNB1 LEF1	1 0 -1 => -1 -1 1 => -1 0 1	2.35712e-09
ES => EB	CSNK1E CTNNB1 LEF1	1 0 -1 => -1 1 0 => -1 0 1	2.35734e-09
ES => EB	CSNK1E CTNNB1 LEF1	1 0 -1 => -1 1 1 => -1 0 1	2.35734e-09
ES => EB	CSNK1E CTNNB1 LEF1	1 0 -1 => 0 -1 0 => -1 0 1	2.35559e-09
ES => EB	CSNK1E CTNNB1 LEF1	1 0 -1 => 0 -1 1 => -1 0 1	2.35559e-09
ES => EB	CSNK1E CTNNB1 LEF1	1 0 -1 => 0 1 0 => -1 0 1	2.3558e-09
ES => EB	CSNK1E CTNNB1 LEF1	1 0 -1 => 0 1 1 => -1 0 1	2.3558e-09
ES => EB	CSNK1E DVL3 CTNNB1	1 -1 0 => -1 0 -1 => -1 1 0	3.37667e-09
ES => EB	CSNK1E DVL3 CTNNB1	1 -1 0 => -1 0 1 => -1 1 0	3.42715e-09
ES => EB	CSNK1E DVL3 CTNNB1	1 -1 0 => -1 1 -1 => -1 1 0	5.52292e-09
ES => EB	CSNK1E DVL3 CTNNB1	1 -1 0 => -1 1 1 => -1 1 0	5.58826e-09
ES => EB	CSNK1E DVL3 CTNNB1	1 -1 0 => 0 0 -1 => -1 1 0	3.37425e-09
ES => EB	CSNK1E DVL3 CTNNB1	1 -1 0 => 0 0 1 => -1 1 0	3.42465e-09
ES => EB	CSNK1E DVL3 CTNNB1	1 -1 0 => 0 1 -1 => -1 1 0	5.51901e-09
ES => EB	CSNK1E DVL3 CTNNB1	1 -1 0 => 0 1 1 => -1 1 0	5.58425e-09
ES => EB	CSNK1E DVL3 GSK3B	1 -1 0 => -1 0 -1 => -1 1 0	3.11494e-09
ES => EB	CSNK1E DVL3 GSK3B	1 -1 0 => -1 0 1 => -1 1 0	2.91447e-09
ES => EB	CSNK1E DVL3 GSK3B	1 -1 0 => -1 1 -1 => -1 1 0	5.08291e-09
ES => EB	CSNK1E DVL3 GSK3B	1 -1 0 => -1 1 1 => -1 1 0	4.7639e-09
ES => EB	CSNK1E DVL3 GSK3B	1 -1 0 => 0 0 -1 => -1 1 0	3.11269e-09
ES => EB	CSNK1E DVL3 GSK3B	1 -1 0 => 0 0 1 => -1 1 0	2.91241e-09
ES => EB	CSNK1E DVL3 GSK3B	1 -1 0 => 0 1 -1 => -1 1 0	5.07928e-09
ES => EB	CSNK1E DVL3 GSK3B	1 -1 0 => 0 1 1 => -1 1 0	4.76058e-09
ES => EB	CSNK1E DVL3 LEF1	1 -1 -1 => -1 0 0 => -1 1 1	3.39686e-09
ES => EB	CSNK1E DVL3 LEF1	1 -1 -1 => -1 0 1 => -1 1 1	3.39686e-09
ES => EB	CSNK1E DVL3 LEF1	1 -1 -1 => -1 1 0 => -1 1 1	5.54905e-09
ES => EB	CSNK1E DVL3 LEF1	1 -1 -1 => -1 1 1 => -1 1 1	5.54923e-09
ES => EB	CSNK1E DVL3 LEF1	1 -1 -1 => 0 0 0 => -1 1 1	3.39441e-09
ES => EB	CSNK1E DVL3 LEF1	1 -1 -1 => 0 0 1 => -1 1 1	3.39441e-09
ES => EB	CSNK1E DVL3 LEF1	1 -1 -1 => 0 1 0 => -1 1 1	5.54511e-09
ES => EB	CSNK1E DVL3 LEF1	1 -1 -1 => 0 1 1 => -1 1 1	5.54511e-09
ES => EB	CSNK1E DVL3 PSEN1	1 -1 -1 => -1 0 0 => -1 1 1	3.1719e-09
ES => EB	CSNK1E DVL3 PSEN1	1 -1 -1 => -1 0 1 => -1 1 1	3.36662e-06
ES => EB	CSNK1E DVL3 PSEN1	1 -1 -1 => -1 1 0 => -1 1 1	5.18063e-09
ES => EB	CSNK1E DVL3 PSEN1	1 -1 -1 => -1 1 1 => -1 1 1	5.4984e-06
ES => EB	CSNK1E DVL3 PSEN1	1 -1 -1 => 0 0 0 => -1 1 1	3.16945e-09
ES => EB	CSNK1E DVL3 PSEN1	1 -1 -1 => 0 0 1 => -1 1 1	3.36429e-06
ES => EB	CSNK1E DVL3 PSEN1	1 -1 -1 => 0 1 0 => -1 1 1	5.17669e-09
ES => EB	CSNK1E DVL3 PSEN1	1 -1 -1 => 0 1 1 => -1 1 1	5.4946e-06
ES => EB	CSNK1E GSK3B CTNNB1	1 0 0 => -1 -1 -1 => -1 0 0	2.14834e-09
ES => EB	CSNK1E GSK3B CTNNB1	1 0 0 => -1 -1 1 => -1 0 0	2.14854e-09
ES => EB	CSNK1E GSK3B CTNNB1	1 0 0 => -1 1 -1 => -1 0 0	2.03038e-09
ES => EB	CSNK1E GSK3B CTNNB1	1 0 0 => -1 1 1 => -1 0 0	2.03055e-09
ES => EB	CSNK1E GSK3B CTNNB1	1 0 0 => 0 -1 -1 => -1 0 0	2.14693e-09
ES => EB	CSNK1E GSK3B CTNNB1	1 0 0 => 0 -1 1 => -1 0 0	2.14712e-09
ES => EB	CSNK1E GSK3B CTNNB1	1 0 0 => 0 1 -1 => -1 0 0	2.02908e-09
ES => EB	CSNK1E GSK3B CTNNB1	1 0 0 => 0 1 1 => -1 0 0	2.02925e-09
ES => EB	CSNK1E GSK3B LEF1	1 0 -1 => -1 -1 0 => -1 0 1	2.14842e-09
ES => EB	CSNK1E GSK3B LEF1	1 0 -1 => -1 -1 1 => -1 0 1	2.14842e-09
ES => EB	CSNK1E GSK3B LEF1	1 0 -1 => -1 1 0 => -1 0 1	2.03044e-09
ES => EB	CSNK1E GSK3B LEF1	1 0 -1 => -1 1 1 => -1 0 1	2.03044e-09
ES => EB	CSNK1E GSK3B LEF1	1 0 -1 => 0 -1 0 => -1 0 1	2.147e-09
ES => EB	CSNK1E GSK3B LEF1	1 0 -1 => 0 -1 1 => -1 0 1	2.147e-09
ES => EB	CSNK1E GSK3B LEF1	1 0 -1 => 0 1 0 => -1 0 1	2.02915e-09
ES => EB	CSNK1E GSK3B LEF1	1 0 -1 => 0 1 1 => -1 0 1	2.02915e-09
ES => EB	CSNK1E GSK3B PSEN1	1 0 -1 => -1 -1 0 => -1 0 1	2.02959e-09
ES => EB	CSNK1E GSK3B PSEN1	1 0 -1 => -1 -1 1 => -1 0 1	2.08689e-06
ES => EB	CSNK1E GSK3B PSEN1	1 0 -1 => -1 1 0 => -1 0 1	1.84407e-09
ES => EB	CSNK1E GSK3B PSEN1	1 0 -1 => -1 1 1 => -1 0 1	1.91351e-06
ES => EB	CSNK1E GSK3B PSEN1	1 0 -1 => 0 -1 0 => -1 0 1	2.02817e-09
ES => EB	CSNK1E GSK3B PSEN1	1 0 -1 => 0 -1 1 => -1 0 1	2.08548e-06
ES => EB	CSNK1E GSK3B PSEN1	1 0 -1 => 0 1 0 => -1 0 1	1.84278e-09
ES => EB	CSNK1E GSK3B PSEN1	1 0 -1 => 0 1 1 => -1 0 1	1.91222e-06
ES => EB	CSNK1E PSEN1 CTNNB1	1 -1 0 => -1 0 -1 => -1 1 0	2.14749e-09
ES => EB	CSNK1E PSEN1 CTNNB1	1 -1 0 => -1 0 1 => -1 1 0	2.1477e-09
ES => EB	CSNK1E PSEN1 CTNNB1	1 -1 0 => -1 1 -1 => -1 1 0	2.26029e-06
ES => EB	CSNK1E PSEN1 CTNNB1	1 -1 0 => -1 1 1 => -1 1 0	2.26039e-06
ES => EB	CSNK1E PSEN1 CTNNB1	1 -1 0 => 0 0 -1 => -1 1 0	2.14596e-09
ES => EB	CSNK1E PSEN1 CTNNB1	1 -1 0 => 0 0 1 => -1 1 0	2.14616e-09
ES => EB	CSNK1E PSEN1 CTNNB1	1 -1 0 => 0 1 -1 => -1 1 0	2.25876e-06
ES => EB	CSNK1E PSEN1 CTNNB1	1 -1 0 => 0 1 1 => -1 1 0	2.25886e-06
ES => EB	CSNK1E PSEN1 LEF1	1 -1 -1 => -1 0 0 => -1 1 1	2.14757e-09
ES => EB	CSNK1E PSEN1 LEF1	1 -1 -1 => -1 0 1 => -1 1 1	2.14758e-09
ES => EB	CSNK1E PSEN1 LEF1	1 -1 -1 => -1 1 0 => -1 1 1	2.26033e-06
ES => EB	CSNK1E PSEN1 LEF1	1 -1 -1 => -1 1 1 => -1 1 1	2.26033e-06
ES => EB	CSNK1E PSEN1 LEF1	1 -1 -1 => 0 0 0 => -1 1 1	2.14604e-09
ES => EB	CSNK1E PSEN1 LEF1	1 -1 -1 => 0 0 1 => -1 1 1	2.14604e-09
ES => EB	CSNK1E PSEN1 LEF1	1 -1 -1 => 0 1 0 => -1 1 1	2.2588e-06
ES => EB	CSNK1E PSEN1 LEF1	1 -1 -1 => 0 1 1 => -1 1 1	2.2588e-06
ES => EB	DKK1 CSNK1E CTNNB1	-1 1 0 => 0 -1 -1 => 1 -1 0	3.80413e-09
ES => EB	DKK1 CSNK1E CTNNB1	-1 1 0 => 0 -1 1 => 1 -1 0	3.80436e-09
ES => EB	DKK1 CSNK1E CTNNB1	-1 1 0 => 0 0 -1 => 1 -1 0	3.8026e-09
ES => EB	DKK1 CSNK1E CTNNB1	-1 1 0 => 0 0 1 => 1 -1 0	3.80283e-09
ES => EB	DKK1 CSNK1E CTNNB1	-1 1 0 => 1 -1 -1 => 1 -1 0	5.13131e-06
ES => EB	DKK1 CSNK1E CTNNB1	-1 1 0 => 1 -1 1 => 1 -1 0	5.13142e-06
ES => EB	DKK1 CSNK1E CTNNB1	-1 1 0 => 1 0 -1 => 1 -1 0	5.12978e-06
ES => EB	DKK1 CSNK1E CTNNB1	-1 1 0 => 1 0 1 => 1 -1 0	5.12989e-06
ES => EB	DKK1 CSNK1E DVL3	-1 1 -1 => 0 -1 0 => 1 -1 1	5.03637e-09
ES => EB	DKK1 CSNK1E DVL3	-1 1 -1 => 0 -1 1 => 1 -1 1	8.29917e-09
ES => EB	DKK1 CSNK1E DVL3	-1 1 -1 => 0 0 0 => 1 -1 1	5.03391e-09
ES => EB	DKK1 CSNK1E DVL3	-1 1 -1 => 0 0 1 => 1 -1 1	8.29521e-09
ES => EB	DKK1 CSNK1E DVL3	-1 1 -1 => 1 -1 0 => 1 -1 1	6.38487e-06
ES => EB	DKK1 CSNK1E DVL3	-1 1 -1 => 1 -1 1 => 1 -1 1	1.06084e-05
ES => EB	DKK1 CSNK1E DVL3	-1 1 -1 => 1 0 0 => 1 -1 1	6.38253e-06
ES => EB	DKK1 CSNK1E DVL3	-1 1 -1 => 1 0 1 => 1 -1 1	1.06046e-05
ES => EB	DKK1 CSNK1E GSK3B	-1 1 0 => 0 -1 -1 => 1 -1 0	3.43507e-09
ES => EB	DKK1 CSNK1E GSK3B	-1 1 0 => 0 -1 1 => 1 -1 0	3.31707e-09
ES => EB	DKK1 CSNK1E GSK3B	-1 1 0 => 0 0 -1 => 1 -1 0	3.43366e-09
ES => EB	DKK1 CSNK1E GSK3B	-1 1 0 => 0 0 1 => 1 -1 0	3.31578e-09
ES => EB	DKK1 CSNK1E GSK3B	-1 1 0 => 1 -1 -1 => 1 -1 0	4.61498e-06
ES => EB	DKK1 CSNK1E GSK3B	-1 1 0 => 1 -1 1 => 1 -1 0	4.49726e-06
ES => EB	DKK1 CSNK1E GSK3B	-1 1 0 => 1 0 -1 => 1 -1 0	4.61357e-06
ES => EB	DKK1 CSNK1E GSK3B	-1 1 0 => 1 0 1 => 1 -1 0	4.49597e-06
ES => EB	DKK1 CSNK1E LEF1	-1 1 -1 => 0 -1 0 => 1 -1 1	3.80422e-09
ES => EB	DKK1 CSNK1E LEF1	-1 1 -1 => 0 -1 1 => 1 -1 1	3.80422e-09
ES => EB	DKK1 CSNK1E LEF1	-1 1 -1 => 0 0 0 => 1 -1 1	3.80269e-09
ES => EB	DKK1 CSNK1E LEF1	-1 1 -1 => 0 0 1 => 1 -1 1	3.80269e-09
ES => EB	DKK1 CSNK1E LEF1	-1 1 -1 => 1 -1 0 => 1 -1 1	5.13135e-06
ES => EB	DKK1 CSNK1E LEF1	-1 1 -1 => 1 -1 1 => 1 -1 1	5.13135e-06
ES => EB	DKK1 CSNK1E LEF1	-1 1 -1 => 1 0 0 => 1 -1 1	5.12982e-06
ES => EB	DKK1 CSNK1E LEF1	-1 1 -1 => 1 0 1 => 1 -1 1	5.12982e-06
ES => EB	DKK1 CSNK1E PSEN1	-1 1 -1 => 0 -1 0 => 1 -1 1	3.10737e-09
ES => EB	DKK1 CSNK1E PSEN1	-1 1 -1 => 0 -1 1 => 1 -1 1	3.48136e-06
ES => EB	DKK1 CSNK1E PSEN1	-1 1 -1 => 0 0 0 => 1 -1 1	3.10583e-09
ES => EB	DKK1 CSNK1E PSEN1	-1 1 -1 => 0 0 1 => 1 -1 1	3.47983e-06
ES => EB	DKK1 CSNK1E PSEN1	-1 1 -1 => 1 -1 0 => 1 -1 1	3.9471e-06
ES => EB	DKK1 CSNK1E PSEN1	-1 1 -1 => 1 -1 1 => 1 -1 1	0.00417113
ES => EB	DKK1 CSNK1E PSEN1	-1 1 -1 => 1 0 0 => 1 -1 1	3.94557e-06
ES => EB	DKK1 CSNK1E PSEN1	-1 1 -1 => 1 0 1 => 1 -1 1	0.0041696
ES => EB	DKK1 CTNNB1 LEF1	-1 0 -1 => 0 -1 0 => 1 0 1	1.30443e-09
ES => EB	DKK1 CTNNB1 LEF1	-1 0 -1 => 0 -1 1 => 1 0 1	1.30443e-09
ES => EB	DKK1 CTNNB1 LEF1	-1 0 -1 => 0 1 0 => 1 0 1	1.30443e-09
ES => EB	DKK1 CTNNB1 LEF1	-1 0 -1 => 0 1 1 => 1 0 1	1.30443e-09
ES => EB	DKK1 CTNNB1 LEF1	-1 0 -1 => 1 -1 0 => 1 0 1	1.75867e-06
ES => EB	DKK1 CTNNB1 LEF1	-1 0 -1 => 1 -1 1 => 1 0 1	1.75867e-06
ES => EB	DKK1 CTNNB1 LEF1	-1 0 -1 => 1 1 0 => 1 0 1	1.75867e-06
ES => EB	DKK1 CTNNB1 LEF1	-1 0 -1 => 1 1 1 => 1 0 1	1.75867e-06
ES => EB	DKK1 DVL3 CTNNB1	-1 -1 0 => 0 0 -1 => 1 1 0	1.6814e-09
ES => EB	DKK1 DVL3 CTNNB1	-1 -1 0 => 0 0 1 => 1 1 0	1.68183e-09
ES => EB	DKK1 DVL3 CTNNB1	-1 -1 0 => 0 1 -1 => 1 1 0	2.78702e-09
ES => EB	DKK1 DVL3 CTNNB1	-1 -1 0 => 0 1 1 => 1 1 0	2.78759e-09
ES => EB	DKK1 DVL3 CTNNB1	-1 -1 0 => 1 0 -1 => 1 1 0	2.16974e-06
ES => EB	DKK1 DVL3 CTNNB1	-1 -1 0 => 1 0 1 => 1 1 0	2.16995e-06
ES => EB	DKK1 DVL3 CTNNB1	-1 -1 0 => 1 1 -1 => 1 1 0	3.6121e-06
ES => EB	DKK1 DVL3 CTNNB1	-1 -1 0 => 1 1 1 => 1 1 0	3.61237e-06
ES => EB	DKK1 DVL3 GSK3B	-1 -1 0 => 0 0 -1 => 1 1 0	1.52178e-09
ES => EB	DKK1 DVL3 GSK3B	-1 -1 0 => 0 0 1 => 1 1 0	1.46211e-09
ES => EB	DKK1 DVL3 GSK3B	-1 -1 0 => 0 1 -1 => 1 1 0	2.52184e-09
ES => EB	DKK1 DVL3 GSK3B	-1 -1 0 => 0 1 1 => 1 1 0	2.42414e-09
ES => EB	DKK1 DVL3 GSK3B	-1 -1 0 => 1 0 -1 => 1 1 0	1.95581e-06
ES => EB	DKK1 DVL3 GSK3B	-1 -1 0 => 1 0 1 => 1 1 0	1.89636e-06
ES => EB	DKK1 DVL3 GSK3B	-1 -1 0 => 1 1 -1 => 1 1 0	3.25521e-06
ES => EB	DKK1 DVL3 GSK3B	-1 -1 0 => 1 1 1 => 1 1 0	3.15783e-06
ES => EB	DKK1 DVL3 LEF1	-1 -1 -1 => 0 0 0 => 1 1 1	1.68157e-09
ES => EB	DKK1 DVL3 LEF1	-1 -1 -1 => 0 0 1 => 1 1 1	1.68157e-09
ES => EB	DKK1 DVL3 LEF1	-1 -1 -1 => 0 1 0 => 1 1 1	2.78725e-09
ES => EB	DKK1 DVL3 LEF1	-1 -1 -1 => 0 1 1 => 1 1 1	2.78725e-09
ES => EB	DKK1 DVL3 LEF1	-1 -1 -1 => 1 0 0 => 1 1 1	2.16982e-06
ES => EB	DKK1 DVL3 LEF1	-1 -1 -1 => 1 0 1 => 1 1 1	2.16982e-06
ES => EB	DKK1 DVL3 LEF1	-1 -1 -1 => 1 1 0 => 1 1 1	3.6122e-06
ES => EB	DKK1 DVL3 LEF1	-1 -1 -1 => 1 1 1 => 1 1 1	3.6122e-06
ES => EB	DKK1 DVL3 PSEN1	-1 -1 -1 => 0 0 0 => 1 1 1	1.45285e-09
ES => EB	DKK1 DVL3 PSEN1	-1 -1 -1 => 0 0 1 => 1 1 1	1.75211e-06
ES => EB	DKK1 DVL3 PSEN1	-1 -1 -1 => 0 1 0 => 1 1 1	2.40747e-09
ES => EB	DKK1 DVL3 PSEN1	-1 -1 -1 => 0 1 1 => 1 1 1	2.87065e-06
ES => EB	DKK1 DVL3 PSEN1	-1 -1 -1 => 1 0 0 => 1 1 1	1.78894e-06
ES => EB	DKK1 DVL3 PSEN1	-1 -1 -1 => 1 0 1 => 1 1 1	0.00354218
ES => EB	DKK1 DVL3 PSEN1	-1 -1 -1 => 1 1 0 => 1 1 1	2.97924e-06
ES => EB	DKK1 DVL3 PSEN1	-1 -1 -1 => 1 1 1 => 1 1 1	0.00445965
ES => EB	DKK1 FZD1 CSNK1E	-1 -1 1 => 0 0 -1 => 1 1 -1	3.80408e-09
ES => EB	DKK1 FZD1 CSNK1E	-1 -1 1 => 0 0 0 => 1 1 -1	1.37068e-11
ES => EB	DKK1 FZD1 CSNK1E	-1 -1 1 => 0 1 -1 => 1 1 -1	3.80759e-09
ES => EB	DKK1 FZD1 CSNK1E	-1 -1 1 => 0 1 0 => 1 1 -1	3.80488e-09
ES => EB	DKK1 FZD1 CSNK1E	-1 -1 1 => 1 0 -1 => 1 1 -1	5.13121e-06
ES => EB	DKK1 FZD1 CSNK1E	-1 -1 1 => 1 0 0 => 1 1 -1	1.60265e-08
ES => EB	DKK1 FZD1 CSNK1E	-1 -1 1 => 1 1 -1 => 1 1 -1	5.13471e-06
ES => EB	DKK1 FZD1 CSNK1E	-1 -1 1 => 1 1 0 => 1 1 -1	5.13201e-06
ES => EB	DKK1 FZD1 CTNNB1	-1 -1 0 => 0 0 -1 => 1 1 0	2.59644e-09
ES => EB	DKK1 FZD1 CTNNB1	-1 -1 0 => 0 0 1 => 1 1 0	2.59644e-09
ES => EB	DKK1 FZD1 CTNNB1	-1 -1 0 => 0 1 -1 => 1 1 0	3.80364e-09
ES => EB	DKK1 FZD1 CTNNB1	-1 -1 0 => 0 1 1 => 1 1 0	3.80387e-09
ES => EB	DKK1 FZD1 CTNNB1	-1 -1 0 => 1 0 -1 => 1 1 0	3.5026e-06
ES => EB	DKK1 FZD1 CTNNB1	-1 -1 0 => 1 0 1 => 1 1 0	3.5026e-06
ES => EB	DKK1 FZD1 CTNNB1	-1 -1 0 => 1 1 -1 => 1 1 0	5.13082e-06
ES => EB	DKK1 FZD1 CTNNB1	-1 -1 0 => 1 1 1 => 1 1 0	5.13093e-06
ES => EB	DKK1 FZD1 DVL3	-1 -1 -1 => 0 0 0 => 1 1 1	3.34458e-09
ES => EB	DKK1 FZD1 DVL3	-1 -1 -1 => 0 0 1 => 1 1 1	5.54434e-09
ES => EB	DKK1 FZD1 DVL3	-1 -1 -1 => 0 1 0 => 1 1 1	5.03544e-09
ES => EB	DKK1 FZD1 DVL3	-1 -1 -1 => 0 1 1 => 1 1 1	8.29772e-09
ES => EB	DKK1 FZD1 DVL3	-1 -1 -1 => 1 0 0 => 1 1 1	4.31876e-06
ES => EB	DKK1 FZD1 DVL3	-1 -1 -1 => 1 0 1 => 1 1 1	7.19019e-06
ES => EB	DKK1 FZD1 DVL3	-1 -1 -1 => 1 1 0 => 1 1 1	6.38406e-06
ES => EB	DKK1 FZD1 DVL3	-1 -1 -1 => 1 1 1 => 1 1 1	1.06071e-05
ES => EB	DKK1 FZD1 GSK3B	-1 -1 0 => 0 0 -1 => 1 1 0	2.34446e-09
ES => EB	DKK1 FZD1 GSK3B	-1 -1 0 => 0 0 1 => 1 1 0	2.26399e-09
ES => EB	DKK1 FZD1 GSK3B	-1 -1 0 => 0 1 -1 => 1 1 0	3.43462e-09
ES => EB	DKK1 FZD1 GSK3B	-1 -1 0 => 0 1 1 => 1 1 0	3.31666e-09
ES => EB	DKK1 FZD1 GSK3B	-1 -1 0 => 1 0 -1 => 1 1 0	3.1501e-06
ES => EB	DKK1 FZD1 GSK3B	-1 -1 0 => 1 0 1 => 1 1 0	3.06979e-06
ES => EB	DKK1 FZD1 GSK3B	-1 -1 0 => 1 1 -1 => 1 1 0	4.61453e-06
ES => EB	DKK1 FZD1 GSK3B	-1 -1 0 => 1 1 1 => 1 1 0	4.49685e-06
ES => EB	DKK1 FZD1 LEF1	-1 -1 -1 => 0 0 0 => 1 1 1	2.59644e-09
ES => EB	DKK1 FZD1 LEF1	-1 -1 -1 => 0 0 1 => 1 1 1	2.59644e-09
ES => EB	DKK1 FZD1 LEF1	-1 -1 -1 => 0 1 0 => 1 1 1	3.80374e-09
ES => EB	DKK1 FZD1 LEF1	-1 -1 -1 => 0 1 1 => 1 1 1	3.80374e-09
ES => EB	DKK1 FZD1 LEF1	-1 -1 -1 => 1 0 0 => 1 1 1	3.5026e-06
ES => EB	DKK1 FZD1 LEF1	-1 -1 -1 => 1 0 1 => 1 1 1	3.5026e-06
ES => EB	DKK1 FZD1 LEF1	-1 -1 -1 => 1 1 0 => 1 1 1	5.13087e-06
ES => EB	DKK1 FZD1 LEF1	-1 -1 -1 => 1 1 1 => 1 1 1	5.13087e-06
ES => EB	DKK1 FZD1 PSEN1	-1 -1 -1 => 0 0 0 => 1 1 1	2.1208e-09
ES => EB	DKK1 FZD1 PSEN1	-1 -1 -1 => 0 0 1 => 1 1 1	2.37626e-06
ES => EB	DKK1 FZD1 PSEN1	-1 -1 -1 => 0 1 0 => 1 1 1	3.10688e-09
ES => EB	DKK1 FZD1 PSEN1	-1 -1 -1 => 0 1 1 => 1 1 1	3.48087e-06
ES => EB	DKK1 FZD1 PSEN1	-1 -1 -1 => 1 0 0 => 1 1 1	2.69426e-06
ES => EB	DKK1 FZD1 PSEN1	-1 -1 -1 => 1 0 1 => 1 1 1	0.00332433
ES => EB	DKK1 FZD1 PSEN1	-1 -1 -1 => 1 1 0 => 1 1 1	3.94662e-06
ES => EB	DKK1 FZD1 PSEN1	-1 -1 -1 => 1 1 1 => 1 1 1	0.00417065
ES => EB	DKK1 FZD5 CSNK1E	-1 1 1 => 0 -1 -1 => 1 -1 -1	3.80728e-09
ES => EB	DKK1 FZD5 CSNK1E	-1 1 1 => 0 -1 0 => 1 -1 -1	3.80668e-09
ES => EB	DKK1 FZD5 CSNK1E	-1 1 1 => 0 0 -1 => 1 -1 -1	3.80488e-09
ES => EB	DKK1 FZD5 CSNK1E	-1 1 1 => 0 0 0 => 1 -1 -1	3.8037e-09
ES => EB	DKK1 FZD5 CSNK1E	-1 1 1 => 1 -1 -1 => 1 -1 -1	5.1344e-06
ES => EB	DKK1 FZD5 CSNK1E	-1 1 1 => 1 -1 0 => 1 -1 -1	5.13381e-06
ES => EB	DKK1 FZD5 CSNK1E	-1 1 1 => 1 0 -1 => 1 -1 -1	5.13201e-06
ES => EB	DKK1 FZD5 CSNK1E	-1 1 1 => 1 0 0 => 1 -1 -1	5.13083e-06
ES => EB	DKK1 FZD5 CTNNB1	-1 1 0 => 0 -1 -1 => 1 -1 0	3.8026e-09
ES => EB	DKK1 FZD5 CTNNB1	-1 1 0 => 0 -1 1 => 1 -1 0	3.80283e-09
ES => EB	DKK1 FZD5 CTNNB1	-1 1 0 => 0 0 -1 => 1 -1 0	1.29095e-11
ES => EB	DKK1 FZD5 CTNNB1	-1 1 0 => 0 0 1 => 1 -1 0	1.29117e-11
ES => EB	DKK1 FZD5 CTNNB1	-1 1 0 => 1 -1 -1 => 1 -1 0	5.12978e-06
ES => EB	DKK1 FZD5 CTNNB1	-1 1 0 => 1 -1 1 => 1 -1 0	5.12989e-06
ES => EB	DKK1 FZD5 CTNNB1	-1 1 0 => 1 0 -1 => 1 -1 0	1.52315e-08
ES => EB	DKK1 FZD5 CTNNB1	-1 1 0 => 1 0 1 => 1 -1 0	1.52325e-08
ES => EB	DKK1 FZD5 DVL3	-1 1 -1 => 0 -1 0 => 1 -1 1	5.03391e-09
ES => EB	DKK1 FZD5 DVL3	-1 1 -1 => 0 -1 1 => 1 -1 1	8.29522e-09
ES => EB	DKK1 FZD5 DVL3	-1 1 -1 => 0 0 0 => 1 -1 1	1.95003e-11
ES => EB	DKK1 FZD5 DVL3	-1 1 -1 => 0 0 1 => 1 -1 1	3.16093e-11
ES => EB	DKK1 FZD5 DVL3	-1 1 -1 => 1 -1 0 => 1 -1 1	6.38254e-06
ES => EB	DKK1 FZD5 DVL3	-1 1 -1 => 1 -1 1 => 1 -1 1	1.06046e-05
ES => EB	DKK1 FZD5 DVL3	-1 1 -1 => 1 0 0 => 1 -1 1	2.17047e-08
ES => EB	DKK1 FZD5 DVL3	-1 1 -1 => 1 0 1 => 1 -1 1	3.55249e-08
ES => EB	DKK1 FZD5 FZD1	-1 1 -1 => 0 -1 0 => 1 -1 1	3.80588e-09
ES => EB	DKK1 FZD5 FZD1	-1 1 -1 => 0 -1 1 => 1 -1 1	3.80759e-09
ES => EB	DKK1 FZD5 FZD1	-1 1 -1 => 0 0 0 => 1 -1 1	3.80321e-09
ES => EB	DKK1 FZD5 FZD1	-1 1 -1 => 0 0 1 => 1 -1 1	3.80488e-09
ES => EB	DKK1 FZD5 FZD1	-1 1 -1 => 1 -1 0 => 1 -1 1	5.13301e-06
ES => EB	DKK1 FZD5 FZD1	-1 1 -1 => 1 -1 1 => 1 -1 1	5.13471e-06
ES => EB	DKK1 FZD5 FZD1	-1 1 -1 => 1 0 0 => 1 -1 1	5.13035e-06
ES => EB	DKK1 FZD5 FZD1	-1 1 -1 => 1 0 1 => 1 -1 1	5.13201e-06
ES => EB	DKK1 FZD5 GSK3B	-1 1 0 => 0 -1 -1 => 1 -1 0	3.43366e-09
ES => EB	DKK1 FZD5 GSK3B	-1 1 0 => 0 -1 1 => 1 -1 0	3.31578e-09
ES => EB	DKK1 FZD5 GSK3B	-1 1 0 => 0 0 -1 => 1 -1 0	1.17594e-11
ES => EB	DKK1 FZD5 GSK3B	-1 1 0 => 0 0 1 => 1 -1 0	1.11297e-11
ES => EB	DKK1 FZD5 GSK3B	-1 1 0 => 1 -1 -1 => 1 -1 0	4.61357e-06
ES => EB	DKK1 FZD5 GSK3B	-1 1 0 => 1 -1 1 => 1 -1 0	4.49597e-06
ES => EB	DKK1 FZD5 GSK3B	-1 1 0 => 1 0 -1 => 1 -1 0	1.38231e-08
ES => EB	DKK1 FZD5 GSK3B	-1 1 0 => 1 0 1 => 1 -1 0	1.31949e-08
ES => EB	DKK1 FZD5 LEF1	-1 1 -1 => 0 -1 0 => 1 -1 1	3.80269e-09
ES => EB	DKK1 FZD5 LEF1	-1 1 -1 => 0 -1 1 => 1 -1 1	3.80269e-09
ES => EB	DKK1 FZD5 LEF1	-1 1 -1 => 0 0 0 => 1 -1 1	1.29104e-11
ES => EB	DKK1 FZD5 LEF1	-1 1 -1 => 0 0 1 => 1 -1 1	1.29104e-11
ES => EB	DKK1 FZD5 LEF1	-1 1 -1 => 1 -1 0 => 1 -1 1	5.12983e-06
ES => EB	DKK1 FZD5 LEF1	-1 1 -1 => 1 -1 1 => 1 -1 1	5.12983e-06
ES => EB	DKK1 FZD5 LEF1	-1 1 -1 => 1 0 0 => 1 -1 1	1.52319e-08
ES => EB	DKK1 FZD5 LEF1	-1 1 -1 => 1 0 1 => 1 -1 1	1.52319e-08
ES => EB	DKK1 FZD5 PSEN1	-1 1 -1 => 0 -1 0 => 1 -1 1	3.10584e-09
ES => EB	DKK1 FZD5 PSEN1	-1 1 -1 => 0 -1 1 => 1 -1 1	3.47983e-06
ES => EB	DKK1 FZD5 PSEN1	-1 1 -1 => 0 0 0 => 1 -1 1	1.19315e-11
ES => EB	DKK1 FZD5 PSEN1	-1 1 -1 => 0 0 1 => 1 -1 1	1.2471e-08
ES => EB	DKK1 FZD5 PSEN1	-1 1 -1 => 1 -1 0 => 1 -1 1	3.94558e-06
ES => EB	DKK1 FZD5 PSEN1	-1 1 -1 => 1 -1 1 => 1 -1 1	0.00416961
ES => EB	DKK1 FZD5 PSEN1	-1 1 -1 => 1 0 0 => 1 -1 1	1.36449e-08
ES => EB	DKK1 FZD5 PSEN1	-1 1 -1 => 1 0 1 => 1 -1 1	0.00198344
ES => EB	DKK1 GSK3B CTNNB1	-1 0 0 => 0 -1 -1 => 1 0 0	1.17788e-09
ES => EB	DKK1 GSK3B CTNNB1	-1 0 0 => 0 -1 1 => 1 0 0	1.17789e-09
ES => EB	DKK1 GSK3B CTNNB1	-1 0 0 => 0 1 -1 => 1 0 0	1.13735e-09
ES => EB	DKK1 GSK3B CTNNB1	-1 0 0 => 0 1 1 => 1 0 0	1.13735e-09
ES => EB	DKK1 GSK3B CTNNB1	-1 0 0 => 1 -1 -1 => 1 0 0	1.58174e-06
ES => EB	DKK1 GSK3B CTNNB1	-1 0 0 => 1 -1 1 => 1 0 0	1.58174e-06
ES => EB	DKK1 GSK3B CTNNB1	-1 0 0 => 1 1 -1 => 1 0 0	1.54129e-06
ES => EB	DKK1 GSK3B CTNNB1	-1 0 0 => 1 1 1 => 1 0 0	1.54129e-06
ES => EB	DKK1 GSK3B LEF1	-1 0 -1 => 0 -1 0 => 1 0 1	1.17788e-09
ES => EB	DKK1 GSK3B LEF1	-1 0 -1 => 0 -1 1 => 1 0 1	1.17788e-09
ES => EB	DKK1 GSK3B LEF1	-1 0 -1 => 0 1 0 => 1 0 1	1.13735e-09
ES => EB	DKK1 GSK3B LEF1	-1 0 -1 => 0 1 1 => 1 0 1	1.13735e-09
ES => EB	DKK1 GSK3B LEF1	-1 0 -1 => 1 -1 0 => 1 0 1	1.58174e-06
ES => EB	DKK1 GSK3B LEF1	-1 0 -1 => 1 -1 1 => 1 0 1	1.58174e-06
ES => EB	DKK1 GSK3B LEF1	-1 0 -1 => 1 1 0 => 1 0 1	1.54129e-06
ES => EB	DKK1 GSK3B LEF1	-1 0 -1 => 1 1 1 => 1 0 1	1.54129e-06
ES => EB	DKK1 GSK3B PSEN1	-1 0 -1 => 0 -1 0 => 1 0 1	1.02559e-09
ES => EB	DKK1 GSK3B PSEN1	-1 0 -1 => 0 -1 1 => 1 0 1	1.10251e-06
ES => EB	DKK1 GSK3B PSEN1	-1 0 -1 => 0 1 0 => 1 0 1	9.25477e-10
ES => EB	DKK1 GSK3B PSEN1	-1 0 -1 => 0 1 1 => 1 0 1	1.0109e-06
ES => EB	DKK1 GSK3B PSEN1	-1 0 -1 => 1 -1 0 => 1 0 1	1.31325e-06
ES => EB	DKK1 GSK3B PSEN1	-1 0 -1 => 1 -1 1 => 1 0 1	0.00261175
ES => EB	DKK1 GSK3B PSEN1	-1 0 -1 => 1 1 0 => 1 0 1	1.18124e-06
ES => EB	DKK1 GSK3B PSEN1	-1 0 -1 => 1 1 1 => 1 0 1	0.00256985
ES => EB	DKK1 LRP6 CSNK1E	-1 1 1 => 0 -1 -1 => 1 -1 -1	8.86659e-09
ES => EB	DKK1 LRP6 CSNK1E	-1 1 1 => 0 -1 0 => 1 -1 -1	8.86285e-09
ES => EB	DKK1 LRP6 CSNK1E	-1 1 1 => 0 0 -1 => 1 -1 -1	8.82159e-09
ES => EB	DKK1 LRP6 CSNK1E	-1 1 1 => 0 0 0 => 1 -1 -1	8.81785e-09
ES => EB	DKK1 LRP6 CSNK1E	-1 1 1 => 1 -1 -1 => 1 -1 -1	1.18292e-05
ES => EB	DKK1 LRP6 CSNK1E	-1 1 1 => 1 -1 0 => 1 -1 -1	1.18256e-05
ES => EB	DKK1 LRP6 CSNK1E	-1 1 1 => 1 0 -1 => 1 -1 -1	1.17524e-05
ES => EB	DKK1 LRP6 CSNK1E	-1 1 1 => 1 0 0 => 1 -1 -1	1.17488e-05
ES => EB	DKK1 LRP6 CTNNB1	-1 1 0 => 0 -1 -1 => 1 -1 0	2.99234e-09
ES => EB	DKK1 LRP6 CTNNB1	-1 1 0 => 0 -1 1 => 1 -1 0	2.9928e-09
ES => EB	DKK1 LRP6 CTNNB1	-1 1 0 => 0 0 -1 => 1 -1 0	2.97111e-09
ES => EB	DKK1 LRP6 CTNNB1	-1 1 0 => 0 0 1 => 1 -1 0	2.97162e-09
ES => EB	DKK1 LRP6 CTNNB1	-1 1 0 => 1 -1 -1 => 1 -1 0	4.03397e-06
ES => EB	DKK1 LRP6 CTNNB1	-1 1 0 => 1 -1 1 => 1 -1 0	4.03419e-06
ES => EB	DKK1 LRP6 CTNNB1	-1 1 0 => 1 0 -1 => 1 -1 0	4.00517e-06
ES => EB	DKK1 LRP6 CTNNB1	-1 1 0 => 1 0 1 => 1 -1 0	4.00541e-06
ES => EB	DKK1 LRP6 DVL3	-1 1 -1 => 0 -1 0 => 1 -1 1	3.58844e-09
ES => EB	DKK1 LRP6 DVL3	-1 1 -1 => 0 -1 1 => 1 -1 1	4.51374e-09
ES => EB	DKK1 LRP6 DVL3	-1 1 -1 => 0 0 0 => 1 -1 1	3.75831e-09
ES => EB	DKK1 LRP6 DVL3	-1 1 -1 => 0 0 1 => 1 -1 1	4.93603e-09
ES => EB	DKK1 LRP6 DVL3	-1 1 -1 => 1 -1 0 => 1 -1 1	4.38843e-06
ES => EB	DKK1 LRP6 DVL3	-1 1 -1 => 1 -1 1 => 1 -1 1	5.53379e-06
ES => EB	DKK1 LRP6 DVL3	-1 1 -1 => 1 0 0 => 1 -1 1	4.57845e-06
ES => EB	DKK1 LRP6 DVL3	-1 1 -1 => 1 0 1 => 1 -1 1	6.04322e-06
ES => EB	DKK1 LRP6 FZD1	-1 1 -1 => 0 -1 0 => 1 -1 1	5.95547e-09
ES => EB	DKK1 LRP6 FZD1	-1 1 -1 => 0 -1 1 => 1 -1 1	8.86525e-09
ES => EB	DKK1 LRP6 FZD1	-1 1 -1 => 0 0 0 => 1 -1 1	5.91312e-09
ES => EB	DKK1 LRP6 FZD1	-1 1 -1 => 0 0 1 => 1 -1 1	8.82023e-09
ES => EB	DKK1 LRP6 FZD1	-1 1 -1 => 1 -1 0 => 1 -1 1	8.0338e-06
ES => EB	DKK1 LRP6 FZD1	-1 1 -1 => 1 -1 1 => 1 -1 1	1.1828e-05
ES => EB	DKK1 LRP6 FZD1	-1 1 -1 => 1 0 0 => 1 -1 1	7.97639e-06
ES => EB	DKK1 LRP6 FZD1	-1 1 -1 => 1 0 1 => 1 -1 1	1.17511e-05
ES => EB	DKK1 LRP6 FZD5	-1 1 1 => 0 -1 -1 => 1 -1 -1	8.86286e-09
ES => EB	DKK1 LRP6 FZD5	-1 1 1 => 0 -1 0 => 1 -1 -1	3.09284e-11
ES => EB	DKK1 LRP6 FZD5	-1 1 1 => 0 0 -1 => 1 -1 -1	8.81785e-09
ES => EB	DKK1 LRP6 FZD5	-1 1 1 => 0 0 0 => 1 -1 -1	3.08794e-11
ES => EB	DKK1 LRP6 FZD5	-1 1 1 => 1 -1 -1 => 1 -1 -1	1.18256e-05
ES => EB	DKK1 LRP6 FZD5	-1 1 1 => 1 -1 0 => 1 -1 -1	3.55478e-08
ES => EB	DKK1 LRP6 FZD5	-1 1 1 => 1 0 -1 => 1 -1 -1	1.17488e-05
ES => EB	DKK1 LRP6 FZD5	-1 1 1 => 1 0 0 => 1 -1 -1	3.53754e-08
ES => EB	DKK1 LRP6 GSK3B	-1 1 0 => 0 -1 -1 => 1 -1 0	2.7023e-09
ES => EB	DKK1 LRP6 GSK3B	-1 1 0 => 0 -1 1 => 1 -1 0	2.60915e-09
ES => EB	DKK1 LRP6 GSK3B	-1 1 0 => 0 0 -1 => 1 -1 0	2.68317e-09
ES => EB	DKK1 LRP6 GSK3B	-1 1 0 => 0 0 1 => 1 -1 0	2.59065e-09
ES => EB	DKK1 LRP6 GSK3B	-1 1 0 => 1 -1 -1 => 1 -1 0	3.62827e-06
ES => EB	DKK1 LRP6 GSK3B	-1 1 0 => 1 -1 1 => 1 -1 0	3.5354e-06
ES => EB	DKK1 LRP6 GSK3B	-1 1 0 => 1 0 -1 => 1 -1 0	3.60238e-06
ES => EB	DKK1 LRP6 GSK3B	-1 1 0 => 1 0 1 => 1 -1 0	3.51016e-06
ES => EB	DKK1 LRP6 LEF1	-1 1 -1 => 0 -1 0 => 1 -1 1	2.99252e-09
ES => EB	DKK1 LRP6 LEF1	-1 1 -1 => 0 -1 1 => 1 -1 1	2.99252e-09
ES => EB	DKK1 LRP6 LEF1	-1 1 -1 => 0 0 0 => 1 -1 1	2.97131e-09
ES => EB	DKK1 LRP6 LEF1	-1 1 -1 => 0 0 1 => 1 -1 1	2.97131e-09
ES => EB	DKK1 LRP6 LEF1	-1 1 -1 => 1 -1 0 => 1 -1 1	4.03406e-06
ES => EB	DKK1 LRP6 LEF1	-1 1 -1 => 1 -1 1 => 1 -1 1	4.03406e-06
ES => EB	DKK1 LRP6 LEF1	-1 1 -1 => 1 0 0 => 1 -1 1	4.00526e-06
ES => EB	DKK1 LRP6 LEF1	-1 1 -1 => 1 0 1 => 1 -1 1	4.00526e-06
ES => EB	DKK1 LRP6 PSEN1	-1 1 -1 => 0 -1 0 => 1 -1 1	2.44553e-09
ES => EB	DKK1 LRP6 PSEN1	-1 1 -1 => 0 -1 1 => 1 -1 1	2.73878e-06
ES => EB	DKK1 LRP6 PSEN1	-1 1 -1 => 0 0 0 => 1 -1 1	2.42827e-09
ES => EB	DKK1 LRP6 PSEN1	-1 1 -1 => 0 0 1 => 1 -1 1	2.71934e-06
ES => EB	DKK1 LRP6 PSEN1	-1 1 -1 => 1 -1 0 => 1 -1 1	3.1046e-06
ES => EB	DKK1 LRP6 PSEN1	-1 1 -1 => 1 -1 1 => 1 -1 1	0.00452035
ES => EB	DKK1 LRP6 PSEN1	-1 1 -1 => 1 0 0 => 1 -1 1	3.08254e-06
ES => EB	DKK1 LRP6 PSEN1	-1 1 -1 => 1 0 1 => 1 -1 1	0.00443658
ES => EB	DKK1 PSEN1 CTNNB1	-1 -1 0 => 0 0 -1 => 1 1 0	1.06612e-09
ES => EB	DKK1 PSEN1 CTNNB1	-1 -1 0 => 0 0 1 => 1 1 0	1.06612e-09
ES => EB	DKK1 PSEN1 CTNNB1	-1 -1 0 => 0 1 -1 => 1 1 0	1.19412e-06
ES => EB	DKK1 PSEN1 CTNNB1	-1 -1 0 => 0 1 1 => 1 1 0	1.19412e-06
ES => EB	DKK1 PSEN1 CTNNB1	-1 -1 0 => 1 0 -1 => 1 1 0	1.35371e-06
ES => EB	DKK1 PSEN1 CTNNB1	-1 -1 0 => 1 0 1 => 1 1 0	1.35371e-06
ES => EB	DKK1 PSEN1 CTNNB1	-1 -1 0 => 1 1 -1 => 1 1 0	0.00265364
ES => EB	DKK1 PSEN1 CTNNB1	-1 -1 0 => 1 1 1 => 1 1 0	0.00265364
ES => EB	DKK1 PSEN1 LEF1	-1 -1 -1 => 0 0 0 => 1 1 1	1.06612e-09
ES => EB	DKK1 PSEN1 LEF1	-1 -1 -1 => 0 0 1 => 1 1 1	1.06612e-09
ES => EB	DKK1 PSEN1 LEF1	-1 -1 -1 => 0 1 0 => 1 1 1	1.19412e-06
ES => EB	DKK1 PSEN1 LEF1	-1 -1 -1 => 0 1 1 => 1 1 1	1.19412e-06
ES => EB	DKK1 PSEN1 LEF1	-1 -1 -1 => 1 0 0 => 1 1 1	1.35371e-06
ES => EB	DKK1 PSEN1 LEF1	-1 -1 -1 => 1 0 1 => 1 1 1	1.35371e-06
ES => EB	DKK1 PSEN1 LEF1	-1 -1 -1 => 1 1 0 => 1 1 1	0.00265364
ES => EB	DKK1 PSEN1 LEF1	-1 -1 -1 => 1 1 1 => 1 1 1	0.00265364
ES => EB	DVL3 CTNNB1 LEF1	-1 0 -1 => 0 -1 0 => 1 0 1	1.12549e-09
ES => EB	DVL3 CTNNB1 LEF1	-1 0 -1 => 0 -1 1 => 1 0 1	1.12549e-09
ES => EB	DVL3 CTNNB1 LEF1	-1 0 -1 => 0 1 0 => 1 0 1	1.12589e-09
ES => EB	DVL3 CTNNB1 LEF1	-1 0 -1 => 0 1 1 => 1 0 1	1.12589e-09
ES => EB	DVL3 CTNNB1 LEF1	-1 0 -1 => 1 -1 0 => 1 0 1	1.85247e-09
ES => EB	DVL3 CTNNB1 LEF1	-1 0 -1 => 1 -1 1 => 1 0 1	1.85247e-09
ES => EB	DVL3 CTNNB1 LEF1	-1 0 -1 => 1 1 0 => 1 0 1	1.85299e-09
ES => EB	DVL3 CTNNB1 LEF1	-1 0 -1 => 1 1 1 => 1 0 1	1.85299e-09
ES => EB	DVL3 GSK3B CTNNB1	-1 0 0 => 0 -1 -1 => 1 0 0	1.02725e-09
ES => EB	DVL3 GSK3B CTNNB1	-1 0 0 => 0 -1 1 => 1 0 0	1.02764e-09
ES => EB	DVL3 GSK3B CTNNB1	-1 0 0 => 0 1 -1 => 1 0 0	9.67676e-10
ES => EB	DVL3 GSK3B CTNNB1	-1 0 0 => 0 1 1 => 1 0 0	9.67993e-10
ES => EB	DVL3 GSK3B CTNNB1	-1 0 0 => 1 -1 -1 => 1 0 0	1.69057e-09
ES => EB	DVL3 GSK3B CTNNB1	-1 0 0 => 1 -1 1 => 1 0 0	1.69106e-09
ES => EB	DVL3 GSK3B CTNNB1	-1 0 0 => 1 1 -1 => 1 0 0	1.59298e-09
ES => EB	DVL3 GSK3B CTNNB1	-1 0 0 => 1 1 1 => 1 0 0	1.59339e-09
ES => EB	DVL3 GSK3B LEF1	-1 0 -1 => 0 -1 0 => 1 0 1	1.02741e-09
ES => EB	DVL3 GSK3B LEF1	-1 0 -1 => 0 -1 1 => 1 0 1	1.02741e-09
ES => EB	DVL3 GSK3B LEF1	-1 0 -1 => 0 1 0 => 1 0 1	9.67803e-10
ES => EB	DVL3 GSK3B LEF1	-1 0 -1 => 0 1 1 => 1 0 1	9.67803e-10
ES => EB	DVL3 GSK3B LEF1	-1 0 -1 => 1 -1 0 => 1 0 1	1.69077e-09
ES => EB	DVL3 GSK3B LEF1	-1 0 -1 => 1 -1 1 => 1 0 1	1.69077e-09
ES => EB	DVL3 GSK3B LEF1	-1 0 -1 => 1 1 0 => 1 0 1	1.59315e-09
ES => EB	DVL3 GSK3B LEF1	-1 0 -1 => 1 1 1 => 1 0 1	1.59315e-09
ES => EB	DVL3 GSK3B PSEN1	-1 0 -1 => 0 -1 0 => 1 0 1	9.93062e-10
ES => EB	DVL3 GSK3B PSEN1	-1 0 -1 => 0 -1 1 => 1 0 1	1.05131e-06
ES => EB	DVL3 GSK3B PSEN1	-1 0 -1 => 0 1 0 => 1 0 1	9.02898e-10
ES => EB	DVL3 GSK3B PSEN1	-1 0 -1 => 0 1 1 => 1 0 1	9.63988e-07
ES => EB	DVL3 GSK3B PSEN1	-1 0 -1 => 1 -1 0 => 1 0 1	1.63415e-09
ES => EB	DVL3 GSK3B PSEN1	-1 0 -1 => 1 -1 1 => 1 0 1	1.72245e-06
ES => EB	DVL3 GSK3B PSEN1	-1 0 -1 => 1 1 0 => 1 0 1	1.48563e-09
ES => EB	DVL3 GSK3B PSEN1	-1 0 -1 => 1 1 1 => 1 0 1	1.57938e-06
ES => EB	DVL3 PSEN1 CTNNB1	-1 -1 0 => 0 0 -1 => 1 1 0	1.05249e-09
ES => EB	DVL3 PSEN1 CTNNB1	-1 -1 0 => 0 0 1 => 1 1 0	1.05286e-09
ES => EB	DVL3 PSEN1 CTNNB1	-1 -1 0 => 0 1 -1 => 1 1 0	1.13867e-06
ES => EB	DVL3 PSEN1 CTNNB1	-1 -1 0 => 0 1 1 => 1 1 0	1.13886e-06
ES => EB	DVL3 PSEN1 CTNNB1	-1 -1 0 => 1 0 -1 => 1 1 0	1.73154e-09
ES => EB	DVL3 PSEN1 CTNNB1	-1 -1 0 => 1 0 1 => 1 1 0	1.73202e-09
ES => EB	DVL3 PSEN1 CTNNB1	-1 -1 0 => 1 1 -1 => 1 1 0	1.86558e-06
ES => EB	DVL3 PSEN1 CTNNB1	-1 -1 0 => 1 1 1 => 1 1 0	1.86582e-06
ES => EB	DVL3 PSEN1 LEF1	-1 -1 -1 => 0 0 0 => 1 1 1	1.05264e-09
ES => EB	DVL3 PSEN1 LEF1	-1 -1 -1 => 0 0 1 => 1 1 1	1.05264e-09
ES => EB	DVL3 PSEN1 LEF1	-1 -1 -1 => 0 1 0 => 1 1 1	1.13874e-06
ES => EB	DVL3 PSEN1 LEF1	-1 -1 -1 => 0 1 1 => 1 1 1	1.13874e-06
ES => EB	DVL3 PSEN1 LEF1	-1 -1 -1 => 1 0 0 => 1 1 1	1.73173e-09
ES => EB	DVL3 PSEN1 LEF1	-1 -1 -1 => 1 0 1 => 1 1 1	1.73173e-09
ES => EB	DVL3 PSEN1 LEF1	-1 -1 -1 => 1 1 0 => 1 1 1	1.86568e-06
ES => EB	DVL3 PSEN1 LEF1	-1 -1 -1 => 1 1 1 => 1 1 1	1.86568e-06
ES => EB	FZD1 CSNK1E CTNNB1	-1 1 0 => 0 -1 -1 => 1 -1 0	2.35698e-09
ES => EB	FZD1 CSNK1E CTNNB1	-1 1 0 => 0 -1 1 => 1 -1 0	2.35719e-09
ES => EB	FZD1 CSNK1E CTNNB1	-1 1 0 => 0 0 -1 => 1 -1 0	1.093e-11
ES => EB	FZD1 CSNK1E CTNNB1	-1 1 0 => 0 0 1 => 1 -1 0	1.09322e-11
ES => EB	FZD1 CSNK1E CTNNB1	-1 1 0 => 1 -1 -1 => 1 -1 0	2.36048e-09
ES => EB	FZD1 CSNK1E CTNNB1	-1 1 0 => 1 -1 1 => 1 -1 0	2.3607e-09
ES => EB	FZD1 CSNK1E CTNNB1	-1 1 0 => 1 0 -1 => 1 -1 0	2.35778e-09
ES => EB	FZD1 CSNK1E CTNNB1	-1 1 0 => 1 0 1 => 1 -1 0	2.35799e-09
ES => EB	FZD1 CSNK1E DVL3	-1 1 -1 => 0 -1 0 => 1 -1 1	3.39647e-09
ES => EB	FZD1 CSNK1E DVL3	-1 1 -1 => 0 -1 1 => 1 -1 1	5.54848e-09
ES => EB	FZD1 CSNK1E DVL3	-1 1 -1 => 0 0 0 => 1 -1 1	1.71035e-11
ES => EB	FZD1 CSNK1E DVL3	-1 1 -1 => 0 0 1 => 1 -1 1	2.7615e-11
ES => EB	FZD1 CSNK1E DVL3	-1 1 -1 => 1 -1 0 => 1 -1 1	3.40249e-09
ES => EB	FZD1 CSNK1E DVL3	-1 1 -1 => 1 -1 1 => 1 -1 1	5.55821e-09
ES => EB	FZD1 CSNK1E DVL3	-1 1 -1 => 1 0 0 => 1 -1 1	3.39807e-09
ES => EB	FZD1 CSNK1E DVL3	-1 1 -1 => 1 0 1 => 1 -1 1	5.55095e-09
ES => EB	FZD1 CSNK1E GSK3B	-1 1 0 => 0 -1 -1 => 1 -1 0	2.14829e-09
ES => EB	FZD1 CSNK1E GSK3B	-1 1 0 => 0 -1 1 => 1 -1 0	2.03032e-09
ES => EB	FZD1 CSNK1E GSK3B	-1 1 0 => 0 0 -1 => 1 -1 0	1.00263e-11
ES => EB	FZD1 CSNK1E GSK3B	-1 1 0 => 0 0 1 => 1 -1 0	9.33564e-12
ES => EB	FZD1 CSNK1E GSK3B	-1 1 0 => 1 -1 -1 => 1 -1 0	2.15153e-09
ES => EB	FZD1 CSNK1E GSK3B	-1 1 0 => 1 -1 1 => 1 -1 0	2.03329e-09
ES => EB	FZD1 CSNK1E GSK3B	-1 1 0 => 1 0 -1 => 1 -1 0	2.14903e-09
ES => EB	FZD1 CSNK1E GSK3B	-1 1 0 => 1 0 1 => 1 -1 0	2.031e-09
ES => EB	FZD1 CSNK1E LEF1	-1 1 -1 => 0 -1 0 => 1 -1 1	2.35706e-09
ES => EB	FZD1 CSNK1E LEF1	-1 1 -1 => 0 -1 1 => 1 -1 1	2.35707e-09
ES => EB	FZD1 CSNK1E LEF1	-1 1 -1 => 0 0 0 => 1 -1 1	1.09309e-11
ES => EB	FZD1 CSNK1E LEF1	-1 1 -1 => 0 0 1 => 1 -1 1	1.09309e-11
ES => EB	FZD1 CSNK1E LEF1	-1 1 -1 => 1 -1 0 => 1 -1 1	2.36057e-09
ES => EB	FZD1 CSNK1E LEF1	-1 1 -1 => 1 -1 1 => 1 -1 1	2.36074e-09
ES => EB	FZD1 CSNK1E LEF1	-1 1 -1 => 1 0 0 => 1 -1 1	2.35786e-09
ES => EB	FZD1 CSNK1E LEF1	-1 1 -1 => 1 0 1 => 1 -1 1	2.35786e-09
ES => EB	FZD1 CSNK1E PSEN1	-1 1 -1 => 0 -1 0 => 1 -1 1	2.14743e-09
ES => EB	FZD1 CSNK1E PSEN1	-1 1 -1 => 0 -1 1 => 1 -1 1	2.26019e-06
ES => EB	FZD1 CSNK1E PSEN1	-1 1 -1 => 0 0 0 => 1 -1 1	1.05951e-11
ES => EB	FZD1 CSNK1E PSEN1	-1 1 -1 => 0 0 1 => 1 -1 1	1.07718e-08
ES => EB	FZD1 CSNK1E PSEN1	-1 1 -1 => 1 -1 0 => 1 -1 1	2.15094e-09
ES => EB	FZD1 CSNK1E PSEN1	-1 1 -1 => 1 -1 1 => 1 -1 1	2.26368e-06
ES => EB	FZD1 CSNK1E PSEN1	-1 1 -1 => 1 0 0 => 1 -1 1	2.14823e-09
ES => EB	FZD1 CSNK1E PSEN1	-1 1 -1 => 1 0 1 => 1 -1 1	2.26098e-06
ES => EB	FZD1 CTNNB1 LEF1	-1 0 -1 => 0 -1 0 => 1 0 1	1.60865e-09
ES => EB	FZD1 CTNNB1 LEF1	-1 0 -1 => 0 -1 1 => 1 0 1	1.60865e-09
ES => EB	FZD1 CTNNB1 LEF1	-1 0 -1 => 0 1 0 => 1 0 1	1.60865e-09
ES => EB	FZD1 CTNNB1 LEF1	-1 0 -1 => 0 1 1 => 1 0 1	1.60865e-09
ES => EB	FZD1 CTNNB1 LEF1	-1 0 -1 => 1 -1 0 => 1 0 1	2.35663e-09
ES => EB	FZD1 CTNNB1 LEF1	-1 0 -1 => 1 -1 1 => 1 0 1	2.35663e-09
ES => EB	FZD1 CTNNB1 LEF1	-1 0 -1 => 1 1 0 => 1 0 1	2.35685e-09
ES => EB	FZD1 CTNNB1 LEF1	-1 0 -1 => 1 1 1 => 1 0 1	2.35685e-09
ES => EB	FZD1 DVL3 CTNNB1	-1 -1 0 => 0 0 -1 => 1 1 0	2.23623e-09
ES => EB	FZD1 DVL3 CTNNB1	-1 -1 0 => 0 0 1 => 1 1 0	2.23663e-09
ES => EB	FZD1 DVL3 CTNNB1	-1 -1 0 => 0 1 -1 => 1 1 0	3.68102e-09
ES => EB	FZD1 DVL3 CTNNB1	-1 -1 0 => 0 1 1 => 1 1 0	3.68153e-09
ES => EB	FZD1 DVL3 CTNNB1	-1 -1 0 => 1 0 -1 => 1 1 0	3.37579e-09
ES => EB	FZD1 DVL3 CTNNB1	-1 -1 0 => 1 0 1 => 1 1 0	3.42618e-09
ES => EB	FZD1 DVL3 CTNNB1	-1 -1 0 => 1 1 -1 => 1 1 0	5.52153e-09
ES => EB	FZD1 DVL3 CTNNB1	-1 -1 0 => 1 1 1 => 1 1 0	5.58676e-09
ES => EB	FZD1 DVL3 GSK3B	-1 -1 0 => 0 0 -1 => 1 1 0	2.0411e-09
ES => EB	FZD1 DVL3 GSK3B	-1 -1 0 => 0 0 1 => 1 1 0	1.92292e-09
ES => EB	FZD1 DVL3 GSK3B	-1 -1 0 => 0 1 -1 => 1 1 0	3.35935e-09
ES => EB	FZD1 DVL3 GSK3B	-1 -1 0 => 0 1 1 => 1 1 0	3.16575e-09
ES => EB	FZD1 DVL3 GSK3B	-1 -1 0 => 1 0 -1 => 1 1 0	3.1141e-09
ES => EB	FZD1 DVL3 GSK3B	-1 -1 0 => 1 0 1 => 1 1 0	2.91371e-09
ES => EB	FZD1 DVL3 GSK3B	-1 -1 0 => 1 1 -1 => 1 1 0	5.0816e-09
ES => EB	FZD1 DVL3 GSK3B	-1 -1 0 => 1 1 1 => 1 1 0	4.76271e-09
ES => EB	FZD1 DVL3 LEF1	-1 -1 -1 => 0 0 0 => 1 1 1	2.23639e-09
ES => EB	FZD1 DVL3 LEF1	-1 -1 -1 => 0 0 1 => 1 1 1	2.23639e-09
ES => EB	FZD1 DVL3 LEF1	-1 -1 -1 => 0 1 0 => 1 1 1	3.68122e-09
ES => EB	FZD1 DVL3 LEF1	-1 -1 -1 => 0 1 1 => 1 1 1	3.68122e-09
ES => EB	FZD1 DVL3 LEF1	-1 -1 -1 => 1 0 0 => 1 1 1	3.39594e-09
ES => EB	FZD1 DVL3 LEF1	-1 -1 -1 => 1 0 1 => 1 1 1	3.39594e-09
ES => EB	FZD1 DVL3 LEF1	-1 -1 -1 => 1 1 0 => 1 1 1	5.54762e-09
ES => EB	FZD1 DVL3 LEF1	-1 -1 -1 => 1 1 1 => 1 1 1	5.54779e-09
ES => EB	FZD1 DVL3 PSEN1	-1 -1 -1 => 0 0 0 => 1 1 1	2.09082e-09
ES => EB	FZD1 DVL3 PSEN1	-1 -1 -1 => 0 0 1 => 1 1 1	2.26312e-06
ES => EB	FZD1 DVL3 PSEN1	-1 -1 -1 => 0 1 0 => 1 1 1	3.44008e-09
ES => EB	FZD1 DVL3 PSEN1	-1 -1 -1 => 0 1 1 => 1 1 1	3.70797e-06
ES => EB	FZD1 DVL3 PSEN1	-1 -1 -1 => 1 0 0 => 1 1 1	3.17099e-09
ES => EB	FZD1 DVL3 PSEN1	-1 -1 -1 => 1 0 1 => 1 1 1	3.36582e-06
ES => EB	FZD1 DVL3 PSEN1	-1 -1 -1 => 1 1 0 => 1 1 1	5.17921e-09
ES => EB	FZD1 DVL3 PSEN1	-1 -1 -1 => 1 1 1 => 1 1 1	5.49711e-06
ES => EB	FZD1 GSK3B CTNNB1	-1 0 0 => 0 -1 -1 => 1 0 0	1.46616e-09
ES => EB	FZD1 GSK3B CTNNB1	-1 0 0 => 0 -1 1 => 1 0 0	1.46616e-09
ES => EB	FZD1 GSK3B CTNNB1	-1 0 0 => 0 1 -1 => 1 0 0	1.38568e-09
ES => EB	FZD1 GSK3B CTNNB1	-1 0 0 => 0 1 1 => 1 0 0	1.38568e-09
ES => EB	FZD1 GSK3B CTNNB1	-1 0 0 => 1 -1 -1 => 1 0 0	2.14789e-09
ES => EB	FZD1 GSK3B CTNNB1	-1 0 0 => 1 -1 1 => 1 0 0	2.14809e-09
ES => EB	FZD1 GSK3B CTNNB1	-1 0 0 => 1 1 -1 => 1 0 0	2.02996e-09
ES => EB	FZD1 GSK3B CTNNB1	-1 0 0 => 1 1 1 => 1 0 0	2.03013e-09
ES => EB	FZD1 GSK3B LEF1	-1 0 -1 => 0 -1 0 => 1 0 1	1.46616e-09
ES => EB	FZD1 GSK3B LEF1	-1 0 -1 => 0 -1 1 => 1 0 1	1.46616e-09
ES => EB	FZD1 GSK3B LEF1	-1 0 -1 => 0 1 0 => 1 0 1	1.38568e-09
ES => EB	FZD1 GSK3B LEF1	-1 0 -1 => 0 1 1 => 1 0 1	1.38568e-09
ES => EB	FZD1 GSK3B LEF1	-1 0 -1 => 1 -1 0 => 1 0 1	2.14797e-09
ES => EB	FZD1 GSK3B LEF1	-1 0 -1 => 1 -1 1 => 1 0 1	2.14797e-09
ES => EB	FZD1 GSK3B LEF1	-1 0 -1 => 1 1 0 => 1 0 1	2.03003e-09
ES => EB	FZD1 GSK3B LEF1	-1 0 -1 => 1 1 1 => 1 0 1	2.03003e-09
ES => EB	FZD1 GSK3B PSEN1	-1 0 -1 => 0 -1 0 => 1 0 1	1.3851e-09
ES => EB	FZD1 GSK3B PSEN1	-1 0 -1 => 0 -1 1 => 1 0 1	1.42436e-06
ES => EB	FZD1 GSK3B PSEN1	-1 0 -1 => 0 1 0 => 1 0 1	1.25848e-09
ES => EB	FZD1 GSK3B PSEN1	-1 0 -1 => 0 1 1 => 1 0 1	1.30602e-06
ES => EB	FZD1 GSK3B PSEN1	-1 0 -1 => 1 -1 0 => 1 0 1	2.02914e-09
ES => EB	FZD1 GSK3B PSEN1	-1 0 -1 => 1 -1 1 => 1 0 1	2.08644e-06
ES => EB	FZD1 GSK3B PSEN1	-1 0 -1 => 1 1 0 => 1 0 1	1.84366e-09
ES => EB	FZD1 GSK3B PSEN1	-1 0 -1 => 1 1 1 => 1 0 1	1.9131e-06
ES => EB	FZD1 PSEN1 CTNNB1	-1 -1 0 => 0 0 -1 => 1 1 0	1.46557e-09
ES => EB	FZD1 PSEN1 CTNNB1	-1 -1 0 => 0 0 1 => 1 1 0	1.46557e-09
ES => EB	FZD1 PSEN1 CTNNB1	-1 -1 0 => 0 1 -1 => 1 1 0	1.5427e-06
ES => EB	FZD1 PSEN1 CTNNB1	-1 -1 0 => 0 1 1 => 1 1 0	1.54271e-06
ES => EB	FZD1 PSEN1 CTNNB1	-1 -1 0 => 1 0 -1 => 1 1 0	2.14701e-09
ES => EB	FZD1 PSEN1 CTNNB1	-1 -1 0 => 1 0 1 => 1 1 0	2.14721e-09
ES => EB	FZD1 PSEN1 CTNNB1	-1 -1 0 => 1 1 -1 => 1 1 0	2.2598e-06
ES => EB	FZD1 PSEN1 CTNNB1	-1 -1 0 => 1 1 1 => 1 1 0	2.2599e-06
ES => EB	FZD1 PSEN1 LEF1	-1 -1 -1 => 0 0 0 => 1 1 1	1.46557e-09
ES => EB	FZD1 PSEN1 LEF1	-1 -1 -1 => 0 0 1 => 1 1 1	1.46557e-09
ES => EB	FZD1 PSEN1 LEF1	-1 -1 -1 => 0 1 0 => 1 1 1	1.5427e-06
ES => EB	FZD1 PSEN1 LEF1	-1 -1 -1 => 0 1 1 => 1 1 1	1.5427e-06
ES => EB	FZD1 PSEN1 LEF1	-1 -1 -1 => 1 0 0 => 1 1 1	2.14709e-09
ES => EB	FZD1 PSEN1 LEF1	-1 -1 -1 => 1 0 1 => 1 1 1	2.14709e-09
ES => EB	FZD1 PSEN1 LEF1	-1 -1 -1 => 1 1 0 => 1 1 1	2.25984e-06
ES => EB	FZD1 PSEN1 LEF1	-1 -1 -1 => 1 1 1 => 1 1 1	2.25984e-06
ES => EB	FZD5 CSNK1E CTNNB1	1 1 0 => -1 -1 -1 => -1 -1 0	2.36017e-09
ES => EB	FZD5 CSNK1E CTNNB1	1 1 0 => -1 -1 1 => -1 -1 0	2.36039e-09
ES => EB	FZD5 CSNK1E CTNNB1	1 1 0 => -1 0 -1 => -1 -1 0	2.35958e-09
ES => EB	FZD5 CSNK1E CTNNB1	1 1 0 => -1 0 1 => -1 -1 0	2.3598e-09
ES => EB	FZD5 CSNK1E CTNNB1	1 1 0 => 0 -1 -1 => -1 -1 0	2.35778e-09
ES => EB	FZD5 CSNK1E CTNNB1	1 1 0 => 0 -1 1 => -1 -1 0	2.35799e-09
ES => EB	FZD5 CSNK1E CTNNB1	1 1 0 => 0 0 -1 => -1 -1 0	2.3566e-09
ES => EB	FZD5 CSNK1E CTNNB1	1 1 0 => 0 0 1 => -1 -1 0	2.35681e-09
ES => EB	FZD5 CSNK1E DVL3	1 1 -1 => -1 -1 0 => -1 -1 1	3.40181e-09
ES => EB	FZD5 CSNK1E DVL3	1 1 -1 => -1 -1 1 => -1 -1 1	5.55718e-09
ES => EB	FZD5 CSNK1E DVL3	1 1 -1 => -1 0 0 => -1 -1 1	3.40102e-09
ES => EB	FZD5 CSNK1E DVL3	1 1 -1 => -1 0 1 => -1 -1 1	5.55567e-09
ES => EB	FZD5 CSNK1E DVL3	1 1 -1 => 0 -1 0 => -1 -1 1	3.39807e-09
ES => EB	FZD5 CSNK1E DVL3	1 1 -1 => 0 -1 1 => -1 -1 1	5.55095e-09
ES => EB	FZD5 CSNK1E DVL3	1 1 -1 => 0 0 0 => -1 -1 1	3.3961e-09
ES => EB	FZD5 CSNK1E DVL3	1 1 -1 => 0 0 1 => -1 -1 1	5.5478e-09
ES => EB	FZD5 CSNK1E GSK3B	1 1 0 => -1 -1 -1 => -1 -1 0	2.15124e-09
ES => EB	FZD5 CSNK1E GSK3B	1 1 0 => -1 -1 1 => -1 -1 0	2.03303e-09
ES => EB	FZD5 CSNK1E GSK3B	1 1 0 => -1 0 -1 => -1 -1 0	2.15069e-09
ES => EB	FZD5 CSNK1E GSK3B	1 1 0 => -1 0 1 => -1 -1 0	2.03253e-09
ES => EB	FZD5 CSNK1E GSK3B	1 1 0 => 0 -1 -1 => -1 -1 0	2.14903e-09
ES => EB	FZD5 CSNK1E GSK3B	1 1 0 => 0 -1 1 => -1 -1 0	2.031e-09
ES => EB	FZD5 CSNK1E GSK3B	1 1 0 => 0 0 -1 => -1 -1 0	2.14794e-09
ES => EB	FZD5 CSNK1E GSK3B	1 1 0 => 0 0 1 => -1 -1 0	2.03e-09
ES => EB	FZD5 CSNK1E LEF1	1 1 -1 => -1 -1 0 => -1 -1 1	2.36026e-09
ES => EB	FZD5 CSNK1E LEF1	1 1 -1 => -1 -1 1 => -1 -1 1	2.36043e-09
ES => EB	FZD5 CSNK1E LEF1	1 1 -1 => -1 0 0 => -1 -1 1	2.35967e-09
ES => EB	FZD5 CSNK1E LEF1	1 1 -1 => -1 0 1 => -1 -1 1	2.35967e-09
ES => EB	FZD5 CSNK1E LEF1	1 1 -1 => 0 -1 0 => -1 -1 1	2.35786e-09
ES => EB	FZD5 CSNK1E LEF1	1 1 -1 => 0 -1 1 => -1 -1 1	2.35786e-09
ES => EB	FZD5 CSNK1E LEF1	1 1 -1 => 0 0 0 => -1 -1 1	2.35668e-09
ES => EB	FZD5 CSNK1E LEF1	1 1 -1 => 0 0 1 => -1 -1 1	2.35668e-09
ES => EB	FZD5 CSNK1E PSEN1	1 1 -1 => -1 -1 0 => -1 -1 1	2.15063e-09
ES => EB	FZD5 CSNK1E PSEN1	1 1 -1 => -1 -1 1 => -1 -1 1	2.26337e-06
ES => EB	FZD5 CSNK1E PSEN1	1 1 -1 => -1 0 0 => -1 -1 1	2.15003e-09
ES => EB	FZD5 CSNK1E PSEN1	1 1 -1 => -1 0 1 => -1 -1 1	2.26278e-06
ES => EB	FZD5 CSNK1E PSEN1	1 1 -1 => 0 -1 0 => -1 -1 1	2.14823e-09
ES => EB	FZD5 CSNK1E PSEN1	1 1 -1 => 0 -1 1 => -1 -1 1	2.26098e-06
ES => EB	FZD5 CSNK1E PSEN1	1 1 -1 => 0 0 0 => -1 -1 1	2.14705e-09
ES => EB	FZD5 CSNK1E PSEN1	1 1 -1 => 0 0 1 => -1 -1 1	2.25981e-06
ES => EB	FZD5 CTNNB1 LEF1	1 0 -1 => -1 -1 0 => -1 0 1	2.35559e-09
ES => EB	FZD5 CTNNB1 LEF1	1 0 -1 => -1 -1 1 => -1 0 1	2.35559e-09
ES => EB	FZD5 CTNNB1 LEF1	1 0 -1 => -1 1 0 => -1 0 1	2.35581e-09
ES => EB	FZD5 CTNNB1 LEF1	1 0 -1 => -1 1 1 => -1 0 1	2.35581e-09
ES => EB	FZD5 CTNNB1 LEF1	1 0 -1 => 0 -1 0 => -1 0 1	1.01337e-11
ES => EB	FZD5 CTNNB1 LEF1	1 0 -1 => 0 -1 1 => -1 0 1	1.01337e-11
ES => EB	FZD5 CTNNB1 LEF1	1 0 -1 => 0 1 0 => -1 0 1	1.01357e-11
ES => EB	FZD5 CTNNB1 LEF1	1 0 -1 => 0 1 1 => -1 0 1	1.01357e-11
ES => EB	FZD5 DVL3 CTNNB1	1 -1 0 => -1 0 -1 => -1 1 0	3.37426e-09
ES => EB	FZD5 DVL3 CTNNB1	1 -1 0 => -1 0 1 => -1 1 0	3.42465e-09
ES => EB	FZD5 DVL3 CTNNB1	1 -1 0 => -1 1 -1 => -1 1 0	5.51902e-09
ES => EB	FZD5 DVL3 CTNNB1	1 -1 0 => -1 1 1 => -1 1 0	5.58426e-09
ES => EB	FZD5 DVL3 CTNNB1	1 -1 0 => 0 0 -1 => -1 1 0	1.56444e-11
ES => EB	FZD5 DVL3 CTNNB1	1 -1 0 => 0 0 1 => -1 1 0	1.61281e-11
ES => EB	FZD5 DVL3 CTNNB1	1 -1 0 => 0 1 -1 => -1 1 0	2.53243e-11
ES => EB	FZD5 DVL3 CTNNB1	1 -1 0 => 0 1 1 => -1 1 0	2.59506e-11
ES => EB	FZD5 DVL3 GSK3B	1 -1 0 => -1 0 -1 => -1 1 0	3.11269e-09
ES => EB	FZD5 DVL3 GSK3B	1 -1 0 => -1 0 1 => -1 1 0	2.91242e-09
ES => EB	FZD5 DVL3 GSK3B	1 -1 0 => -1 1 -1 => -1 1 0	5.07929e-09
ES => EB	FZD5 DVL3 GSK3B	1 -1 0 => -1 1 1 => -1 1 0	4.76059e-09
ES => EB	FZD5 DVL3 GSK3B	1 -1 0 => 0 0 -1 => -1 1 0	1.45554e-11
ES => EB	FZD5 DVL3 GSK3B	1 -1 0 => 0 0 1 => -1 1 0	1.3454e-11
ES => EB	FZD5 DVL3 GSK3B	1 -1 0 => 0 1 -1 => -1 1 0	2.34936e-11
ES => EB	FZD5 DVL3 GSK3B	1 -1 0 => 0 1 1 => -1 1 0	2.17504e-11
ES => EB	FZD5 DVL3 LEF1	1 -1 -1 => -1 0 0 => -1 1 1	3.39442e-09
ES => EB	FZD5 DVL3 LEF1	1 -1 -1 => -1 0 1 => -1 1 1	3.39442e-09
ES => EB	FZD5 DVL3 LEF1	1 -1 -1 => -1 1 0 => -1 1 1	5.54512e-09
ES => EB	FZD5 DVL3 LEF1	1 -1 -1 => -1 1 1 => -1 1 1	5.54529e-09
ES => EB	FZD5 DVL3 LEF1	1 -1 -1 => 0 0 0 => -1 1 1	1.58379e-11
ES => EB	FZD5 DVL3 LEF1	1 -1 -1 => 0 0 1 => -1 1 1	1.58379e-11
ES => EB	FZD5 DVL3 LEF1	1 -1 -1 => 0 1 0 => -1 1 1	2.55749e-11
ES => EB	FZD5 DVL3 LEF1	1 -1 -1 => 0 1 1 => -1 1 1	2.55754e-11
ES => EB	FZD5 DVL3 PSEN1	1 -1 -1 => -1 0 0 => -1 1 1	3.16946e-09
ES => EB	FZD5 DVL3 PSEN1	1 -1 -1 => -1 0 1 => -1 1 1	3.36429e-06
ES => EB	FZD5 DVL3 PSEN1	1 -1 -1 => -1 1 0 => -1 1 1	5.1767e-09
ES => EB	FZD5 DVL3 PSEN1	1 -1 -1 => -1 1 1 => -1 1 1	5.49461e-06
ES => EB	FZD5 DVL3 PSEN1	1 -1 -1 => 0 0 0 => -1 1 1	1.53657e-11
ES => EB	FZD5 DVL3 PSEN1	1 -1 -1 => 0 0 1 => -1 1 1	1.51794e-08
ES => EB	FZD5 DVL3 PSEN1	1 -1 -1 => 0 1 0 => -1 1 1	2.48238e-11
ES => EB	FZD5 DVL3 PSEN1	1 -1 -1 => 0 1 1 => -1 1 1	2.46826e-08
ES => EB	FZD5 FZD1 CSNK1E	1 -1 1 => -1 0 -1 => -1 1 -1	3.68715e-09
ES => EB	FZD5 FZD1 CSNK1E	1 -1 1 => -1 0 0 => -1 1 -1	2.77767e-09
ES => EB	FZD5 FZD1 CSNK1E	1 -1 1 => -1 1 -1 => -1 1 -1	4.16356e-09
ES => EB	FZD5 FZD1 CSNK1E	1 -1 1 => -1 1 0 => -1 1 -1	4.16162e-09
ES => EB	FZD5 FZD1 CSNK1E	1 -1 1 => 0 0 -1 => -1 1 -1	2.36026e-09
ES => EB	FZD5 FZD1 CSNK1E	1 -1 1 => 0 0 0 => -1 1 -1	2.35696e-09
ES => EB	FZD5 FZD1 CSNK1E	1 -1 1 => 0 1 -1 => -1 1 -1	4.16134e-09
ES => EB	FZD5 FZD1 CSNK1E	1 -1 1 => 0 1 0 => -1 1 -1	2.36057e-09
ES => EB	FZD5 FZD1 CTNNB1	1 -1 0 => -1 0 -1 => -1 1 0	2.35878e-09
ES => EB	FZD5 FZD1 CTNNB1	1 -1 0 => -1 0 1 => -1 1 0	2.359e-09
ES => EB	FZD5 FZD1 CTNNB1	1 -1 0 => -1 1 -1 => -1 1 0	2.36048e-09
ES => EB	FZD5 FZD1 CTNNB1	1 -1 0 => -1 1 1 => -1 1 0	2.3607e-09
ES => EB	FZD5 FZD1 CTNNB1	1 -1 0 => 0 0 -1 => -1 1 0	2.35611e-09
ES => EB	FZD5 FZD1 CTNNB1	1 -1 0 => 0 0 1 => -1 1 0	2.35633e-09
ES => EB	FZD5 FZD1 CTNNB1	1 -1 0 => 0 1 -1 => -1 1 0	2.35778e-09
ES => EB	FZD5 FZD1 CTNNB1	1 -1 0 => 0 1 1 => -1 1 0	2.35799e-09
ES => EB	FZD5 FZD1 DVL3	1 -1 -1 => -1 0 0 => -1 1 1	3.39942e-09
ES => EB	FZD5 FZD1 DVL3	1 -1 -1 => -1 0 1 => -1 1 1	5.5532e-09
ES => EB	FZD5 FZD1 DVL3	1 -1 -1 => -1 1 0 => -1 1 1	3.40249e-09
ES => EB	FZD5 FZD1 DVL3	1 -1 -1 => -1 1 1 => -1 1 1	5.55821e-09
ES => EB	FZD5 FZD1 DVL3	1 -1 -1 => 0 0 0 => -1 1 1	3.39518e-09
ES => EB	FZD5 FZD1 DVL3	1 -1 -1 => 0 0 1 => -1 1 1	5.54636e-09
ES => EB	FZD5 FZD1 DVL3	1 -1 -1 => 0 1 0 => -1 1 1	3.39807e-09
ES => EB	FZD5 FZD1 DVL3	1 -1 -1 => 0 1 1 => -1 1 1	5.55095e-09
ES => EB	FZD5 FZD1 GSK3B	1 -1 0 => -1 0 -1 => -1 1 0	2.14995e-09
ES => EB	FZD5 FZD1 GSK3B	1 -1 0 => -1 0 1 => -1 1 0	2.03185e-09
ES => EB	FZD5 FZD1 GSK3B	1 -1 0 => -1 1 -1 => -1 1 0	2.15153e-09
ES => EB	FZD5 FZD1 GSK3B	1 -1 0 => -1 1 1 => -1 1 0	2.03329e-09
ES => EB	FZD5 FZD1 GSK3B	1 -1 0 => 0 0 -1 => -1 1 0	2.14749e-09
ES => EB	FZD5 FZD1 GSK3B	1 -1 0 => 0 0 1 => -1 1 0	2.02959e-09
ES => EB	FZD5 FZD1 GSK3B	1 -1 0 => 0 1 -1 => -1 1 0	2.14903e-09
ES => EB	FZD5 FZD1 GSK3B	1 -1 0 => 0 1 1 => -1 1 0	2.031e-09
ES => EB	FZD5 FZD1 LEF1	1 -1 -1 => -1 0 0 => -1 1 1	2.35887e-09
ES => EB	FZD5 FZD1 LEF1	1 -1 -1 => -1 0 1 => -1 1 1	2.35887e-09
ES => EB	FZD5 FZD1 LEF1	1 -1 -1 => -1 1 0 => -1 1 1	2.36057e-09
ES => EB	FZD5 FZD1 LEF1	1 -1 -1 => -1 1 1 => -1 1 1	2.36074e-09
ES => EB	FZD5 FZD1 LEF1	1 -1 -1 => 0 0 0 => -1 1 1	2.3562e-09
ES => EB	FZD5 FZD1 LEF1	1 -1 -1 => 0 0 1 => -1 1 1	2.3562e-09
ES => EB	FZD5 FZD1 LEF1	1 -1 -1 => 0 1 0 => -1 1 1	2.35786e-09
ES => EB	FZD5 FZD1 LEF1	1 -1 -1 => 0 1 1 => -1 1 1	2.35786e-09
ES => EB	FZD5 FZD1 PSEN1	1 -1 -1 => -1 0 0 => -1 1 1	2.14924e-09
ES => EB	FZD5 FZD1 PSEN1	1 -1 -1 => -1 0 1 => -1 1 1	2.26198e-06
ES => EB	FZD5 FZD1 PSEN1	1 -1 -1 => -1 1 0 => -1 1 1	2.15094e-09
ES => EB	FZD5 FZD1 PSEN1	1 -1 -1 => -1 1 1 => -1 1 1	2.26368e-06
ES => EB	FZD5 FZD1 PSEN1	1 -1 -1 => 0 0 0 => -1 1 1	2.14656e-09
ES => EB	FZD5 FZD1 PSEN1	1 -1 -1 => 0 0 1 => -1 1 1	2.25932e-06
ES => EB	FZD5 FZD1 PSEN1	1 -1 -1 => 0 1 0 => -1 1 1	2.14823e-09
ES => EB	FZD5 FZD1 PSEN1	1 -1 -1 => 0 1 1 => -1 1 1	2.26098e-06
ES => EB	FZD5 GSK3B CTNNB1	1 0 0 => -1 -1 -1 => -1 0 0	2.14693e-09
ES => EB	FZD5 GSK3B CTNNB1	1 0 0 => -1 -1 1 => -1 0 0	2.14713e-09
ES => EB	FZD5 GSK3B CTNNB1	1 0 0 => -1 1 -1 => -1 0 0	2.02908e-09
ES => EB	FZD5 GSK3B CTNNB1	1 0 0 => -1 1 1 => -1 0 0	2.02925e-09
ES => EB	FZD5 GSK3B CTNNB1	1 0 0 => 0 -1 -1 => -1 0 0	9.2903e-12
ES => EB	FZD5 GSK3B CTNNB1	1 0 0 => 0 -1 1 => -1 0 0	9.2921e-12
ES => EB	FZD5 GSK3B CTNNB1	1 0 0 => 0 1 -1 => -1 0 0	8.66082e-12
ES => EB	FZD5 GSK3B CTNNB1	1 0 0 => 0 1 1 => -1 0 0	8.66243e-12
ES => EB	FZD5 GSK3B LEF1	1 0 -1 => -1 -1 0 => -1 0 1	2.14701e-09
ES => EB	FZD5 GSK3B LEF1	1 0 -1 => -1 -1 1 => -1 0 1	2.14701e-09
ES => EB	FZD5 GSK3B LEF1	1 0 -1 => -1 1 0 => -1 0 1	2.02915e-09
ES => EB	FZD5 GSK3B LEF1	1 0 -1 => -1 1 1 => -1 0 1	2.02915e-09
ES => EB	FZD5 GSK3B LEF1	1 0 -1 => 0 -1 0 => -1 0 1	9.29102e-12
ES => EB	FZD5 GSK3B LEF1	1 0 -1 => 0 -1 1 => -1 0 1	9.29102e-12
ES => EB	FZD5 GSK3B LEF1	1 0 -1 => 0 1 0 => -1 0 1	8.66146e-12
ES => EB	FZD5 GSK3B LEF1	1 0 -1 => 0 1 1 => -1 0 1	8.66146e-12
ES => EB	FZD5 GSK3B PSEN1	1 0 -1 => -1 -1 0 => -1 0 1	2.02818e-09
ES => EB	FZD5 GSK3B PSEN1	1 0 -1 => -1 -1 1 => -1 0 1	2.08548e-06
ES => EB	FZD5 GSK3B PSEN1	1 0 -1 => -1 1 0 => -1 0 1	1.84278e-09
ES => EB	FZD5 GSK3B PSEN1	1 0 -1 => -1 1 1 => -1 0 1	1.91222e-06
ES => EB	FZD5 GSK3B PSEN1	1 0 -1 => 0 -1 0 => -1 0 1	9.16868e-12
ES => EB	FZD5 GSK3B PSEN1	1 0 -1 => 0 -1 1 => -1 0 1	9.2115e-09
ES => EB	FZD5 GSK3B PSEN1	1 0 -1 => 0 1 0 => -1 0 1	8.36297e-12
ES => EB	FZD5 GSK3B PSEN1	1 0 -1 => 0 1 1 => -1 0 1	8.44633e-09
ES => EB	FZD5 PSEN1 CTNNB1	1 -1 0 => -1 0 -1 => -1 1 0	2.14596e-09
ES => EB	FZD5 PSEN1 CTNNB1	1 -1 0 => -1 0 1 => -1 1 0	2.14617e-09
ES => EB	FZD5 PSEN1 CTNNB1	1 -1 0 => -1 1 -1 => -1 1 0	2.25876e-06
ES => EB	FZD5 PSEN1 CTNNB1	1 -1 0 => -1 1 1 => -1 1 0	2.25886e-06
ES => EB	FZD5 PSEN1 CTNNB1	1 -1 0 => 0 0 -1 => -1 1 0	9.7979e-12
ES => EB	FZD5 PSEN1 CTNNB1	1 -1 0 => 0 0 1 => -1 1 0	9.79989e-12
ES => EB	FZD5 PSEN1 CTNNB1	1 -1 0 => 0 1 -1 => -1 1 0	9.97687e-09
ES => EB	FZD5 PSEN1 CTNNB1	1 -1 0 => 0 1 1 => -1 1 0	9.97788e-09
ES => EB	FZD5 PSEN1 LEF1	1 -1 -1 => -1 0 0 => -1 1 1	2.14605e-09
ES => EB	FZD5 PSEN1 LEF1	1 -1 -1 => -1 0 1 => -1 1 1	2.14605e-09
ES => EB	FZD5 PSEN1 LEF1	1 -1 -1 => -1 1 0 => -1 1 1	2.2588e-06
ES => EB	FZD5 PSEN1 LEF1	1 -1 -1 => -1 1 1 => -1 1 1	2.2588e-06
ES => EB	FZD5 PSEN1 LEF1	1 -1 -1 => 0 0 0 => -1 1 1	9.79869e-12
ES => EB	FZD5 PSEN1 LEF1	1 -1 -1 => 0 0 1 => -1 1 1	9.7987e-12
ES => EB	FZD5 PSEN1 LEF1	1 -1 -1 => 0 1 0 => -1 1 1	9.97728e-09
ES => EB	FZD5 PSEN1 LEF1	1 -1 -1 => 0 1 1 => -1 1 1	9.97728e-09
ES => EB	GSK3B CTNNB1 LEF1	0 0 -1 => -1 -1 0 => 0 0 1	7.37496e-10
ES => EB	GSK3B CTNNB1 LEF1	0 0 -1 => -1 -1 1 => 0 0 1	7.37496e-10
ES => EB	GSK3B CTNNB1 LEF1	0 0 -1 => -1 1 0 => 0 0 1	7.37498e-10
ES => EB	GSK3B CTNNB1 LEF1	0 0 -1 => -1 1 1 => 0 0 1	7.37498e-10
ES => EB	GSK3B CTNNB1 LEF1	0 0 -1 => 1 -1 0 => 0 0 1	6.96964e-10
ES => EB	GSK3B CTNNB1 LEF1	0 0 -1 => 1 -1 1 => 0 0 1	6.96964e-10
ES => EB	GSK3B CTNNB1 LEF1	0 0 -1 => 1 1 0 => 0 0 1	6.96965e-10
ES => EB	GSK3B CTNNB1 LEF1	0 0 -1 => 1 1 1 => 0 0 1	6.96965e-10
ES => EB	GSK3B PSEN1 CTNNB1	0 -1 0 => -1 0 -1 => 0 1 0	6.96905e-10
ES => EB	GSK3B PSEN1 CTNNB1	0 -1 0 => -1 0 1 => 0 1 0	6.96907e-10
ES => EB	GSK3B PSEN1 CTNNB1	0 -1 0 => -1 1 -1 => 0 1 0	7.16559e-07
ES => EB	GSK3B PSEN1 CTNNB1	0 -1 0 => -1 1 1 => 0 1 0	7.1656e-07
ES => EB	GSK3B PSEN1 CTNNB1	0 -1 0 => 1 0 -1 => 0 1 0	6.33213e-10
ES => EB	GSK3B PSEN1 CTNNB1	0 -1 0 => 1 0 1 => 0 1 0	6.33214e-10
ES => EB	GSK3B PSEN1 CTNNB1	0 -1 0 => 1 1 -1 => 0 1 0	6.57023e-07
ES => EB	GSK3B PSEN1 CTNNB1	0 -1 0 => 1 1 1 => 0 1 0	6.57024e-07
ES => EB	GSK3B PSEN1 LEF1	0 -1 -1 => -1 0 0 => 0 1 1	6.96906e-10
ES => EB	GSK3B PSEN1 LEF1	0 -1 -1 => -1 0 1 => 0 1 1	6.96906e-10
ES => EB	GSK3B PSEN1 LEF1	0 -1 -1 => -1 1 0 => 0 1 1	7.16559e-07
ES => EB	GSK3B PSEN1 LEF1	0 -1 -1 => -1 1 1 => 0 1 1	7.16559e-07
ES => EB	GSK3B PSEN1 LEF1	0 -1 -1 => 1 0 0 => 0 1 1	6.33214e-10
ES => EB	GSK3B PSEN1 LEF1	0 -1 -1 => 1 0 1 => 0 1 1	6.33214e-10
ES => EB	GSK3B PSEN1 LEF1	0 -1 -1 => 1 1 0 => 0 1 1	6.57023e-07
ES => EB	GSK3B PSEN1 LEF1	0 -1 -1 => 1 1 1 => 0 1 1	6.57023e-07
ES => EB	LRP6 CSNK1E CTNNB1	1 1 0 => -1 -1 -1 => -1 -1 0	5.51032e-09
ES => EB	LRP6 CSNK1E CTNNB1	1 1 0 => -1 -1 1 => -1 -1 0	5.56324e-09
ES => EB	LRP6 CSNK1E CTNNB1	1 1 0 => -1 0 -1 => -1 -1 0	5.50663e-09
ES => EB	LRP6 CSNK1E CTNNB1	1 1 0 => -1 0 1 => -1 -1 0	5.55945e-09
ES => EB	LRP6 CSNK1E CTNNB1	1 1 0 => 0 -1 -1 => -1 -1 0	5.48476e-09
ES => EB	LRP6 CSNK1E CTNNB1	1 1 0 => 0 -1 1 => -1 -1 0	5.54402e-09
ES => EB	LRP6 CSNK1E CTNNB1	1 1 0 => 0 0 -1 => -1 -1 0	5.48107e-09
ES => EB	LRP6 CSNK1E CTNNB1	1 1 0 => 0 0 1 => -1 -1 0	5.54023e-09
ES => EB	LRP6 CSNK1E DVL3	1 1 -1 => -1 -1 0 => -1 -1 1	3.5586e-08
ES => EB	LRP6 CSNK1E DVL3	1 1 -1 => -1 -1 1 => -1 -1 1	4.57438e-08
ES => EB	LRP6 CSNK1E DVL3	1 1 -1 => -1 0 0 => -1 -1 1	3.55347e-08
ES => EB	LRP6 CSNK1E DVL3	1 1 -1 => -1 0 1 => -1 -1 1	4.56775e-08
ES => EB	LRP6 CSNK1E DVL3	1 1 -1 => 0 -1 0 => -1 -1 1	3.93447e-08
ES => EB	LRP6 CSNK1E DVL3	1 1 -1 => 0 -1 1 => -1 -1 1	5.0997e-08
ES => EB	LRP6 CSNK1E DVL3	1 1 -1 => 0 0 0 => -1 -1 1	3.92875e-08
ES => EB	LRP6 CSNK1E DVL3	1 1 -1 => 0 0 1 => -1 -1 1	5.0923e-08
ES => EB	LRP6 CSNK1E GSK3B	1 1 0 => -1 -1 -1 => -1 -1 0	5.05477e-09
ES => EB	LRP6 CSNK1E GSK3B	1 1 0 => -1 -1 1 => -1 -1 0	4.75747e-09
ES => EB	LRP6 CSNK1E GSK3B	1 1 0 => -1 0 -1 => -1 -1 0	5.05134e-09
ES => EB	LRP6 CSNK1E GSK3B	1 1 0 => -1 0 1 => -1 -1 0	4.75433e-09
ES => EB	LRP6 CSNK1E GSK3B	1 1 0 => 0 -1 -1 => -1 -1 0	5.03539e-09
ES => EB	LRP6 CSNK1E GSK3B	1 1 0 => 0 -1 1 => -1 -1 0	4.73676e-09
ES => EB	LRP6 CSNK1E GSK3B	1 1 0 => 0 0 -1 => -1 -1 0	5.03196e-09
ES => EB	LRP6 CSNK1E GSK3B	1 1 0 => 0 0 1 => -1 -1 0	4.73362e-09
ES => EB	LRP6 CSNK1E LEF1	1 1 -1 => -1 -1 0 => -1 -1 1	5.53149e-09
ES => EB	LRP6 CSNK1E LEF1	1 1 -1 => -1 -1 1 => -1 -1 1	5.53166e-09
ES => EB	LRP6 CSNK1E LEF1	1 1 -1 => -1 0 0 => -1 -1 1	5.52776e-09
ES => EB	LRP6 CSNK1E LEF1	1 1 -1 => -1 0 1 => -1 -1 1	5.52776e-09
ES => EB	LRP6 CSNK1E LEF1	1 1 -1 => 0 -1 0 => -1 -1 1	5.50847e-09
ES => EB	LRP6 CSNK1E LEF1	1 1 -1 => 0 -1 1 => -1 -1 1	5.50847e-09
ES => EB	LRP6 CSNK1E LEF1	1 1 -1 => 0 0 0 => -1 -1 1	5.50473e-09
ES => EB	LRP6 CSNK1E LEF1	1 1 -1 => 0 0 1 => -1 -1 1	5.50473e-09
ES => EB	LRP6 CSNK1E PSEN1	1 1 -1 => -1 -1 0 => -1 -1 1	5.03897e-09
ES => EB	LRP6 CSNK1E PSEN1	1 1 -1 => -1 -1 1 => -1 -1 1	5.23589e-06
ES => EB	LRP6 CSNK1E PSEN1	1 1 -1 => -1 0 0 => -1 -1 1	5.03525e-09
ES => EB	LRP6 CSNK1E PSEN1	1 1 -1 => -1 0 1 => -1 -1 1	5.23229e-06
ES => EB	LRP6 CSNK1E PSEN1	1 1 -1 => 0 -1 0 => -1 -1 1	5.01804e-09
ES => EB	LRP6 CSNK1E PSEN1	1 1 -1 => 0 -1 1 => -1 -1 1	5.20561e-06
ES => EB	LRP6 CSNK1E PSEN1	1 1 -1 => 0 0 0 => -1 -1 1	5.01431e-09
ES => EB	LRP6 CSNK1E PSEN1	1 1 -1 => 0 0 1 => -1 -1 1	5.20202e-06
ES => EB	LRP6 CTNNB1 LEF1	1 0 -1 => -1 -1 0 => -1 0 1	1.85613e-09
ES => EB	LRP6 CTNNB1 LEF1	1 0 -1 => -1 -1 1 => -1 0 1	1.85613e-09
ES => EB	LRP6 CTNNB1 LEF1	1 0 -1 => -1 1 0 => -1 0 1	1.85655e-09
ES => EB	LRP6 CTNNB1 LEF1	1 0 -1 => -1 1 1 => -1 0 1	1.85655e-09
ES => EB	LRP6 CTNNB1 LEF1	1 0 -1 => 0 -1 0 => -1 0 1	1.84307e-09
ES => EB	LRP6 CTNNB1 LEF1	1 0 -1 => 0 -1 1 => -1 0 1	1.84307e-09
ES => EB	LRP6 CTNNB1 LEF1	1 0 -1 => 0 1 0 => -1 0 1	1.84354e-09
ES => EB	LRP6 CTNNB1 LEF1	1 0 -1 => 0 1 1 => -1 0 1	1.84354e-09
ES => EB	LRP6 DVL3 CTNNB1	1 -1 0 => -1 0 -1 => -1 1 0	2.41661e-09
ES => EB	LRP6 DVL3 CTNNB1	1 -1 0 => -1 0 1 => -1 1 0	2.5183e-09
ES => EB	LRP6 DVL3 CTNNB1	1 -1 0 => -1 1 -1 => -1 1 0	3.02096e-09
ES => EB	LRP6 DVL3 CTNNB1	1 -1 0 => -1 1 1 => -1 1 0	3.1526e-09
ES => EB	LRP6 DVL3 CTNNB1	1 -1 0 => 0 0 -1 => -1 1 0	2.53211e-09
ES => EB	LRP6 DVL3 CTNNB1	1 -1 0 => 0 0 1 => -1 1 0	2.646e-09
ES => EB	LRP6 DVL3 CTNNB1	1 -1 0 => 0 1 -1 => -1 1 0	3.30406e-09
ES => EB	LRP6 DVL3 CTNNB1	1 -1 0 => 0 1 1 => -1 1 0	3.45149e-09
ES => EB	LRP6 DVL3 GSK3B	1 -1 0 => -1 0 -1 => -1 1 0	2.28167e-09
ES => EB	LRP6 DVL3 GSK3B	1 -1 0 => -1 0 1 => -1 1 0	2.10191e-09
ES => EB	LRP6 DVL3 GSK3B	1 -1 0 => -1 1 -1 => -1 1 0	2.85533e-09
ES => EB	LRP6 DVL3 GSK3B	1 -1 0 => -1 1 1 => -1 1 0	2.629e-09
ES => EB	LRP6 DVL3 GSK3B	1 -1 0 => 0 0 -1 => -1 1 0	2.39623e-09
ES => EB	LRP6 DVL3 GSK3B	1 -1 0 => 0 0 1 => -1 1 0	2.20411e-09
ES => EB	LRP6 DVL3 GSK3B	1 -1 0 => 0 1 -1 => -1 1 0	3.1255e-09
ES => EB	LRP6 DVL3 GSK3B	1 -1 0 => 0 1 1 => -1 1 0	2.87619e-09
ES => EB	LRP6 DVL3 LEF1	1 -1 -1 => -1 0 0 => -1 1 1	2.45728e-09
ES => EB	LRP6 DVL3 LEF1	1 -1 -1 => -1 0 1 => -1 1 1	2.45728e-09
ES => EB	LRP6 DVL3 LEF1	1 -1 -1 => -1 1 0 => -1 1 1	3.07362e-09
ES => EB	LRP6 DVL3 LEF1	1 -1 -1 => -1 1 1 => -1 1 1	3.07379e-09
ES => EB	LRP6 DVL3 LEF1	1 -1 -1 => 0 0 0 => -1 1 1	2.57767e-09
ES => EB	LRP6 DVL3 LEF1	1 -1 -1 => 0 0 1 => -1 1 1	2.57767e-09
ES => EB	LRP6 DVL3 LEF1	1 -1 -1 => 0 1 0 => -1 1 1	3.36303e-09
ES => EB	LRP6 DVL3 LEF1	1 -1 -1 => 0 1 1 => -1 1 1	3.36303e-09
ES => EB	LRP6 DVL3 PSEN1	1 -1 -1 => -1 0 0 => -1 1 1	2.28681e-09
ES => EB	LRP6 DVL3 PSEN1	1 -1 -1 => -1 0 1 => -1 1 1	2.34415e-06
ES => EB	LRP6 DVL3 PSEN1	1 -1 -1 => -1 1 0 => -1 1 1	2.85881e-09
ES => EB	LRP6 DVL3 PSEN1	1 -1 -1 => -1 1 1 => -1 1 1	2.9128e-06
ES => EB	LRP6 DVL3 PSEN1	1 -1 -1 => 0 0 0 => -1 1 1	2.39806e-09
ES => EB	LRP6 DVL3 PSEN1	1 -1 -1 => 0 0 1 => -1 1 1	2.44885e-06
ES => EB	LRP6 DVL3 PSEN1	1 -1 -1 => 0 1 0 => -1 1 1	3.1276e-09
ES => EB	LRP6 DVL3 PSEN1	1 -1 -1 => 0 1 1 => -1 1 1	3.18235e-06
ES => EB	LRP6 FZD1 CSNK1E	1 -1 1 => -1 0 -1 => -1 1 -1	5.53097e-09
ES => EB	LRP6 FZD1 CSNK1E	1 -1 1 => -1 0 0 => -1 1 -1	2.63928e-11
ES => EB	LRP6 FZD1 CSNK1E	1 -1 1 => -1 1 -1 => -1 1 -1	5.54012e-09
ES => EB	LRP6 FZD1 CSNK1E	1 -1 1 => -1 1 0 => -1 1 -1	5.53326e-09
ES => EB	LRP6 FZD1 CSNK1E	1 -1 1 => 0 0 -1 => -1 1 -1	5.50793e-09
ES => EB	LRP6 FZD1 CSNK1E	1 -1 1 => 0 0 0 => -1 1 -1	2.63767e-11
ES => EB	LRP6 FZD1 CSNK1E	1 -1 1 => 0 1 -1 => -1 1 -1	5.51696e-09
ES => EB	LRP6 FZD1 CSNK1E	1 -1 1 => 0 1 0 => -1 1 -1	5.51026e-09
ES => EB	LRP6 FZD1 CTNNB1	1 -1 0 => -1 0 -1 => -1 1 0	3.68931e-09
ES => EB	LRP6 FZD1 CTNNB1	1 -1 0 => -1 0 1 => -1 1 0	3.68974e-09
ES => EB	LRP6 FZD1 CTNNB1	1 -1 0 => -1 1 -1 => -1 1 0	5.50902e-09
ES => EB	LRP6 FZD1 CTNNB1	1 -1 0 => -1 1 1 => -1 1 0	5.56185e-09
ES => EB	LRP6 FZD1 CTNNB1	1 -1 0 => 0 0 -1 => -1 1 0	3.66324e-09
ES => EB	LRP6 FZD1 CTNNB1	1 -1 0 => 0 0 1 => -1 1 0	3.66371e-09
ES => EB	LRP6 FZD1 CTNNB1	1 -1 0 => 0 1 -1 => -1 1 0	5.48345e-09
ES => EB	LRP6 FZD1 CTNNB1	1 -1 0 => 0 1 1 => -1 1 0	5.54261e-09
ES => EB	LRP6 FZD1 DVL3	1 -1 -1 => -1 0 0 => -1 1 1	4.64154e-09
ES => EB	LRP6 FZD1 DVL3	1 -1 -1 => -1 0 1 => -1 1 1	5.79526e-09
ES => EB	LRP6 FZD1 DVL3	1 -1 -1 => -1 1 0 => -1 1 1	3.55379e-08
ES => EB	LRP6 FZD1 DVL3	1 -1 -1 => -1 1 1 => -1 1 1	4.56816e-08
ES => EB	LRP6 FZD1 DVL3	1 -1 -1 => 0 0 0 => -1 1 1	4.85173e-09
ES => EB	LRP6 FZD1 DVL3	1 -1 -1 => 0 0 1 => -1 1 1	6.33286e-09
ES => EB	LRP6 FZD1 DVL3	1 -1 -1 => 0 1 0 => -1 1 1	3.92909e-08
ES => EB	LRP6 FZD1 DVL3	1 -1 -1 => 0 1 1 => -1 1 1	5.09273e-08
ES => EB	LRP6 FZD1 GSK3B	1 -1 0 => -1 0 -1 => -1 1 0	3.36271e-09
ES => EB	LRP6 FZD1 GSK3B	1 -1 0 => -1 0 1 => -1 1 0	3.17804e-09
ES => EB	LRP6 FZD1 GSK3B	1 -1 0 => -1 1 -1 => -1 1 0	5.05356e-09
ES => EB	LRP6 FZD1 GSK3B	1 -1 0 => -1 1 1 => -1 1 0	4.75636e-09
ES => EB	LRP6 FZD1 GSK3B	1 -1 0 => 0 0 -1 => -1 1 0	3.33897e-09
ES => EB	LRP6 FZD1 GSK3B	1 -1 0 => 0 0 1 => -1 1 0	3.15558e-09
ES => EB	LRP6 FZD1 GSK3B	1 -1 0 => 0 1 -1 => -1 1 0	5.03416e-09
ES => EB	LRP6 FZD1 GSK3B	1 -1 0 => 0 1 1 => -1 1 0	4.73563e-09
ES => EB	LRP6 FZD1 LEF1	1 -1 -1 => -1 0 0 => -1 1 1	3.68948e-09
ES => EB	LRP6 FZD1 LEF1	1 -1 -1 => -1 0 1 => -1 1 1	3.68948e-09
ES => EB	LRP6 FZD1 LEF1	1 -1 -1 => -1 1 0 => -1 1 1	5.53015e-09
ES => EB	LRP6 FZD1 LEF1	1 -1 -1 => -1 1 1 => -1 1 1	5.53033e-09
ES => EB	LRP6 FZD1 LEF1	1 -1 -1 => 0 0 0 => -1 1 1	3.66343e-09
ES => EB	LRP6 FZD1 LEF1	1 -1 -1 => 0 0 1 => -1 1 1	3.66343e-09
ES => EB	LRP6 FZD1 LEF1	1 -1 -1 => 0 1 0 => -1 1 1	5.50711e-09
ES => EB	LRP6 FZD1 LEF1	1 -1 -1 => 0 1 1 => -1 1 1	5.50712e-09
ES => EB	LRP6 FZD1 PSEN1	1 -1 -1 => -1 0 0 => -1 1 1	3.36112e-09
ES => EB	LRP6 FZD1 PSEN1	1 -1 -1 => -1 0 1 => -1 1 1	3.53763e-06
ES => EB	LRP6 FZD1 PSEN1	1 -1 -1 => -1 1 0 => -1 1 1	5.03765e-09
ES => EB	LRP6 FZD1 PSEN1	1 -1 -1 => -1 1 1 => -1 1 1	5.23468e-06
ES => EB	LRP6 FZD1 PSEN1	1 -1 -1 => 0 0 0 => -1 1 1	3.33743e-09
ES => EB	LRP6 FZD1 PSEN1	1 -1 -1 => 0 0 1 => -1 1 1	3.51261e-06
ES => EB	LRP6 FZD1 PSEN1	1 -1 -1 => 0 1 0 => -1 1 1	5.01669e-09
ES => EB	LRP6 FZD1 PSEN1	1 -1 -1 => 0 1 1 => -1 1 1	5.20439e-06
ES => EB	LRP6 FZD5 CSNK1E	1 1 1 => -1 -1 -1 => -1 -1 -1	5.53917e-09
ES => EB	LRP6 FZD5 CSNK1E	1 1 1 => -1 -1 0 => -1 -1 -1	5.53771e-09
ES => EB	LRP6 FZD5 CSNK1E	1 1 1 => -1 0 -1 => -1 -1 -1	5.53326e-09
ES => EB	LRP6 FZD5 CSNK1E	1 1 1 => -1 0 0 => -1 -1 -1	5.53029e-09
ES => EB	LRP6 FZD5 CSNK1E	1 1 1 => 0 -1 -1 => -1 -1 -1	5.51599e-09
ES => EB	LRP6 FZD5 CSNK1E	1 1 1 => 0 -1 0 => -1 -1 -1	5.51472e-09
ES => EB	LRP6 FZD5 CSNK1E	1 1 1 => 0 0 -1 => -1 -1 -1	5.51026e-09
ES => EB	LRP6 FZD5 CSNK1E	1 1 1 => 0 0 0 => -1 -1 -1	5.50728e-09
ES => EB	LRP6 FZD5 CTNNB1	1 1 0 => -1 -1 -1 => -1 -1 0	5.50663e-09
ES => EB	LRP6 FZD5 CTNNB1	1 1 0 => -1 -1 1 => -1 -1 0	5.55946e-09
ES => EB	LRP6 FZD5 CTNNB1	1 1 0 => -1 0 -1 => -1 -1 0	2.42574e-11
ES => EB	LRP6 FZD5 CTNNB1	1 1 0 => -1 0 1 => -1 -1 0	2.47702e-11
ES => EB	LRP6 FZD5 CTNNB1	1 1 0 => 0 -1 -1 => -1 -1 0	5.48108e-09
ES => EB	LRP6 FZD5 CTNNB1	1 1 0 => 0 -1 1 => -1 -1 0	5.54024e-09
ES => EB	LRP6 FZD5 CTNNB1	1 1 0 => 0 0 -1 => -1 -1 0	2.4217e-11
ES => EB	LRP6 FZD5 CTNNB1	1 1 0 => 0 0 1 => -1 -1 0	2.47913e-11
ES => EB	LRP6 FZD5 DVL3	1 1 -1 => -1 -1 0 => -1 -1 1	3.55349e-08
ES => EB	LRP6 FZD5 DVL3	1 1 -1 => -1 -1 1 => -1 -1 1	4.56779e-08
ES => EB	LRP6 FZD5 DVL3	1 1 -1 => -1 0 0 => -1 -1 1	3.21518e-10
ES => EB	LRP6 FZD5 DVL3	1 1 -1 => -1 0 1 => -1 -1 1	4.14682e-10
ES => EB	LRP6 FZD5 DVL3	1 1 -1 => 0 -1 0 => -1 -1 1	3.92878e-08
ES => EB	LRP6 FZD5 DVL3	1 1 -1 => 0 -1 1 => -1 -1 1	5.09233e-08
ES => EB	LRP6 FZD5 DVL3	1 1 -1 => 0 0 0 => -1 -1 1	3.57794e-10
ES => EB	LRP6 FZD5 DVL3	1 1 -1 => 0 0 1 => -1 -1 1	4.6337e-10
ES => EB	LRP6 FZD5 FZD1	1 1 -1 => -1 -1 0 => -1 -1 1	5.53543e-09
ES => EB	LRP6 FZD5 FZD1	1 1 -1 => -1 -1 1 => -1 -1 1	5.54012e-09
ES => EB	LRP6 FZD5 FZD1	1 1 -1 => -1 0 0 => -1 -1 1	5.52895e-09
ES => EB	LRP6 FZD5 FZD1	1 1 -1 => -1 0 1 => -1 -1 1	5.53326e-09
ES => EB	LRP6 FZD5 FZD1	1 1 -1 => 0 -1 0 => -1 -1 1	5.51239e-09
ES => EB	LRP6 FZD5 FZD1	1 1 -1 => 0 -1 1 => -1 -1 1	5.51696e-09
ES => EB	LRP6 FZD5 FZD1	1 1 -1 => 0 0 0 => -1 -1 1	5.50592e-09
ES => EB	LRP6 FZD5 FZD1	1 1 -1 => 0 0 1 => -1 -1 1	5.51026e-09
ES => EB	LRP6 FZD5 GSK3B	1 1 0 => -1 -1 -1 => -1 -1 0	5.05135e-09
ES => EB	LRP6 FZD5 GSK3B	1 1 0 => -1 -1 1 => -1 -1 0	4.75434e-09
ES => EB	LRP6 FZD5 GSK3B	1 1 0 => -1 0 -1 => -1 -1 0	2.24432e-11
ES => EB	LRP6 FZD5 GSK3B	1 1 0 => -1 0 1 => -1 -1 0	2.0824e-11
ES => EB	LRP6 FZD5 GSK3B	1 1 0 => 0 -1 -1 => -1 -1 0	5.03197e-09
ES => EB	LRP6 FZD5 GSK3B	1 1 0 => 0 -1 1 => -1 -1 0	4.73362e-09
ES => EB	LRP6 FZD5 GSK3B	1 1 0 => 0 0 -1 => -1 -1 0	2.24307e-11
ES => EB	LRP6 FZD5 GSK3B	1 1 0 => 0 0 1 => -1 -1 0	2.08005e-11
ES => EB	LRP6 FZD5 LEF1	1 1 -1 => -1 -1 0 => -1 -1 1	5.52777e-09
ES => EB	LRP6 FZD5 LEF1	1 1 -1 => -1 -1 1 => -1 -1 1	5.52794e-09
ES => EB	LRP6 FZD5 LEF1	1 1 -1 => -1 0 0 => -1 -1 1	2.44625e-11
ES => EB	LRP6 FZD5 LEF1	1 1 -1 => -1 0 1 => -1 -1 1	2.44631e-11
ES => EB	LRP6 FZD5 LEF1	1 1 -1 => 0 -1 0 => -1 -1 1	5.50474e-09
ES => EB	LRP6 FZD5 LEF1	1 1 -1 => 0 -1 1 => -1 -1 1	5.50474e-09
ES => EB	LRP6 FZD5 LEF1	1 1 -1 => 0 0 0 => -1 -1 1	2.44467e-11
ES => EB	LRP6 FZD5 LEF1	1 1 -1 => 0 0 1 => -1 -1 1	2.44467e-11
ES => EB	LRP6 FZD5 PSEN1	1 1 -1 => -1 -1 0 => -1 -1 1	5.03526e-09
ES => EB	LRP6 FZD5 PSEN1	1 1 -1 => -1 -1 1 => -1 -1 1	5.2323e-06
ES => EB	LRP6 FZD5 PSEN1	1 1 -1 => -1 0 0 => -1 -1 1	2.36169e-11
ES => EB	LRP6 FZD5 PSEN1	1 1 -1 => -1 0 1 => -1 -1 1	2.345e-08
ES => EB	LRP6 FZD5 PSEN1	1 1 -1 => 0 -1 0 => -1 -1 1	5.01432e-09
ES => EB	LRP6 FZD5 PSEN1	1 1 -1 => 0 -1 1 => -1 -1 1	5.20203e-06
ES => EB	LRP6 FZD5 PSEN1	1 1 -1 => 0 0 0 => -1 -1 1	2.35975e-11
ES => EB	LRP6 FZD5 PSEN1	1 1 -1 => 0 0 1 => -1 -1 1	2.33579e-08
ES => EB	LRP6 GSK3B CTNNB1	1 0 0 => -1 -1 -1 => -1 0 0	1.6918e-09
ES => EB	LRP6 GSK3B CTNNB1	1 0 0 => -1 -1 1 => -1 0 0	1.6922e-09
ES => EB	LRP6 GSK3B CTNNB1	1 0 0 => -1 1 -1 => -1 0 0	1.59874e-09
ES => EB	LRP6 GSK3B CTNNB1	1 0 0 => -1 1 1 => -1 0 0	1.59907e-09
ES => EB	LRP6 GSK3B CTNNB1	1 0 0 => 0 -1 -1 => -1 0 0	1.6799e-09
ES => EB	LRP6 GSK3B CTNNB1	1 0 0 => 0 -1 1 => -1 0 0	1.68035e-09
ES => EB	LRP6 GSK3B CTNNB1	1 0 0 => 0 1 -1 => -1 0 0	1.58748e-09
ES => EB	LRP6 GSK3B CTNNB1	1 0 0 => 0 1 1 => -1 0 0	1.58785e-09
ES => EB	LRP6 GSK3B LEF1	1 0 -1 => -1 -1 0 => -1 0 1	1.69196e-09
ES => EB	LRP6 GSK3B LEF1	1 0 -1 => -1 -1 1 => -1 0 1	1.69196e-09
ES => EB	LRP6 GSK3B LEF1	1 0 -1 => -1 1 0 => -1 0 1	1.59887e-09
ES => EB	LRP6 GSK3B LEF1	1 0 -1 => -1 1 1 => -1 0 1	1.59887e-09
ES => EB	LRP6 GSK3B LEF1	1 0 -1 => 0 -1 0 => -1 0 1	1.68008e-09
ES => EB	LRP6 GSK3B LEF1	1 0 -1 => 0 -1 1 => -1 0 1	1.68008e-09
ES => EB	LRP6 GSK3B LEF1	1 0 -1 => 0 1 0 => -1 0 1	1.58762e-09
ES => EB	LRP6 GSK3B LEF1	1 0 -1 => 0 1 1 => -1 0 1	1.58762e-09
ES => EB	LRP6 GSK3B PSEN1	1 0 -1 => -1 -1 0 => -1 0 1	1.59862e-09
ES => EB	LRP6 GSK3B PSEN1	1 0 -1 => -1 -1 1 => -1 0 1	1.6433e-06
ES => EB	LRP6 GSK3B PSEN1	1 0 -1 => -1 1 0 => -1 0 1	1.45254e-09
ES => EB	LRP6 GSK3B PSEN1	1 0 -1 => -1 1 1 => -1 0 1	1.5068e-06
ES => EB	LRP6 GSK3B PSEN1	1 0 -1 => 0 -1 0 => -1 0 1	1.5874e-09
ES => EB	LRP6 GSK3B PSEN1	1 0 -1 => 0 -1 1 => -1 0 1	1.6317e-06
ES => EB	LRP6 GSK3B PSEN1	1 0 -1 => 0 1 0 => -1 0 1	1.44235e-09
ES => EB	LRP6 GSK3B PSEN1	1 0 -1 => 0 1 1 => -1 0 1	1.49616e-06
ES => EB	LRP6 PSEN1 CTNNB1	1 -1 0 => -1 0 -1 => -1 1 0	1.69154e-09
ES => EB	LRP6 PSEN1 CTNNB1	1 -1 0 => -1 0 1 => -1 1 0	1.69194e-09
ES => EB	LRP6 PSEN1 CTNNB1	1 -1 0 => -1 1 -1 => -1 1 0	1.77985e-06
ES => EB	LRP6 PSEN1 CTNNB1	1 -1 0 => -1 1 1 => -1 1 0	1.78005e-06
ES => EB	LRP6 PSEN1 CTNNB1	1 -1 0 => 0 0 -1 => -1 1 0	1.67966e-09
ES => EB	LRP6 PSEN1 CTNNB1	1 -1 0 => 0 0 1 => -1 1 0	1.6801e-09
ES => EB	LRP6 PSEN1 CTNNB1	1 -1 0 => 0 1 -1 => -1 1 0	1.76728e-06
ES => EB	LRP6 PSEN1 CTNNB1	1 -1 0 => 0 1 1 => -1 1 0	1.7675e-06
ES => EB	LRP6 PSEN1 LEF1	1 -1 -1 => -1 0 0 => -1 1 1	1.6917e-09
ES => EB	LRP6 PSEN1 LEF1	1 -1 -1 => -1 0 1 => -1 1 1	1.6917e-09
ES => EB	LRP6 PSEN1 LEF1	1 -1 -1 => -1 1 0 => -1 1 1	1.77993e-06
ES => EB	LRP6 PSEN1 LEF1	1 -1 -1 => -1 1 1 => -1 1 1	1.77993e-06
ES => EB	LRP6 PSEN1 LEF1	1 -1 -1 => 0 0 0 => -1 1 1	1.67984e-09
ES => EB	LRP6 PSEN1 LEF1	1 -1 -1 => 0 0 1 => -1 1 1	1.67984e-09
ES => EB	LRP6 PSEN1 LEF1	1 -1 -1 => 0 1 0 => -1 1 1	1.76737e-06
ES => EB	LRP6 PSEN1 LEF1	1 -1 -1 => 0 1 1 => -1 1 1	1.76737e-06
ES => EB	PSEN1 CTNNB1 LEF1	-1 0 -1 => 0 -1 0 => 1 0 1	7.37438e-10
ES => EB	PSEN1 CTNNB1 LEF1	-1 0 -1 => 0 -1 1 => 1 0 1	7.37438e-10
ES => EB	PSEN1 CTNNB1 LEF1	-1 0 -1 => 0 1 0 => 1 0 1	7.3744e-10
ES => EB	PSEN1 CTNNB1 LEF1	-1 0 -1 => 0 1 1 => 1 0 1	7.3744e-10
ES => EB	PSEN1 CTNNB1 LEF1	-1 0 -1 => 1 -1 0 => 1 0 1	7.76095e-07
ES => EB	PSEN1 CTNNB1 LEF1	-1 0 -1 => 1 -1 1 => 1 0 1	7.76095e-07
ES => EB	PSEN1 CTNNB1 LEF1	-1 0 -1 => 1 1 0 => 1 0 1	7.76096e-07
ES => EB	PSEN1 CTNNB1 LEF1	-1 0 -1 => 1 1 1 => 1 0 1	7.76096e-07

## Sheet: WNT EBtoESC human
Transition	Gene or Gene combination	Transcriptional Intervention	Transition Probability
EB => ES	CSNK1E	-1 => 0 => 1	5.92454e-12
EB => ES	CSNK1E	-1 => 1 => 1	1.31456e-09
EB => ES	CTNNB1	0 => -1 => 0	6.67514e-12
EB => ES	CTNNB1	0 => 1 => 0	6.62952e-12
EB => ES	DKK1	1 => -1 => -1	1.79396e-08
EB => ES	DKK1	1 => 0 => -1	1.01702e-11
EB => ES	DVL3	1 => -1 => -1	2.03954e-11
EB => ES	DVL3	1 => 0 => -1	3.58676e-11
EB => ES	FZD1	1 => -1 => -1	1.31672e-09
EB => ES	FZD1	1 => 0 => -1	2.66748e-09
EB => ES	FZD5	-1 => 0 => 1	6.64392e-12
EB => ES	FZD5	-1 => 1 => 1	1.31456e-09
EB => ES	GSK3B	0 => -1 => 0	8.11505e-12
EB => ES	GSK3B	0 => 1 => 0	8.23545e-12
EB => ES	LEF1	1 => -1 => -1	6.65689e-12
EB => ES	LEF1	1 => 0 => -1	6.65689e-12
EB => ES	LRP6	-1 => 0 => 1	6.68827e-12
EB => ES	LRP6	-1 => 1 => 1	1.231e-11
EB => ES	PSEN1	1 => -1 => -1	6.51269e-09
EB => ES	PSEN1	1 => 0 => -1	6.82448e-12
EB => ES	CSNK1E CTNNB1	-1 0 => 0 -1 => 1 0	5.95197e-12
EB => ES	CSNK1E CTNNB1	-1 0 => 0 1 => 1 0	5.88338e-12
EB => ES	CSNK1E CTNNB1	-1 0 => 1 -1 => 1 0	1.31744e-09
EB => ES	CSNK1E CTNNB1	-1 0 => 1 1 => 1 0	1.31025e-09
EB => ES	CSNK1E DVL3	-1 1 => 0 -1 => 1 -1	2.19591e-11
EB => ES	CSNK1E DVL3	-1 1 => 0 0 => 1 -1	4.83729e-11
EB => ES	CSNK1E DVL3	-1 1 => 1 -1 => 1 -1	3.67189e-09
EB => ES	CSNK1E DVL3	-1 1 => 1 0 => 1 -1	5.55225e-09
EB => ES	CSNK1E GSK3B	-1 0 => 0 -1 => 1 0	7.2361e-12
EB => ES	CSNK1E GSK3B	-1 0 => 0 1 => 1 0	7.3249e-12
EB => ES	CSNK1E GSK3B	-1 0 => 1 -1 => 1 0	1.60053e-09
EB => ES	CSNK1E GSK3B	-1 0 => 1 1 => 1 0	1.62705e-09
EB => ES	CSNK1E LEF1	-1 1 => 0 -1 => 1 -1	5.92454e-12
EB => ES	CSNK1E LEF1	-1 1 => 0 0 => 1 -1	5.92454e-12
EB => ES	CSNK1E LEF1	-1 1 => 1 -1 => 1 -1	1.31456e-09
EB => ES	CSNK1E LEF1	-1 1 => 1 0 => 1 -1	1.31456e-09
EB => ES	CSNK1E PSEN1	-1 1 => 0 -1 => 1 -1	5.76079e-09
EB => ES	CSNK1E PSEN1	-1 1 => 0 0 => 1 -1	6.08922e-12
EB => ES	CSNK1E PSEN1	-1 1 => 1 -1 => 1 -1	1.28711e-06
EB => ES	CSNK1E PSEN1	-1 1 => 1 0 => 1 -1	1.34786e-09
EB => ES	CTNNB1 LEF1	0 1 => -1 -1 => 0 -1	6.67514e-12
EB => ES	CTNNB1 LEF1	0 1 => -1 0 => 0 -1	6.67514e-12
EB => ES	CTNNB1 LEF1	0 1 => 1 -1 => 0 -1	6.62952e-12
EB => ES	CTNNB1 LEF1	0 1 => 1 0 => 0 -1	6.62952e-12
EB => ES	DKK1 CSNK1E	1 -1 => -1 0 => -1 1	1.71928e-08
EB => ES	DKK1 CSNK1E	1 -1 => -1 1 => -1 1	3.624e-06
EB => ES	DKK1 CSNK1E	1 -1 => 0 0 => -1 1	9.44166e-12
EB => ES	DKK1 CSNK1E	1 -1 => 0 1 => -1 1	2.02713e-09
EB => ES	DKK1 CTNNB1	1 0 => -1 -1 => -1 0	1.79563e-08
EB => ES	DKK1 CTNNB1	1 0 => -1 1 => -1 0	1.79146e-08
EB => ES	DKK1 CTNNB1	1 0 => 0 -1 => -1 0	1.01963e-11
EB => ES	DKK1 CTNNB1	1 0 => 0 1 => -1 0	1.0131e-11
EB => ES	DKK1 DVL3	1 1 => -1 -1 => -1 -1	3.7743e-08
EB => ES	DKK1 DVL3	1 1 => -1 0 => -1 -1	4.59763e-08
EB => ES	DKK1 DVL3	1 1 => 0 -1 => -1 -1	2.9384e-11
EB => ES	DKK1 DVL3	1 1 => 0 0 => -1 -1	5.26708e-11
EB => ES	DKK1 FZD1	1 1 => -1 -1 => -1 -1	3.62615e-06
EB => ES	DKK1 FZD1	1 1 => -1 0 => -1 -1	7.39713e-06
EB => ES	DKK1 FZD1	1 1 => 0 -1 => -1 -1	2.02929e-09
EB => ES	DKK1 FZD1	1 1 => 0 0 => -1 -1	4.1143e-09
EB => ES	DKK1 FZD5	1 -1 => -1 0 => -1 1	1.79093e-08
EB => ES	DKK1 FZD5	1 -1 => -1 1 => -1 1	3.624e-06
EB => ES	DKK1 FZD5	1 -1 => 0 0 => -1 1	1.01614e-11
EB => ES	DKK1 FZD5	1 -1 => 0 1 => -1 1	2.02714e-09
EB => ES	DKK1 GSK3B	1 0 => -1 -1 => -1 0	2.09735e-08
EB => ES	DKK1 GSK3B	1 0 => -1 1 => -1 0	2.27295e-08
EB => ES	DKK1 GSK3B	1 0 => 0 -1 => -1 0	1.21224e-11
EB => ES	DKK1 GSK3B	1 0 => 0 1 => -1 0	1.27338e-11
EB => ES	DKK1 LEF1	1 1 => -1 -1 => -1 -1	1.79396e-08
EB => ES	DKK1 LEF1	1 1 => -1 0 => -1 -1	1.79396e-08
EB => ES	DKK1 LEF1	1 1 => 0 -1 => -1 -1	1.01702e-11
EB => ES	DKK1 LEF1	1 1 => 0 0 => -1 -1	1.01702e-11
EB => ES	DKK1 LRP6	1 -1 => -1 0 => -1 1	1.7578e-08
EB => ES	DKK1 LRP6	1 -1 => -1 1 => -1 1	3.17089e-08
EB => ES	DKK1 LRP6	1 -1 => 0 0 => -1 1	1.01943e-11
EB => ES	DKK1 LRP6	1 -1 => 0 1 => -1 1	1.87325e-11
EB => ES	DKK1 PSEN1	1 1 => -1 -1 => -1 -1	0.00138286
EB => ES	DKK1 PSEN1	1 1 => -1 0 => -1 -1	1.56039e-08
EB => ES	DKK1 PSEN1	1 1 => 0 -1 => -1 -1	9.44866e-09
EB => ES	DKK1 PSEN1	1 1 => 0 0 => -1 -1	9.85907e-12
EB => ES	DVL3 CTNNB1	1 0 => -1 -1 => -1 0	2.20062e-11
EB => ES	DVL3 CTNNB1	1 0 => -1 1 => -1 0	1.79793e-11
EB => ES	DVL3 CTNNB1	1 0 => 0 -1 => -1 0	4.26825e-11
EB => ES	DVL3 CTNNB1	1 0 => 0 1 => -1 0	2.56453e-11
EB => ES	DVL3 GSK3B	1 0 => -1 -1 => -1 0	2.78976e-11
EB => ES	DVL3 GSK3B	1 0 => -1 1 => -1 0	2.33594e-11
EB => ES	DVL3 GSK3B	1 0 => 0 -1 => -1 0	5.68388e-11
EB => ES	DVL3 GSK3B	1 0 => 0 1 => -1 0	3.62862e-11
EB => ES	DVL3 LEF1	1 1 => -1 -1 => -1 -1	2.0396e-11
EB => ES	DVL3 LEF1	1 1 => -1 0 => -1 -1	2.03954e-11
EB => ES	DVL3 LEF1	1 1 => 0 -1 => -1 -1	3.58676e-11
EB => ES	DVL3 LEF1	1 1 => 0 0 => -1 -1	3.58676e-11
EB => ES	DVL3 PSEN1	1 1 => -1 -1 => -1 -1	1.61404e-08
EB => ES	DVL3 PSEN1	1 1 => -1 0 => -1 -1	1.99005e-11
EB => ES	DVL3 PSEN1	1 1 => 0 -1 => -1 -1	1.86288e-08
EB => ES	DVL3 PSEN1	1 1 => 0 0 => -1 -1	3.24108e-11
EB => ES	FZD1 CSNK1E	1 -1 => -1 0 => -1 1	1.31491e-09
EB => ES	FZD1 CSNK1E	1 -1 => -1 1 => -1 1	1.3175e-09
EB => ES	FZD1 CSNK1E	1 -1 => 0 0 => -1 1	4.33157e-10
EB => ES	FZD1 CSNK1E	1 -1 => 0 1 => -1 1	1.31869e-09
EB => ES	FZD1 CTNNB1	1 0 => -1 -1 => -1 0	1.31959e-09
EB => ES	FZD1 CTNNB1	1 0 => -1 1 => -1 0	1.31241e-09
EB => ES	FZD1 CTNNB1	1 0 => 0 -1 => -1 0	2.66751e-09
EB => ES	FZD1 CTNNB1	1 0 => 0 1 => -1 0	2.66744e-09
EB => ES	FZD1 DVL3	1 1 => -1 -1 => -1 -1	3.67645e-09
EB => ES	FZD1 DVL3	1 1 => -1 0 => -1 -1	5.55502e-09
EB => ES	FZD1 DVL3	1 1 => 0 -1 => -1 -1	5.64656e-09
EB => ES	FZD1 DVL3	1 1 => 0 0 => -1 -1	3.4605e-09
EB => ES	FZD1 GSK3B	1 0 => -1 -1 => -1 0	1.60319e-09
EB => ES	FZD1 GSK3B	1 0 => -1 1 => -1 0	1.6297e-09
EB => ES	FZD1 GSK3B	1 0 => 0 -1 => -1 0	3.23671e-09
EB => ES	FZD1 GSK3B	1 0 => 0 1 => -1 0	3.3086e-09
EB => ES	FZD1 LEF1	1 1 => -1 -1 => -1 -1	1.31672e-09
EB => ES	FZD1 LEF1	1 1 => -1 0 => -1 -1	1.31672e-09
EB => ES	FZD1 LEF1	1 1 => 0 -1 => -1 -1	2.66748e-09
EB => ES	FZD1 LEF1	1 1 => 0 0 => -1 -1	2.66748e-09
EB => ES	FZD1 PSEN1	1 1 => -1 -1 => -1 -1	1.28926e-06
EB => ES	FZD1 PSEN1	1 1 => -1 0 => -1 -1	1.35001e-09
EB => ES	FZD1 PSEN1	1 1 => 0 -1 => -1 -1	2.62598e-06
EB => ES	FZD1 PSEN1	1 1 => 0 0 => -1 -1	2.73889e-09
EB => ES	FZD5 CSNK1E	-1 -1 => 0 0 => 1 1	1.31456e-09
EB => ES	FZD5 CSNK1E	-1 -1 => 0 1 => 1 1	1.31562e-09
EB => ES	FZD5 CSNK1E	-1 -1 => 1 0 => 1 1	1.31562e-09
EB => ES	FZD5 CSNK1E	-1 -1 => 1 1 => 1 1	1.31913e-09
EB => ES	FZD5 CTNNB1	-1 0 => 0 -1 => 1 0	6.67219e-12
EB => ES	FZD5 CTNNB1	-1 0 => 0 1 => 1 0	6.60151e-12
EB => ES	FZD5 CTNNB1	-1 0 => 1 -1 => 1 0	1.31744e-09
EB => ES	FZD5 CTNNB1	-1 0 => 1 1 => 1 0	1.31025e-09
EB => ES	FZD5 DVL3	-1 1 => 0 -1 => 1 -1	2.37626e-11
EB => ES	FZD5 DVL3	-1 1 => 0 0 => 1 -1	5.05177e-11
EB => ES	FZD5 DVL3	-1 1 => 1 -1 => 1 -1	3.67189e-09
EB => ES	FZD5 DVL3	-1 1 => 1 0 => 1 -1	5.55226e-09
EB => ES	FZD5 FZD1	-1 1 => 0 -1 => 1 -1	1.31562e-09
EB => ES	FZD5 FZD1	-1 1 => 0 0 => 1 -1	1.31672e-09
EB => ES	FZD5 FZD1	-1 1 => 1 -1 => 1 -1	1.31751e-09
EB => ES	FZD5 FZD1	-1 1 => 1 0 => 1 -1	1.3194e-09
EB => ES	FZD5 GSK3B	-1 0 => 0 -1 => 1 0	8.12291e-12
EB => ES	FZD5 GSK3B	-1 0 => 0 1 => 1 0	8.20883e-12
EB => ES	FZD5 GSK3B	-1 0 => 1 -1 => 1 0	1.60054e-09
EB => ES	FZD5 GSK3B	-1 0 => 1 1 => 1 0	1.62705e-09
EB => ES	FZD5 LEF1	-1 1 => 0 -1 => 1 -1	6.64392e-12
EB => ES	FZD5 LEF1	-1 1 => 0 0 => 1 -1	6.64392e-12
EB => ES	FZD5 LEF1	-1 1 => 1 -1 => 1 -1	1.31456e-09
EB => ES	FZD5 LEF1	-1 1 => 1 0 => 1 -1	1.31456e-09
EB => ES	FZD5 PSEN1	-1 1 => 0 -1 => 1 -1	6.47682e-09
EB => ES	FZD5 PSEN1	-1 1 => 0 0 => 1 -1	6.80834e-12
EB => ES	FZD5 PSEN1	-1 1 => 1 -1 => 1 -1	1.28711e-06
EB => ES	FZD5 PSEN1	-1 1 => 1 0 => 1 -1	1.34786e-09
EB => ES	GSK3B CTNNB1	0 0 => -1 -1 => 0 0	8.14659e-12
EB => ES	GSK3B CTNNB1	0 0 => -1 1 => 0 0	8.06773e-12
EB => ES	GSK3B CTNNB1	0 0 => 1 -1 => 0 0	8.25273e-12
EB => ES	GSK3B CTNNB1	0 0 => 1 1 => 0 0	8.20952e-12
EB => ES	GSK3B LEF1	0 1 => -1 -1 => 0 -1	8.11505e-12
EB => ES	GSK3B LEF1	0 1 => -1 0 => 0 -1	8.11505e-12
EB => ES	GSK3B LEF1	0 1 => 1 -1 => 0 -1	8.23545e-12
EB => ES	GSK3B LEF1	0 1 => 1 0 => 0 -1	8.23545e-12
EB => ES	GSK3B PSEN1	0 1 => -1 -1 => 0 -1	8.03442e-09
EB => ES	GSK3B PSEN1	0 1 => -1 0 => 0 -1	8.1137e-12
EB => ES	GSK3B PSEN1	0 1 => 1 -1 => 0 -1	8.00315e-09
EB => ES	GSK3B PSEN1	0 1 => 1 0 => 0 -1	8.28928e-12
EB => ES	LRP6 CSNK1E	-1 -1 => 0 0 => 1 1	6.10502e-12
EB => ES	LRP6 CSNK1E	-1 -1 => 0 1 => 1 1	1.31079e-09
EB => ES	LRP6 CSNK1E	-1 -1 => 1 0 => 1 1	1.14632e-11
EB => ES	LRP6 CSNK1E	-1 -1 => 1 1 => 1 1	2.39773e-09
EB => ES	LRP6 CTNNB1	-1 0 => 0 -1 => 1 0	6.7678e-12
EB => ES	LRP6 CTNNB1	-1 0 => 0 1 => 1 0	6.56898e-12
EB => ES	LRP6 CTNNB1	-1 0 => 1 -1 => 1 0	1.25472e-11
EB => ES	LRP6 CTNNB1	-1 0 => 1 1 => 1 0	1.19542e-11
EB => ES	LRP6 DVL3	-1 1 => 0 -1 => 1 -1	4.26446e-11
EB => ES	LRP6 DVL3	-1 1 => 0 0 => 1 -1	1.29366e-10
EB => ES	LRP6 DVL3	-1 1 => 1 -1 => 1 -1	1.04067e-10
EB => ES	LRP6 DVL3	-1 1 => 1 0 => 1 -1	3.68681e-10
EB => ES	LRP6 FZD1	-1 1 => 0 -1 => 1 -1	1.31287e-09
EB => ES	LRP6 FZD1	-1 1 => 0 0 => 1 -1	2.58068e-09
EB => ES	LRP6 FZD1	-1 1 => 1 -1 => 1 -1	2.40145e-09
EB => ES	LRP6 FZD1	-1 1 => 1 0 => 1 -1	4.6023e-09
EB => ES	LRP6 FZD5	-1 -1 => 0 0 => 1 1	6.81232e-12
EB => ES	LRP6 FZD5	-1 -1 => 0 1 => 1 1	1.31079e-09
EB => ES	LRP6 FZD5	-1 -1 => 1 0 => 1 1	1.27419e-11
EB => ES	LRP6 FZD5	-1 -1 => 1 1 => 1 1	2.39773e-09
EB => ES	LRP6 GSK3B	-1 0 => 0 -1 => 1 0	8.27983e-12
EB => ES	LRP6 GSK3B	-1 0 => 0 1 => 1 0	8.202e-12
EB => ES	LRP6 GSK3B	-1 0 => 1 -1 => 1 0	1.54271e-11
EB => ES	LRP6 GSK3B	-1 0 => 1 1 => 1 0	1.49889e-11
EB => ES	LRP6 LEF1	-1 1 => 0 -1 => 1 -1	6.68827e-12
EB => ES	LRP6 LEF1	-1 1 => 0 0 => 1 -1	6.68827e-12
EB => ES	LRP6 LEF1	-1 1 => 1 -1 => 1 -1	1.23106e-11
EB => ES	LRP6 LEF1	-1 1 => 1 0 => 1 -1	1.231e-11
EB => ES	LRP6 PSEN1	-1 1 => 0 -1 => 1 -1	6.40654e-09
EB => ES	LRP6 PSEN1	-1 1 => 0 0 => 1 -1	6.8201e-12
EB => ES	LRP6 PSEN1	-1 1 => 1 -1 => 1 -1	1.15882e-08
EB => ES	LRP6 PSEN1	-1 1 => 1 0 => 1 -1	1.24986e-11
EB => ES	PSEN1 CTNNB1	1 0 => -1 -1 => -1 0	6.52052e-09
EB => ES	PSEN1 CTNNB1	1 0 => -1 1 => -1 0	6.50094e-09
EB => ES	PSEN1 CTNNB1	1 0 => 0 -1 => -1 0	6.84053e-12
EB => ES	PSEN1 CTNNB1	1 0 => 0 1 => -1 0	6.80042e-12
EB => ES	PSEN1 LEF1	1 1 => -1 -1 => -1 -1	6.51269e-09
EB => ES	PSEN1 LEF1	1 1 => -1 0 => -1 -1	6.51269e-09
EB => ES	PSEN1 LEF1	1 1 => 0 -1 => -1 -1	6.82449e-12
EB => ES	PSEN1 LEF1	1 1 => 0 0 => -1 -1	6.82448e-12
EB => ES	CSNK1E CTNNB1 LEF1	-1 0 1 => 0 -1 -1 => 1 0 -1	5.95197e-12
EB => ES	CSNK1E CTNNB1 LEF1	-1 0 1 => 0 -1 0 => 1 0 -1	5.95197e-12
EB => ES	CSNK1E CTNNB1 LEF1	-1 0 1 => 0 1 -1 => 1 0 -1	5.88338e-12
EB => ES	CSNK1E CTNNB1 LEF1	-1 0 1 => 0 1 0 => 1 0 -1	5.88338e-12
EB => ES	CSNK1E CTNNB1 LEF1	-1 0 1 => 1 -1 -1 => 1 0 -1	1.31744e-09
EB => ES	CSNK1E CTNNB1 LEF1	-1 0 1 => 1 -1 0 => 1 0 -1	1.31744e-09
EB => ES	CSNK1E CTNNB1 LEF1	-1 0 1 => 1 1 -1 => 1 0 -1	1.31025e-09
EB => ES	CSNK1E CTNNB1 LEF1	-1 0 1 => 1 1 0 => 1 0 -1	1.31025e-09
EB => ES	CSNK1E DVL3 CTNNB1	-1 1 0 => 0 -1 -1 => 1 -1 0	2.43622e-11
EB => ES	CSNK1E DVL3 CTNNB1	-1 1 0 => 0 -1 1 => 1 -1 0	1.83543e-11
EB => ES	CSNK1E DVL3 CTNNB1	-1 1 0 => 0 0 -1 => 1 -1 0	5.85394e-11
EB => ES	CSNK1E DVL3 CTNNB1	-1 1 0 => 0 0 1 => 1 -1 0	3.31231e-11
EB => ES	CSNK1E DVL3 CTNNB1	-1 1 0 => 1 -1 -1 => 1 -1 0	3.89991e-09
EB => ES	CSNK1E DVL3 CTNNB1	-1 1 0 => 1 -1 1 => 1 -1 0	3.32986e-09
EB => ES	CSNK1E DVL3 CTNNB1	-1 1 0 => 1 0 -1 => 1 -1 0	6.5161e-09
EB => ES	CSNK1E DVL3 CTNNB1	-1 1 0 => 1 0 1 => 1 -1 0	4.10648e-09
EB => ES	CSNK1E DVL3 GSK3B	-1 1 0 => 0 -1 -1 => 1 -1 0	3.16271e-11
EB => ES	CSNK1E DVL3 GSK3B	-1 1 0 => 0 -1 1 => 1 -1 0	2.44243e-11
EB => ES	CSNK1E DVL3 GSK3B	-1 1 0 => 0 0 -1 => 1 -1 0	7.98558e-11
EB => ES	CSNK1E DVL3 GSK3B	-1 1 0 => 0 0 1 => 1 -1 0	4.80359e-11
EB => ES	CSNK1E DVL3 GSK3B	-1 1 0 => 1 -1 -1 => 1 -1 0	4.82516e-09
EB => ES	CSNK1E DVL3 GSK3B	-1 1 0 => 1 -1 1 => 1 -1 0	4.26471e-09
EB => ES	CSNK1E DVL3 GSK3B	-1 1 0 => 1 0 -1 => 1 -1 0	8.29681e-09
EB => ES	CSNK1E DVL3 GSK3B	-1 1 0 => 1 0 1 => 1 -1 0	5.6614e-09
EB => ES	CSNK1E DVL3 LEF1	-1 1 1 => 0 -1 -1 => 1 -1 -1	2.19597e-11
EB => ES	CSNK1E DVL3 LEF1	-1 1 1 => 0 -1 0 => 1 -1 -1	2.19591e-11
EB => ES	CSNK1E DVL3 LEF1	-1 1 1 => 0 0 -1 => 1 -1 -1	4.83729e-11
EB => ES	CSNK1E DVL3 LEF1	-1 1 1 => 0 0 0 => 1 -1 -1	4.83729e-11
EB => ES	CSNK1E DVL3 LEF1	-1 1 1 => 1 -1 -1 => 1 -1 -1	3.67206e-09
EB => ES	CSNK1E DVL3 LEF1	-1 1 1 => 1 -1 0 => 1 -1 -1	3.67189e-09
EB => ES	CSNK1E DVL3 LEF1	-1 1 1 => 1 0 -1 => 1 -1 -1	5.55225e-09
EB => ES	CSNK1E DVL3 LEF1	-1 1 1 => 1 0 0 => 1 -1 -1	5.55225e-09
EB => ES	CSNK1E DVL3 PSEN1	-1 1 1 => 0 -1 -1 => 1 -1 -1	1.56804e-08
EB => ES	CSNK1E DVL3 PSEN1	-1 1 1 => 0 -1 0 => 1 -1 -1	2.11787e-11
EB => ES	CSNK1E DVL3 PSEN1	-1 1 1 => 0 0 -1 => 1 -1 -1	2.25552e-08
EB => ES	CSNK1E DVL3 PSEN1	-1 1 1 => 0 0 0 => 1 -1 -1	4.37066e-11
EB => ES	CSNK1E DVL3 PSEN1	-1 1 1 => 1 -1 -1 => 1 -1 -1	2.93446e-06
EB => ES	CSNK1E DVL3 PSEN1	-1 1 1 => 1 -1 0 => 1 -1 -1	3.58812e-09
EB => ES	CSNK1E DVL3 PSEN1	-1 1 1 => 1 0 -1 => 1 -1 -1	2.58362e-06
EB => ES	CSNK1E DVL3 PSEN1	-1 1 1 => 1 0 0 => 1 -1 -1	4.92821e-09
EB => ES	CSNK1E GSK3B CTNNB1	-1 0 0 => 0 -1 -1 => 1 0 0	7.28438e-12
EB => ES	CSNK1E GSK3B CTNNB1	-1 0 0 => 0 -1 1 => 1 0 0	7.1637e-12
EB => ES	CSNK1E GSK3B CTNNB1	-1 0 0 => 0 1 -1 => 1 0 0	7.35106e-12
EB => ES	CSNK1E GSK3B CTNNB1	-1 0 0 => 0 1 1 => 1 0 0	7.28567e-12
EB => ES	CSNK1E GSK3B CTNNB1	-1 0 0 => 1 -1 -1 => 1 0 0	1.60539e-09
EB => ES	CSNK1E GSK3B CTNNB1	-1 0 0 => 1 -1 1 => 1 0 0	1.59325e-09
EB => ES	CSNK1E GSK3B CTNNB1	-1 0 0 => 1 1 -1 => 1 0 0	1.62975e-09
EB => ES	CSNK1E GSK3B CTNNB1	-1 0 0 => 1 1 1 => 1 0 0	1.623e-09
EB => ES	CSNK1E GSK3B LEF1	-1 0 1 => 0 -1 -1 => 1 0 -1	7.2361e-12
EB => ES	CSNK1E GSK3B LEF1	-1 0 1 => 0 -1 0 => 1 0 -1	7.2361e-12
EB => ES	CSNK1E GSK3B LEF1	-1 0 1 => 0 1 -1 => 1 0 -1	7.3249e-12
EB => ES	CSNK1E GSK3B LEF1	-1 0 1 => 0 1 0 => 1 0 -1	7.3249e-12
EB => ES	CSNK1E GSK3B LEF1	-1 0 1 => 1 -1 -1 => 1 0 -1	1.60053e-09
EB => ES	CSNK1E GSK3B LEF1	-1 0 1 => 1 -1 0 => 1 0 -1	1.60053e-09
EB => ES	CSNK1E GSK3B LEF1	-1 0 1 => 1 1 -1 => 1 0 -1	1.62705e-09
EB => ES	CSNK1E GSK3B LEF1	-1 0 1 => 1 1 0 => 1 0 -1	1.62705e-09
EB => ES	CSNK1E GSK3B PSEN1	-1 0 1 => 0 -1 -1 => 1 0 -1	7.1217e-09
EB => ES	CSNK1E GSK3B PSEN1	-1 0 1 => 0 -1 0 => 1 0 -1	7.23476e-12
EB => ES	CSNK1E GSK3B PSEN1	-1 0 1 => 0 1 -1 => 1 0 -1	7.07468e-09
EB => ES	CSNK1E GSK3B PSEN1	-1 0 1 => 0 1 0 => 1 0 -1	7.37745e-12
EB => ES	CSNK1E GSK3B PSEN1	-1 0 1 => 1 -1 -1 => 1 0 -1	1.58642e-06
EB => ES	CSNK1E GSK3B PSEN1	-1 0 1 => 1 -1 0 => 1 0 -1	1.60025e-09
EB => ES	CSNK1E GSK3B PSEN1	-1 0 1 => 1 1 -1 => 1 0 -1	1.58209e-06
EB => ES	CSNK1E GSK3B PSEN1	-1 0 1 => 1 1 0 => 1 0 -1	1.63775e-09
EB => ES	CSNK1E PSEN1 CTNNB1	-1 1 0 => 0 -1 -1 => 1 -1 0	5.77257e-09
EB => ES	CSNK1E PSEN1 CTNNB1	-1 1 0 => 0 -1 1 => 1 -1 0	5.74312e-09
EB => ES	CSNK1E PSEN1 CTNNB1	-1 1 0 => 0 0 -1 => 1 -1 0	6.11373e-12
EB => ES	CSNK1E PSEN1 CTNNB1	-1 1 0 => 0 0 1 => 1 -1 0	6.05246e-12
EB => ES	CSNK1E PSEN1 CTNNB1	-1 1 0 => 1 -1 -1 => 1 -1 0	1.28819e-06
EB => ES	CSNK1E PSEN1 CTNNB1	-1 1 0 => 1 -1 1 => 1 -1 0	1.28548e-06
EB => ES	CSNK1E PSEN1 CTNNB1	-1 1 0 => 1 0 -1 => 1 -1 0	1.35033e-09
EB => ES	CSNK1E PSEN1 CTNNB1	-1 1 0 => 1 0 1 => 1 -1 0	1.34414e-09
EB => ES	CSNK1E PSEN1 LEF1	-1 1 1 => 0 -1 -1 => 1 -1 -1	5.76079e-09
EB => ES	CSNK1E PSEN1 LEF1	-1 1 1 => 0 -1 0 => 1 -1 -1	5.76079e-09
EB => ES	CSNK1E PSEN1 LEF1	-1 1 1 => 0 0 -1 => 1 -1 -1	6.08923e-12
EB => ES	CSNK1E PSEN1 LEF1	-1 1 1 => 0 0 0 => 1 -1 -1	6.08922e-12
EB => ES	CSNK1E PSEN1 LEF1	-1 1 1 => 1 -1 -1 => 1 -1 -1	1.28711e-06
EB => ES	CSNK1E PSEN1 LEF1	-1 1 1 => 1 -1 0 => 1 -1 -1	1.28711e-06
EB => ES	CSNK1E PSEN1 LEF1	-1 1 1 => 1 0 -1 => 1 -1 -1	1.34786e-09
EB => ES	CSNK1E PSEN1 LEF1	-1 1 1 => 1 0 0 => 1 -1 -1	1.34786e-09
EB => ES	DKK1 CSNK1E CTNNB1	1 -1 0 => -1 0 -1 => -1 1 0	1.72147e-08
EB => ES	DKK1 CSNK1E CTNNB1	1 -1 0 => -1 0 1 => -1 1 0	1.716e-08
EB => ES	DKK1 CSNK1E CTNNB1	1 -1 0 => -1 1 -1 => -1 1 0	3.62646e-06
EB => ES	DKK1 CSNK1E CTNNB1	1 -1 0 => -1 1 1 => -1 1 0	3.62031e-06
EB => ES	DKK1 CSNK1E CTNNB1	1 -1 0 => 0 0 -1 => -1 1 0	9.47794e-12
EB => ES	DKK1 CSNK1E CTNNB1	1 -1 0 => 0 0 1 => -1 1 0	9.38726e-12
EB => ES	DKK1 CSNK1E CTNNB1	1 -1 0 => 0 1 -1 => -1 1 0	2.0314e-09
EB => ES	DKK1 CSNK1E CTNNB1	1 -1 0 => 0 1 1 => -1 1 0	2.02074e-09
EB => ES	DKK1 CSNK1E DVL3	1 -1 1 => -1 0 -1 => -1 1 -1	3.77819e-08
EB => ES	DKK1 CSNK1E DVL3	1 -1 1 => -1 0 0 => -1 1 -1	5.20162e-08
EB => ES	DKK1 CSNK1E DVL3	1 -1 1 => -1 1 -1 => -1 1 -1	7.02742e-06
EB => ES	DKK1 CSNK1E DVL3	1 -1 1 => -1 1 0 => -1 1 -1	6.89224e-06
EB => ES	DKK1 CSNK1E DVL3	1 -1 1 => 0 0 -1 => -1 1 -1	3.13224e-11
EB => ES	DKK1 CSNK1E DVL3	1 -1 1 => 0 0 0 => -1 1 -1	6.67637e-11
EB => ES	DKK1 CSNK1E DVL3	1 -1 1 => 0 1 -1 => -1 1 -1	5.34725e-09
EB => ES	DKK1 CSNK1E DVL3	1 -1 1 => 0 1 0 => -1 1 -1	8.36096e-09
EB => ES	DKK1 CSNK1E GSK3B	1 -1 0 => -1 0 -1 => -1 1 0	2.00646e-08
EB => ES	DKK1 CSNK1E GSK3B	1 -1 0 => -1 0 1 => -1 1 0	2.18048e-08
EB => ES	DKK1 CSNK1E GSK3B	1 -1 0 => -1 1 -1 => -1 1 0	4.23392e-06
EB => ES	DKK1 CSNK1E GSK3B	1 -1 0 => -1 1 1 => -1 1 0	4.59425e-06
EB => ES	DKK1 CSNK1E GSK3B	1 -1 0 => 0 0 -1 => -1 1 0	1.12484e-11
EB => ES	DKK1 CSNK1E GSK3B	1 -1 0 => 0 0 1 => -1 1 0	1.18265e-11
EB => ES	DKK1 CSNK1E GSK3B	1 -1 0 => 0 1 -1 => -1 1 0	2.41353e-09
EB => ES	DKK1 CSNK1E GSK3B	1 -1 0 => 0 1 1 => -1 1 0	2.53984e-09
EB => ES	DKK1 CSNK1E LEF1	1 -1 1 => -1 0 -1 => -1 1 -1	1.71928e-08
EB => ES	DKK1 CSNK1E LEF1	1 -1 1 => -1 0 0 => -1 1 -1	1.71928e-08
EB => ES	DKK1 CSNK1E LEF1	1 -1 1 => -1 1 -1 => -1 1 -1	3.624e-06
EB => ES	DKK1 CSNK1E LEF1	1 -1 1 => -1 1 0 => -1 1 -1	3.624e-06
EB => ES	DKK1 CSNK1E LEF1	1 -1 1 => 0 0 -1 => -1 1 -1	9.44167e-12
EB => ES	DKK1 CSNK1E LEF1	1 -1 1 => 0 0 0 => -1 1 -1	9.44166e-12
EB => ES	DKK1 CSNK1E LEF1	1 -1 1 => 0 1 -1 => -1 1 -1	2.02714e-09
EB => ES	DKK1 CSNK1E LEF1	1 -1 1 => 0 1 0 => -1 1 -1	2.02713e-09
EB => ES	DKK1 CSNK1E PSEN1	1 -1 1 => -1 0 -1 => -1 1 -1	0.0013821
EB => ES	DKK1 CSNK1E PSEN1	1 -1 1 => -1 0 0 => -1 1 -1	1.48542e-08
EB => ES	DKK1 CSNK1E PSEN1	1 -1 1 => -1 1 -1 => -1 1 -1	0.00296018
EB => ES	DKK1 CSNK1E PSEN1	1 -1 1 => -1 1 0 => -1 1 -1	3.127e-06
EB => ES	DKK1 CSNK1E PSEN1	1 -1 1 => 0 0 -1 => -1 1 -1	8.69839e-09
EB => ES	DKK1 CSNK1E PSEN1	1 -1 1 => 0 0 0 => -1 1 -1	9.12638e-12
EB => ES	DKK1 CSNK1E PSEN1	1 -1 1 => 0 1 -1 => -1 1 -1	1.88089e-06
EB => ES	DKK1 CSNK1E PSEN1	1 -1 1 => 0 1 0 => -1 1 -1	1.95772e-09
EB => ES	DKK1 CTNNB1 LEF1	1 0 1 => -1 -1 -1 => -1 0 -1	1.79563e-08
EB => ES	DKK1 CTNNB1 LEF1	1 0 1 => -1 -1 0 => -1 0 -1	1.79563e-08
EB => ES	DKK1 CTNNB1 LEF1	1 0 1 => -1 1 -1 => -1 0 -1	1.79146e-08
EB => ES	DKK1 CTNNB1 LEF1	1 0 1 => -1 1 0 => -1 0 -1	1.79146e-08
EB => ES	DKK1 CTNNB1 LEF1	1 0 1 => 0 -1 -1 => -1 0 -1	1.01963e-11
EB => ES	DKK1 CTNNB1 LEF1	1 0 1 => 0 -1 0 => -1 0 -1	1.01963e-11
EB => ES	DKK1 CTNNB1 LEF1	1 0 1 => 0 1 -1 => -1 0 -1	1.0131e-11
EB => ES	DKK1 CTNNB1 LEF1	1 0 1 => 0 1 0 => -1 0 -1	1.0131e-11
EB => ES	DKK1 DVL3 CTNNB1	1 1 0 => -1 -1 -1 => -1 -1 0	3.90672e-08
EB => ES	DKK1 DVL3 CTNNB1	1 1 0 => -1 -1 1 => -1 -1 0	3.57567e-08
EB => ES	DKK1 DVL3 CTNNB1	1 1 0 => -1 0 -1 => -1 -1 0	5.15768e-08
EB => ES	DKK1 DVL3 CTNNB1	1 1 0 => -1 0 1 => -1 -1 0	3.75757e-08
EB => ES	DKK1 DVL3 CTNNB1	1 1 0 => 0 -1 -1 => -1 -1 0	3.17118e-11
EB => ES	DKK1 DVL3 CTNNB1	1 1 0 => 0 -1 1 => -1 -1 0	2.58922e-11
EB => ES	DKK1 DVL3 CTNNB1	1 1 0 => 0 0 -1 => -1 -1 0	6.25234e-11
EB => ES	DKK1 DVL3 CTNNB1	1 1 0 => 0 0 1 => -1 -1 0	3.78917e-11
EB => ES	DKK1 DVL3 GSK3B	1 1 0 => -1 -1 -1 => -1 -1 0	4.50369e-08
EB => ES	DKK1 DVL3 GSK3B	1 1 0 => -1 -1 1 => -1 -1 0	4.56363e-08
EB => ES	DKK1 DVL3 GSK3B	1 1 0 => -1 0 -1 => -1 -1 0	5.70592e-08
EB => ES	DKK1 DVL3 GSK3B	1 1 0 => -1 0 1 => -1 -1 0	4.92233e-08
EB => ES	DKK1 DVL3 GSK3B	1 1 0 => 0 -1 -1 => -1 -1 0	3.76399e-11
EB => ES	DKK1 DVL3 GSK3B	1 1 0 => 0 -1 1 => -1 -1 0	3.34888e-11
EB => ES	DKK1 DVL3 GSK3B	1 1 0 => 0 0 -1 => -1 -1 0	7.38059e-11
EB => ES	DKK1 DVL3 GSK3B	1 1 0 => 0 0 1 => -1 -1 0	5.18631e-11
EB => ES	DKK1 DVL3 LEF1	1 1 1 => -1 -1 -1 => -1 -1 -1	3.77432e-08
EB => ES	DKK1 DVL3 LEF1	1 1 1 => -1 -1 0 => -1 -1 -1	3.7743e-08
EB => ES	DKK1 DVL3 LEF1	1 1 1 => -1 0 -1 => -1 -1 -1	4.59763e-08
EB => ES	DKK1 DVL3 LEF1	1 1 1 => -1 0 0 => -1 -1 -1	4.59763e-08
EB => ES	DKK1 DVL3 LEF1	1 1 1 => 0 -1 -1 => -1 -1 -1	2.93845e-11
EB => ES	DKK1 DVL3 LEF1	1 1 1 => 0 -1 0 => -1 -1 -1	2.9384e-11
EB => ES	DKK1 DVL3 LEF1	1 1 1 => 0 0 -1 => -1 -1 -1	5.26708e-11
EB => ES	DKK1 DVL3 LEF1	1 1 1 => 0 0 0 => -1 -1 -1	5.26708e-11
EB => ES	DKK1 DVL3 PSEN1	1 1 1 => -1 -1 -1 => -1 -1 -1	0.00183926
EB => ES	DKK1 DVL3 PSEN1	1 1 1 => -1 -1 0 => -1 -1 -1	3.61196e-08
EB => ES	DKK1 DVL3 PSEN1	1 1 1 => -1 0 -1 => -1 -1 -1	0.00183839
EB => ES	DKK1 DVL3 PSEN1	1 1 1 => -1 0 0 => -1 -1 -1	3.53523e-08
EB => ES	DKK1 DVL3 PSEN1	1 1 1 => 0 -1 -1 => -1 -1 -1	2.32518e-08
EB => ES	DKK1 DVL3 PSEN1	1 1 1 => 0 -1 0 => -1 -1 -1	2.76933e-11
EB => ES	DKK1 DVL3 PSEN1	1 1 1 => 0 0 -1 => -1 -1 -1	2.63114e-08
EB => ES	DKK1 DVL3 PSEN1	1 1 1 => 0 0 0 => -1 -1 -1	4.26731e-11
EB => ES	DKK1 FZD1 CSNK1E	1 1 -1 => -1 -1 0 => -1 -1 1	3.62435e-06
EB => ES	DKK1 FZD1 CSNK1E	1 1 -1 => -1 -1 1 => -1 -1 1	3.6269e-06
EB => ES	DKK1 FZD1 CSNK1E	1 1 -1 => -1 0 0 => -1 -1 1	1.17996e-06
EB => ES	DKK1 FZD1 CSNK1E	1 1 -1 => -1 0 1 => -1 -1 1	3.62812e-06
EB => ES	DKK1 FZD1 CSNK1E	1 1 -1 => 0 -1 0 => -1 -1 1	2.02749e-09
EB => ES	DKK1 FZD1 CSNK1E	1 1 -1 => 0 -1 1 => -1 -1 1	2.03008e-09
EB => ES	DKK1 FZD1 CSNK1E	1 1 -1 => 0 0 0 => -1 -1 1	6.66731e-10
EB => ES	DKK1 FZD1 CSNK1E	1 1 -1 => 0 0 1 => -1 -1 1	2.03127e-09
EB => ES	DKK1 FZD1 CTNNB1	1 1 0 => -1 -1 -1 => -1 -1 0	3.62861e-06
EB => ES	DKK1 FZD1 CTNNB1	1 1 0 => -1 -1 1 => -1 -1 0	3.62247e-06
EB => ES	DKK1 FZD1 CTNNB1	1 1 0 => -1 0 -1 => -1 -1 0	7.39715e-06
EB => ES	DKK1 FZD1 CTNNB1	1 1 0 => -1 0 1 => -1 -1 0	7.3971e-06
EB => ES	DKK1 FZD1 CTNNB1	1 1 0 => 0 -1 -1 => -1 -1 0	2.03355e-09
EB => ES	DKK1 FZD1 CTNNB1	1 1 0 => 0 -1 1 => -1 -1 0	2.0229e-09
EB => ES	DKK1 FZD1 CTNNB1	1 1 0 => 0 0 -1 => -1 -1 0	4.11434e-09
EB => ES	DKK1 FZD1 CTNNB1	1 1 0 => 0 0 1 => -1 -1 0	4.11425e-09
EB => ES	DKK1 FZD1 DVL3	1 1 1 => -1 -1 -1 => -1 -1 -1	7.03197e-06
EB => ES	DKK1 FZD1 DVL3	1 1 1 => -1 -1 0 => -1 -1 -1	6.895e-06
EB => ES	DKK1 FZD1 DVL3	1 1 1 => -1 0 -1 => -1 -1 -1	1.33438e-05
EB => ES	DKK1 FZD1 DVL3	1 1 1 => -1 0 0 => -1 -1 -1	9.73207e-06
EB => ES	DKK1 FZD1 DVL3	1 1 1 => 0 -1 -1 => -1 -1 -1	5.35181e-09
EB => ES	DKK1 FZD1 DVL3	1 1 1 => 0 -1 0 => -1 -1 -1	8.36372e-09
EB => ES	DKK1 FZD1 DVL3	1 1 1 => 0 0 -1 => -1 -1 -1	8.17032e-09
EB => ES	DKK1 FZD1 DVL3	1 1 1 => 0 0 0 => -1 -1 -1	5.3804e-09
EB => ES	DKK1 FZD1 GSK3B	1 1 0 => -1 -1 -1 => -1 -1 0	4.23657e-06
EB => ES	DKK1 FZD1 GSK3B	1 1 0 => -1 -1 1 => -1 -1 0	4.5969e-06
EB => ES	DKK1 FZD1 GSK3B	1 1 0 => -1 0 -1 => -1 -1 0	8.63955e-06
EB => ES	DKK1 FZD1 GSK3B	1 1 0 => -1 0 1 => -1 -1 0	9.38573e-06
EB => ES	DKK1 FZD1 GSK3B	1 1 0 => 0 -1 -1 => -1 -1 0	2.41618e-09
EB => ES	DKK1 FZD1 GSK3B	1 1 0 => 0 -1 1 => -1 -1 0	2.54249e-09
EB => ES	DKK1 FZD1 GSK3B	1 1 0 => 0 0 -1 => -1 -1 0	4.88957e-09
EB => ES	DKK1 FZD1 GSK3B	1 1 0 => 0 0 1 => -1 -1 0	5.16751e-09
EB => ES	DKK1 FZD1 LEF1	1 1 1 => -1 -1 -1 => -1 -1 -1	3.62615e-06
EB => ES	DKK1 FZD1 LEF1	1 1 1 => -1 -1 0 => -1 -1 -1	3.62615e-06
EB => ES	DKK1 FZD1 LEF1	1 1 1 => -1 0 -1 => -1 -1 -1	7.39713e-06
EB => ES	DKK1 FZD1 LEF1	1 1 1 => -1 0 0 => -1 -1 -1	7.39713e-06
EB => ES	DKK1 FZD1 LEF1	1 1 1 => 0 -1 -1 => -1 -1 -1	2.02929e-09
EB => ES	DKK1 FZD1 LEF1	1 1 1 => 0 -1 0 => -1 -1 -1	2.02929e-09
EB => ES	DKK1 FZD1 LEF1	1 1 1 => 0 0 -1 => -1 -1 -1	4.1143e-09
EB => ES	DKK1 FZD1 LEF1	1 1 1 => 0 0 0 => -1 -1 -1	4.1143e-09
EB => ES	DKK1 FZD1 PSEN1	1 1 1 => -1 -1 -1 => -1 -1 -1	0.00296233
EB => ES	DKK1 FZD1 PSEN1	1 1 1 => -1 -1 0 => -1 -1 -1	3.12916e-06
EB => ES	DKK1 FZD1 PSEN1	1 1 1 => -1 0 -1 => -1 -1 -1	0.00371595
EB => ES	DKK1 FZD1 PSEN1	1 1 1 => -1 0 0 => -1 -1 -1	6.38616e-06
EB => ES	DKK1 FZD1 PSEN1	1 1 1 => 0 -1 -1 => -1 -1 -1	1.88304e-06
EB => ES	DKK1 FZD1 PSEN1	1 1 1 => 0 -1 0 => -1 -1 -1	1.95987e-09
EB => ES	DKK1 FZD1 PSEN1	1 1 1 => 0 0 -1 => -1 -1 -1	3.83743e-06
EB => ES	DKK1 FZD1 PSEN1	1 1 1 => 0 0 0 => -1 -1 -1	3.98086e-09
EB => ES	DKK1 FZD5 CSNK1E	1 -1 -1 => -1 0 0 => -1 1 1	3.624e-06
EB => ES	DKK1 FZD5 CSNK1E	1 -1 -1 => -1 0 1 => -1 1 1	3.62504e-06
EB => ES	DKK1 FZD5 CSNK1E	1 -1 -1 => -1 1 0 => -1 1 1	3.62504e-06
EB => ES	DKK1 FZD5 CSNK1E	1 -1 -1 => -1 1 1 => -1 1 1	3.62853e-06
EB => ES	DKK1 FZD5 CSNK1E	1 -1 -1 => 0 0 0 => -1 1 1	2.02713e-09
EB => ES	DKK1 FZD5 CSNK1E	1 -1 -1 => 0 0 1 => -1 1 1	2.0282e-09
EB => ES	DKK1 FZD5 CSNK1E	1 -1 -1 => 0 1 0 => -1 1 1	2.0282e-09
EB => ES	DKK1 FZD5 CSNK1E	1 -1 -1 => 0 1 1 => -1 1 1	2.03171e-09
EB => ES	DKK1 FZD5 CTNNB1	1 -1 0 => -1 0 -1 => -1 1 0	1.79317e-08
EB => ES	DKK1 FZD5 CTNNB1	1 -1 0 => -1 0 1 => -1 1 0	1.78758e-08
EB => ES	DKK1 FZD5 CTNNB1	1 -1 0 => -1 1 -1 => -1 1 0	3.62646e-06
EB => ES	DKK1 FZD5 CTNNB1	1 -1 0 => -1 1 1 => -1 1 0	3.62031e-06
EB => ES	DKK1 FZD5 CTNNB1	1 -1 0 => 0 0 -1 => -1 1 0	1.01986e-11
EB => ES	DKK1 FZD5 CTNNB1	1 -1 0 => 0 0 1 => -1 1 0	1.01056e-11
EB => ES	DKK1 FZD5 CTNNB1	1 -1 0 => 0 1 -1 => -1 1 0	2.0314e-09
EB => ES	DKK1 FZD5 CTNNB1	1 -1 0 => 0 1 1 => -1 1 0	2.02074e-09
EB => ES	DKK1 FZD5 DVL3	1 -1 1 => -1 0 -1 => -1 1 -1	3.94434e-08
EB => ES	DKK1 FZD5 DVL3	1 -1 1 => -1 0 0 => -1 1 -1	5.35711e-08
EB => ES	DKK1 FZD5 DVL3	1 -1 1 => -1 1 -1 => -1 1 -1	7.02742e-06
EB => ES	DKK1 FZD5 DVL3	1 -1 1 => -1 1 0 => -1 1 -1	6.89224e-06
EB => ES	DKK1 FZD5 DVL3	1 -1 1 => 0 0 -1 => -1 1 -1	3.316e-11
EB => ES	DKK1 FZD5 DVL3	1 -1 1 => 0 0 0 => -1 1 -1	6.90529e-11
EB => ES	DKK1 FZD5 DVL3	1 -1 1 => 0 1 -1 => -1 1 -1	5.34725e-09
EB => ES	DKK1 FZD5 DVL3	1 -1 1 => 0 1 0 => -1 1 -1	8.36096e-09
EB => ES	DKK1 FZD5 FZD1	1 -1 1 => -1 0 -1 => -1 1 -1	3.62504e-06
EB => ES	DKK1 FZD5 FZD1	1 -1 1 => -1 0 0 => -1 1 -1	3.62616e-06
EB => ES	DKK1 FZD5 FZD1	1 -1 1 => -1 1 -1 => -1 1 -1	3.62692e-06
EB => ES	DKK1 FZD5 FZD1	1 -1 1 => -1 1 0 => -1 1 -1	3.62881e-06
EB => ES	DKK1 FZD5 FZD1	1 -1 1 => 0 0 -1 => -1 1 -1	2.0282e-09
EB => ES	DKK1 FZD5 FZD1	1 -1 1 => 0 0 0 => -1 1 -1	2.02929e-09
EB => ES	DKK1 FZD5 FZD1	1 -1 1 => 0 1 -1 => -1 1 -1	2.03009e-09
EB => ES	DKK1 FZD5 FZD1	1 -1 1 => 0 1 0 => -1 1 -1	2.03198e-09
EB => ES	DKK1 FZD5 GSK3B	1 -1 0 => -1 0 -1 => -1 1 0	2.09467e-08
EB => ES	DKK1 FZD5 GSK3B	1 -1 0 => -1 0 1 => -1 1 0	2.26855e-08
EB => ES	DKK1 FZD5 GSK3B	1 -1 0 => -1 1 -1 => -1 1 0	4.23392e-06
EB => ES	DKK1 FZD5 GSK3B	1 -1 0 => -1 1 1 => -1 1 0	4.59425e-06
EB => ES	DKK1 FZD5 GSK3B	1 -1 0 => 0 0 -1 => -1 1 0	1.21357e-11
EB => ES	DKK1 FZD5 GSK3B	1 -1 0 => 0 0 1 => -1 1 0	1.27107e-11
EB => ES	DKK1 FZD5 GSK3B	1 -1 0 => 0 1 -1 => -1 1 0	2.41353e-09
EB => ES	DKK1 FZD5 GSK3B	1 -1 0 => 0 1 1 => -1 1 0	2.53984e-09
EB => ES	DKK1 FZD5 LEF1	1 -1 1 => -1 0 -1 => -1 1 -1	1.79093e-08
EB => ES	DKK1 FZD5 LEF1	1 -1 1 => -1 0 0 => -1 1 -1	1.79093e-08
EB => ES	DKK1 FZD5 LEF1	1 -1 1 => -1 1 -1 => -1 1 -1	3.624e-06
EB => ES	DKK1 FZD5 LEF1	1 -1 1 => -1 1 0 => -1 1 -1	3.624e-06
EB => ES	DKK1 FZD5 LEF1	1 -1 1 => 0 0 -1 => -1 1 -1	1.01614e-11
EB => ES	DKK1 FZD5 LEF1	1 -1 1 => 0 0 0 => -1 1 -1	1.01614e-11
EB => ES	DKK1 FZD5 LEF1	1 -1 1 => 0 1 -1 => -1 1 -1	2.02714e-09
EB => ES	DKK1 FZD5 LEF1	1 -1 1 => 0 1 0 => -1 1 -1	2.02714e-09
EB => ES	DKK1 FZD5 PSEN1	1 -1 1 => -1 0 -1 => -1 1 -1	0.00138282
EB => ES	DKK1 FZD5 PSEN1	1 -1 1 => -1 0 0 => -1 1 -1	1.55704e-08
EB => ES	DKK1 FZD5 PSEN1	1 -1 1 => -1 1 -1 => -1 1 -1	0.00296018
EB => ES	DKK1 FZD5 PSEN1	1 -1 1 => -1 1 0 => -1 1 -1	3.127e-06
EB => ES	DKK1 FZD5 PSEN1	1 -1 1 => 0 0 -1 => -1 1 -1	9.41457e-09
EB => ES	DKK1 FZD5 PSEN1	1 -1 1 => 0 0 0 => -1 1 -1	9.84574e-12
EB => ES	DKK1 FZD5 PSEN1	1 -1 1 => 0 1 -1 => -1 1 -1	1.88089e-06
EB => ES	DKK1 FZD5 PSEN1	1 -1 1 => 0 1 0 => -1 1 -1	1.95772e-09
EB => ES	DKK1 GSK3B CTNNB1	1 0 0 => -1 -1 -1 => -1 0 0	2.09957e-08
EB => ES	DKK1 GSK3B CTNNB1	1 0 0 => -1 -1 1 => -1 0 0	2.09402e-08
EB => ES	DKK1 GSK3B CTNNB1	1 0 0 => -1 1 -1 => -1 0 0	2.27439e-08
EB => ES	DKK1 GSK3B CTNNB1	1 0 0 => -1 1 1 => -1 0 0	2.27077e-08
EB => ES	DKK1 GSK3B CTNNB1	1 0 0 => 0 -1 -1 => -1 0 0	1.21614e-11
EB => ES	DKK1 GSK3B CTNNB1	1 0 0 => 0 -1 1 => -1 0 0	1.20639e-11
EB => ES	DKK1 GSK3B CTNNB1	1 0 0 => 0 1 -1 => -1 0 0	1.27573e-11
EB => ES	DKK1 GSK3B CTNNB1	1 0 0 => 0 1 1 => -1 0 0	1.26985e-11
EB => ES	DKK1 GSK3B LEF1	1 0 1 => -1 -1 -1 => -1 0 -1	2.09735e-08
EB => ES	DKK1 GSK3B LEF1	1 0 1 => -1 -1 0 => -1 0 -1	2.09735e-08
EB => ES	DKK1 GSK3B LEF1	1 0 1 => -1 1 -1 => -1 0 -1	2.27295e-08
EB => ES	DKK1 GSK3B LEF1	1 0 1 => -1 1 0 => -1 0 -1	2.27295e-08
EB => ES	DKK1 GSK3B LEF1	1 0 1 => 0 -1 -1 => -1 0 -1	1.21224e-11
EB => ES	DKK1 GSK3B LEF1	1 0 1 => 0 -1 0 => -1 0 -1	1.21224e-11
EB => ES	DKK1 GSK3B LEF1	1 0 1 => 0 1 -1 => -1 0 -1	1.27338e-11
EB => ES	DKK1 GSK3B LEF1	1 0 1 => 0 1 0 => -1 0 -1	1.27338e-11
EB => ES	DKK1 GSK3B PSEN1	1 0 1 => -1 -1 -1 => -1 0 -1	0.00138648
EB => ES	DKK1 GSK3B PSEN1	1 0 1 => -1 -1 0 => -1 0 -1	1.68709e-08
EB => ES	DKK1 GSK3B PSEN1	1 0 1 => -1 1 -1 => -1 0 -1	0.00138646
EB => ES	DKK1 GSK3B PSEN1	1 0 1 => -1 1 0 => -1 0 -1	1.85316e-08
EB => ES	DKK1 GSK3B PSEN1	1 0 1 => 0 -1 -1 => -1 0 -1	1.16544e-08
EB => ES	DKK1 GSK3B PSEN1	1 0 1 => 0 -1 0 => -1 0 -1	1.11618e-11
EB => ES	DKK1 GSK3B PSEN1	1 0 1 => 0 1 -1 => -1 0 -1	1.16117e-08
EB => ES	DKK1 GSK3B PSEN1	1 0 1 => 0 1 0 => -1 0 -1	1.18274e-11
EB => ES	DKK1 LRP6 CSNK1E	1 -1 -1 => -1 0 0 => -1 1 1	1.69265e-08
EB => ES	DKK1 LRP6 CSNK1E	1 -1 -1 => -1 0 1 => -1 1 1	3.53836e-06
EB => ES	DKK1 LRP6 CSNK1E	1 -1 -1 => -1 1 0 => -1 1 1	3.06568e-08
EB => ES	DKK1 LRP6 CSNK1E	1 -1 -1 => -1 1 1 => -1 1 1	6.36376e-06
EB => ES	DKK1 LRP6 CSNK1E	1 -1 -1 => 0 0 0 => -1 1 1	9.62774e-12
EB => ES	DKK1 LRP6 CSNK1E	1 -1 -1 => 0 0 1 => -1 1 1	2.01891e-09
EB => ES	DKK1 LRP6 CSNK1E	1 -1 -1 => 0 1 0 => -1 1 1	1.79356e-11
EB => ES	DKK1 LRP6 CSNK1E	1 -1 -1 => 0 1 1 => -1 1 1	3.69048e-09
EB => ES	DKK1 LRP6 CTNNB1	1 -1 0 => -1 0 -1 => -1 1 0	1.76509e-08
EB => ES	DKK1 LRP6 CTNNB1	1 -1 0 => -1 0 1 => -1 1 0	1.74687e-08
EB => ES	DKK1 LRP6 CTNNB1	1 -1 0 => -1 1 -1 => -1 1 0	3.19262e-08
EB => ES	DKK1 LRP6 CTNNB1	1 -1 0 => -1 1 1 => -1 1 0	3.13828e-08
EB => ES	DKK1 LRP6 CTNNB1	1 -1 0 => 0 0 -1 => -1 1 0	1.03084e-11
EB => ES	DKK1 LRP6 CTNNB1	1 -1 0 => 0 0 1 => -1 1 0	1.0023e-11
EB => ES	DKK1 LRP6 CTNNB1	1 -1 0 => 0 1 -1 => -1 1 0	1.90731e-11
EB => ES	DKK1 LRP6 CTNNB1	1 -1 0 => 0 1 1 => -1 1 0	1.82217e-11
EB => ES	DKK1 LRP6 DVL3	1 -1 1 => -1 0 -1 => -1 1 -1	5.68371e-08
EB => ES	DKK1 LRP6 DVL3	1 -1 1 => -1 0 0 => -1 1 -1	1.25944e-07
EB => ES	DKK1 LRP6 DVL3	1 -1 1 => -1 1 -1 => -1 1 -1	1.15642e-07
EB => ES	DKK1 LRP6 DVL3	1 -1 1 => -1 1 0 => -1 1 -1	3.27967e-07
EB => ES	DKK1 LRP6 DVL3	1 -1 1 => 0 0 -1 => -1 1 -1	6.16309e-11
EB => ES	DKK1 LRP6 DVL3	1 -1 1 => 0 0 0 => -1 1 -1	1.88403e-10
EB => ES	DKK1 LRP6 DVL3	1 -1 1 => 0 1 -1 => -1 1 -1	1.50566e-10
EB => ES	DKK1 LRP6 DVL3	1 -1 1 => 0 1 0 => -1 1 -1	5.35513e-10
EB => ES	DKK1 LRP6 FZD1	1 -1 1 => -1 0 -1 => -1 1 -1	3.54045e-06
EB => ES	DKK1 LRP6 FZD1	1 -1 1 => -1 0 0 => -1 1 -1	7.15413e-06
EB => ES	DKK1 LRP6 FZD1	1 -1 1 => -1 1 -1 => -1 1 -1	6.36748e-06
EB => ES	DKK1 LRP6 FZD1	1 -1 1 => -1 1 0 => -1 1 -1	1.27629e-05
EB => ES	DKK1 LRP6 FZD1	1 -1 1 => 0 0 -1 => -1 1 -1	2.021e-09
EB => ES	DKK1 LRP6 FZD1	1 -1 1 => 0 0 0 => -1 1 -1	3.97988e-09
EB => ES	DKK1 LRP6 FZD1	1 -1 1 => 0 1 -1 => -1 1 -1	3.6942e-09
EB => ES	DKK1 LRP6 FZD1	1 -1 1 => 0 1 0 => -1 1 -1	7.09897e-09
EB => ES	DKK1 LRP6 FZD5	1 -1 -1 => -1 0 0 => -1 1 1	1.76261e-08
EB => ES	DKK1 LRP6 FZD5	1 -1 -1 => -1 0 1 => -1 1 1	3.53836e-06
EB => ES	DKK1 LRP6 FZD5	1 -1 -1 => -1 1 0 => -1 1 1	3.19141e-08
EB => ES	DKK1 LRP6 FZD5	1 -1 -1 => -1 1 1 => -1 1 1	6.36376e-06
EB => ES	DKK1 LRP6 FZD5	1 -1 -1 => 0 0 0 => -1 1 1	1.03366e-11
EB => ES	DKK1 LRP6 FZD5	1 -1 -1 => 0 0 1 => -1 1 1	2.01891e-09
EB => ES	DKK1 LRP6 FZD5	1 -1 -1 => 0 1 0 => -1 1 1	1.92188e-11
EB => ES	DKK1 LRP6 FZD5	1 -1 -1 => 0 1 1 => -1 1 1	3.69048e-09
EB => ES	DKK1 LRP6 GSK3B	1 -1 0 => -1 0 -1 => -1 1 0	2.05874e-08
EB => ES	DKK1 LRP6 GSK3B	1 -1 0 => -1 0 1 => -1 1 0	2.21798e-08
EB => ES	DKK1 LRP6 GSK3B	1 -1 0 => -1 1 -1 => -1 1 0	3.71929e-08
EB => ES	DKK1 LRP6 GSK3B	1 -1 0 => -1 1 1 => -1 1 0	3.98717e-08
EB => ES	DKK1 LRP6 GSK3B	1 -1 0 => 0 0 -1 => -1 1 0	1.22575e-11
EB => ES	DKK1 LRP6 GSK3B	1 -1 0 => 0 0 1 => -1 1 0	1.26376e-11
EB => ES	DKK1 LRP6 GSK3B	1 -1 0 => 0 1 -1 => -1 1 0	2.26819e-11
EB => ES	DKK1 LRP6 GSK3B	1 -1 0 => 0 1 1 => -1 1 0	2.30349e-11
EB => ES	DKK1 LRP6 LEF1	1 -1 1 => -1 0 -1 => -1 1 -1	1.7578e-08
EB => ES	DKK1 LRP6 LEF1	1 -1 1 => -1 0 0 => -1 1 -1	1.7578e-08
EB => ES	DKK1 LRP6 LEF1	1 -1 1 => -1 1 -1 => -1 1 -1	3.1709e-08
EB => ES	DKK1 LRP6 LEF1	1 -1 1 => -1 1 0 => -1 1 -1	3.17089e-08
EB => ES	DKK1 LRP6 LEF1	1 -1 1 => 0 0 -1 => -1 1 -1	1.01943e-11
EB => ES	DKK1 LRP6 LEF1	1 -1 1 => 0 0 0 => -1 1 -1	1.01943e-11
EB => ES	DKK1 LRP6 LEF1	1 -1 1 => 0 1 -1 => -1 1 -1	1.87331e-11
EB => ES	DKK1 LRP6 LEF1	1 -1 1 => 0 1 0 => -1 1 -1	1.87325e-11
EB => ES	DKK1 LRP6 PSEN1	1 -1 1 => -1 0 -1 => -1 1 -1	0.00107229
EB => ES	DKK1 LRP6 PSEN1	1 -1 1 => -1 0 0 => -1 1 -1	1.52501e-08
EB => ES	DKK1 LRP6 PSEN1	1 -1 1 => -1 1 -1 => -1 1 -1	0.00167157
EB => ES	DKK1 LRP6 PSEN1	1 -1 1 => -1 1 0 => -1 1 -1	2.74467e-08
EB => ES	DKK1 LRP6 PSEN1	1 -1 1 => 0 0 -1 => -1 1 -1	9.28478e-09
EB => ES	DKK1 LRP6 PSEN1	1 -1 1 => 0 0 0 => -1 1 -1	9.81097e-12
EB => ES	DKK1 LRP6 PSEN1	1 -1 1 => 0 1 -1 => -1 1 -1	1.67835e-08
EB => ES	DKK1 LRP6 PSEN1	1 -1 1 => 0 1 0 => -1 1 -1	1.79211e-11
EB => ES	DKK1 PSEN1 CTNNB1	1 1 0 => -1 -1 -1 => -1 -1 0	0.00138287
EB => ES	DKK1 PSEN1 CTNNB1	1 1 0 => -1 -1 1 => -1 -1 0	0.00138285
EB => ES	DKK1 PSEN1 CTNNB1	1 1 0 => -1 0 -1 => -1 -1 0	1.56155e-08
EB => ES	DKK1 PSEN1 CTNNB1	1 1 0 => -1 0 1 => -1 -1 0	1.55864e-08
EB => ES	DKK1 PSEN1 CTNNB1	1 1 0 => 0 -1 -1 => -1 -1 0	9.45934e-09
EB => ES	DKK1 PSEN1 CTNNB1	1 1 0 => 0 -1 1 => -1 -1 0	9.43264e-09
EB => ES	DKK1 PSEN1 CTNNB1	1 1 0 => 0 0 -1 => -1 -1 0	9.8792e-12
EB => ES	DKK1 PSEN1 CTNNB1	1 1 0 => 0 0 1 => -1 -1 0	9.82886e-12
EB => ES	DKK1 PSEN1 LEF1	1 1 1 => -1 -1 -1 => -1 -1 -1	0.00138286
EB => ES	DKK1 PSEN1 LEF1	1 1 1 => -1 -1 0 => -1 -1 -1	0.00138286
EB => ES	DKK1 PSEN1 LEF1	1 1 1 => -1 0 -1 => -1 -1 -1	1.56039e-08
EB => ES	DKK1 PSEN1 LEF1	1 1 1 => -1 0 0 => -1 -1 -1	1.56039e-08
EB => ES	DKK1 PSEN1 LEF1	1 1 1 => 0 -1 -1 => -1 -1 -1	9.44866e-09
EB => ES	DKK1 PSEN1 LEF1	1 1 1 => 0 -1 0 => -1 -1 -1	9.44866e-09
EB => ES	DKK1 PSEN1 LEF1	1 1 1 => 0 0 -1 => -1 -1 -1	9.85907e-12
EB => ES	DKK1 PSEN1 LEF1	1 1 1 => 0 0 0 => -1 -1 -1	9.85907e-12
EB => ES	DVL3 CTNNB1 LEF1	1 0 1 => -1 -1 -1 => -1 0 -1	2.20062e-11
EB => ES	DVL3 CTNNB1 LEF1	1 0 1 => -1 -1 0 => -1 0 -1	2.20062e-11
EB => ES	DVL3 CTNNB1 LEF1	1 0 1 => -1 1 -1 => -1 0 -1	1.79793e-11
EB => ES	DVL3 CTNNB1 LEF1	1 0 1 => -1 1 0 => -1 0 -1	1.79793e-11
EB => ES	DVL3 CTNNB1 LEF1	1 0 1 => 0 -1 -1 => -1 0 -1	4.26825e-11
EB => ES	DVL3 CTNNB1 LEF1	1 0 1 => 0 -1 0 => -1 0 -1	4.26825e-11
EB => ES	DVL3 CTNNB1 LEF1	1 0 1 => 0 1 -1 => -1 0 -1	2.56453e-11
EB => ES	DVL3 CTNNB1 LEF1	1 0 1 => 0 1 0 => -1 0 -1	2.56453e-11
EB => ES	DVL3 GSK3B CTNNB1	1 0 0 => -1 -1 -1 => -1 0 0	3.06344e-11
EB => ES	DVL3 GSK3B CTNNB1	1 0 0 => -1 -1 1 => -1 0 0	2.37923e-11
EB => ES	DVL3 GSK3B CTNNB1	1 0 0 => -1 1 -1 => -1 0 0	2.48756e-11
EB => ES	DVL3 GSK3B CTNNB1	1 0 0 => -1 1 1 => -1 0 0	2.1085e-11
EB => ES	DVL3 GSK3B CTNNB1	1 0 0 => 0 -1 -1 => -1 0 0	6.84155e-11
EB => ES	DVL3 GSK3B CTNNB1	1 0 0 => 0 -1 1 => -1 0 0	3.94739e-11
EB => ES	DVL3 GSK3B CTNNB1	1 0 0 => 0 1 -1 => -1 0 0	4.27008e-11
EB => ES	DVL3 GSK3B CTNNB1	1 0 0 => 0 1 1 => -1 0 0	2.66644e-11
EB => ES	DVL3 GSK3B LEF1	1 0 1 => -1 -1 -1 => -1 0 -1	2.78976e-11
EB => ES	DVL3 GSK3B LEF1	1 0 1 => -1 -1 0 => -1 0 -1	2.78976e-11
EB => ES	DVL3 GSK3B LEF1	1 0 1 => -1 1 -1 => -1 0 -1	2.33594e-11
EB => ES	DVL3 GSK3B LEF1	1 0 1 => -1 1 0 => -1 0 -1	2.33594e-11
EB => ES	DVL3 GSK3B LEF1	1 0 1 => 0 -1 -1 => -1 0 -1	5.68388e-11
EB => ES	DVL3 GSK3B LEF1	1 0 1 => 0 -1 0 => -1 0 -1	5.68388e-11
EB => ES	DVL3 GSK3B LEF1	1 0 1 => 0 1 -1 => -1 0 -1	3.62862e-11
EB => ES	DVL3 GSK3B LEF1	1 0 1 => 0 1 0 => -1 0 -1	3.62862e-11
EB => ES	DVL3 GSK3B PSEN1	1 0 1 => -1 -1 -1 => -1 0 -1	2.17107e-08
EB => ES	DVL3 GSK3B PSEN1	1 0 1 => -1 -1 0 => -1 0 -1	2.78954e-11
EB => ES	DVL3 GSK3B PSEN1	1 0 1 => -1 1 -1 => -1 0 -1	1.92906e-08
EB => ES	DVL3 GSK3B PSEN1	1 0 1 => -1 1 0 => -1 0 -1	2.31024e-11
EB => ES	DVL3 GSK3B PSEN1	1 0 1 => 0 -1 -1 => -1 0 -1	3.07667e-08
EB => ES	DVL3 GSK3B PSEN1	1 0 1 => 0 -1 0 => -1 0 -1	5.68316e-11
EB => ES	DVL3 GSK3B PSEN1	1 0 1 => 0 1 -1 => -1 0 -1	2.05395e-08
EB => ES	DVL3 GSK3B PSEN1	1 0 1 => 0 1 0 => -1 0 -1	3.47457e-11
EB => ES	DVL3 PSEN1 CTNNB1	1 1 0 => -1 -1 -1 => -1 -1 0	1.67467e-08
EB => ES	DVL3 PSEN1 CTNNB1	1 1 0 => -1 -1 1 => -1 -1 0	1.5231e-08
EB => ES	DVL3 PSEN1 CTNNB1	1 1 0 => -1 0 -1 => -1 -1 0	2.12951e-11
EB => ES	DVL3 PSEN1 CTNNB1	1 1 0 => -1 0 1 => -1 -1 0	1.78087e-11
EB => ES	DVL3 PSEN1 CTNNB1	1 1 0 => 0 -1 -1 => -1 -1 0	2.11908e-08
EB => ES	DVL3 PSEN1 CTNNB1	1 1 0 => 0 -1 1 => -1 -1 0	1.47858e-08
EB => ES	DVL3 PSEN1 CTNNB1	1 1 0 => 0 0 -1 => -1 -1 0	3.83099e-11
EB => ES	DVL3 PSEN1 CTNNB1	1 1 0 => 0 0 1 => -1 -1 0	2.3562e-11
EB => ES	DVL3 PSEN1 LEF1	1 1 1 => -1 -1 -1 => -1 -1 -1	1.61406e-08
EB => ES	DVL3 PSEN1 LEF1	1 1 1 => -1 -1 0 => -1 -1 -1	1.61404e-08
EB => ES	DVL3 PSEN1 LEF1	1 1 1 => -1 0 -1 => -1 -1 -1	1.99011e-11
EB => ES	DVL3 PSEN1 LEF1	1 1 1 => -1 0 0 => -1 -1 -1	1.99005e-11
EB => ES	DVL3 PSEN1 LEF1	1 1 1 => 0 -1 -1 => -1 -1 -1	1.86288e-08
EB => ES	DVL3 PSEN1 LEF1	1 1 1 => 0 -1 0 => -1 -1 -1	1.86288e-08
EB => ES	DVL3 PSEN1 LEF1	1 1 1 => 0 0 -1 => -1 -1 -1	3.24108e-11
EB => ES	DVL3 PSEN1 LEF1	1 1 1 => 0 0 0 => -1 -1 -1	3.24108e-11
EB => ES	FZD1 CSNK1E CTNNB1	1 -1 0 => -1 0 -1 => -1 1 0	1.31779e-09
EB => ES	FZD1 CSNK1E CTNNB1	1 -1 0 => -1 0 1 => -1 1 0	1.31059e-09
EB => ES	FZD1 CSNK1E CTNNB1	1 -1 0 => -1 1 -1 => -1 1 0	1.3204e-09
EB => ES	FZD1 CSNK1E CTNNB1	1 -1 0 => -1 1 1 => -1 1 0	1.31316e-09
EB => ES	FZD1 CSNK1E CTNNB1	1 -1 0 => 0 0 -1 => -1 1 0	4.35565e-10
EB => ES	FZD1 CSNK1E CTNNB1	1 -1 0 => 0 0 1 => -1 1 0	4.29545e-10
EB => ES	FZD1 CSNK1E CTNNB1	1 -1 0 => 0 1 -1 => -1 1 0	1.32157e-09
EB => ES	FZD1 CSNK1E CTNNB1	1 -1 0 => 0 1 1 => -1 1 0	1.31437e-09
EB => ES	FZD1 CSNK1E DVL3	1 -1 1 => -1 0 -1 => -1 1 -1	3.67406e-09
EB => ES	FZD1 CSNK1E DVL3	1 -1 1 => -1 0 0 => -1 1 -1	5.55884e-09
EB => ES	FZD1 CSNK1E DVL3	1 -1 1 => -1 1 -1 => -1 1 -1	3.68569e-09
EB => ES	FZD1 CSNK1E DVL3	1 -1 1 => -1 1 0 => -1 1 -1	5.58807e-09
EB => ES	FZD1 CSNK1E DVL3	1 -1 1 => 0 0 -1 => -1 1 -1	1.66414e-09
EB => ES	FZD1 CSNK1E DVL3	1 -1 1 => 0 0 0 => -1 1 -1	3.79456e-09
EB => ES	FZD1 CSNK1E DVL3	1 -1 1 => 0 1 -1 => -1 1 -1	3.68247e-09
EB => ES	FZD1 CSNK1E DVL3	1 -1 1 => 0 1 0 => -1 1 -1	5.56552e-09
EB => ES	FZD1 CSNK1E GSK3B	1 -1 0 => -1 0 -1 => -1 1 0	1.60098e-09
EB => ES	FZD1 CSNK1E GSK3B	1 -1 0 => -1 0 1 => -1 1 0	1.62748e-09
EB => ES	FZD1 CSNK1E GSK3B	1 -1 0 => -1 1 -1 => -1 1 0	1.6042e-09
EB => ES	FZD1 CSNK1E GSK3B	1 -1 0 => -1 1 1 => -1 1 0	1.63064e-09
EB => ES	FZD1 CSNK1E GSK3B	1 -1 0 => 0 0 -1 => -1 1 0	5.30206e-10
EB => ES	FZD1 CSNK1E GSK3B	1 -1 0 => 0 0 1 => -1 1 0	5.3434e-10
EB => ES	FZD1 CSNK1E GSK3B	1 -1 0 => 0 1 -1 => -1 1 0	1.60563e-09
EB => ES	FZD1 CSNK1E GSK3B	1 -1 0 => 0 1 1 => -1 1 0	1.63213e-09
EB => ES	FZD1 CSNK1E LEF1	1 -1 1 => -1 0 -1 => -1 1 -1	1.31492e-09
EB => ES	FZD1 CSNK1E LEF1	1 -1 1 => -1 0 0 => -1 1 -1	1.31491e-09
EB => ES	FZD1 CSNK1E LEF1	1 -1 1 => -1 1 -1 => -1 1 -1	1.31768e-09
EB => ES	FZD1 CSNK1E LEF1	1 -1 1 => -1 1 0 => -1 1 -1	1.3175e-09
EB => ES	FZD1 CSNK1E LEF1	1 -1 1 => 0 0 -1 => -1 1 -1	4.33157e-10
EB => ES	FZD1 CSNK1E LEF1	1 -1 1 => 0 0 0 => -1 1 -1	4.33157e-10
EB => ES	FZD1 CSNK1E LEF1	1 -1 1 => 0 1 -1 => -1 1 -1	1.31869e-09
EB => ES	FZD1 CSNK1E LEF1	1 -1 1 => 0 1 0 => -1 1 -1	1.31869e-09
EB => ES	FZD1 CSNK1E PSEN1	1 -1 1 => -1 0 -1 => -1 1 -1	1.28745e-06
EB => ES	FZD1 CSNK1E PSEN1	1 -1 1 => -1 0 0 => -1 1 -1	1.34821e-09
EB => ES	FZD1 CSNK1E PSEN1	1 -1 1 => -1 1 -1 => -1 1 -1	1.28999e-06
EB => ES	FZD1 CSNK1E PSEN1	1 -1 1 => -1 1 0 => -1 1 -1	1.35079e-09
EB => ES	FZD1 CSNK1E PSEN1	1 -1 1 => 0 0 -1 => -1 1 -1	4.20564e-07
EB => ES	FZD1 CSNK1E PSEN1	1 -1 1 => 0 0 0 => -1 1 -1	4.43118e-10
EB => ES	FZD1 CSNK1E PSEN1	1 -1 1 => 0 1 -1 => -1 1 -1	1.29122e-06
EB => ES	FZD1 CSNK1E PSEN1	1 -1 1 => 0 1 0 => -1 1 -1	1.35199e-09
EB => ES	FZD1 CTNNB1 LEF1	1 0 1 => -1 -1 -1 => -1 0 -1	1.31959e-09
EB => ES	FZD1 CTNNB1 LEF1	1 0 1 => -1 -1 0 => -1 0 -1	1.31959e-09
EB => ES	FZD1 CTNNB1 LEF1	1 0 1 => -1 1 -1 => -1 0 -1	1.31241e-09
EB => ES	FZD1 CTNNB1 LEF1	1 0 1 => -1 1 0 => -1 0 -1	1.31241e-09
EB => ES	FZD1 CTNNB1 LEF1	1 0 1 => 0 -1 -1 => -1 0 -1	2.66751e-09
EB => ES	FZD1 CTNNB1 LEF1	1 0 1 => 0 -1 0 => -1 0 -1	2.66751e-09
EB => ES	FZD1 CTNNB1 LEF1	1 0 1 => 0 1 -1 => -1 0 -1	2.66744e-09
EB => ES	FZD1 CTNNB1 LEF1	1 0 1 => 0 1 0 => -1 0 -1	2.66744e-09
EB => ES	FZD1 DVL3 CTNNB1	1 1 0 => -1 -1 -1 => -1 -1 0	3.90447e-09
EB => ES	FZD1 DVL3 CTNNB1	1 1 0 => -1 -1 1 => -1 -1 0	3.33442e-09
EB => ES	FZD1 DVL3 CTNNB1	1 1 0 => -1 0 -1 => -1 -1 0	6.51887e-09
EB => ES	FZD1 DVL3 CTNNB1	1 1 0 => -1 0 1 => -1 -1 0	4.10924e-09
EB => ES	FZD1 DVL3 CTNNB1	1 1 0 => 0 -1 -1 => -1 -1 0	5.64896e-09
EB => ES	FZD1 DVL3 CTNNB1	1 1 0 => 0 -1 1 => -1 -1 0	5.64295e-09
EB => ES	FZD1 DVL3 CTNNB1	1 1 0 => 0 0 -1 => -1 -1 0	3.47066e-09
EB => ES	FZD1 DVL3 CTNNB1	1 1 0 => 0 0 1 => -1 -1 0	3.44525e-09
EB => ES	FZD1 DVL3 GSK3B	1 1 0 => -1 -1 -1 => -1 -1 0	4.83077e-09
EB => ES	FZD1 DVL3 GSK3B	1 1 0 => -1 -1 1 => -1 -1 0	4.27032e-09
EB => ES	FZD1 DVL3 GSK3B	1 1 0 => -1 0 -1 => -1 -1 0	8.30021e-09
EB => ES	FZD1 DVL3 GSK3B	1 1 0 => -1 0 1 => -1 -1 0	5.6648e-09
EB => ES	FZD1 DVL3 GSK3B	1 1 0 => 0 -1 -1 => -1 -1 0	6.85646e-09
EB => ES	FZD1 DVL3 GSK3B	1 1 0 => 0 -1 1 => -1 -1 0	7.00088e-09
EB => ES	FZD1 DVL3 GSK3B	1 1 0 => 0 0 -1 => -1 -1 0	4.22004e-09
EB => ES	FZD1 DVL3 GSK3B	1 1 0 => 0 0 1 => -1 -1 0	4.28028e-09
EB => ES	FZD1 DVL3 LEF1	1 1 1 => -1 -1 -1 => -1 -1 -1	3.67662e-09
EB => ES	FZD1 DVL3 LEF1	1 1 1 => -1 -1 0 => -1 -1 -1	3.67645e-09
EB => ES	FZD1 DVL3 LEF1	1 1 1 => -1 0 -1 => -1 -1 -1	5.55502e-09
EB => ES	FZD1 DVL3 LEF1	1 1 1 => -1 0 0 => -1 -1 -1	5.55502e-09
EB => ES	FZD1 DVL3 LEF1	1 1 1 => 0 -1 -1 => -1 -1 -1	5.64656e-09
EB => ES	FZD1 DVL3 LEF1	1 1 1 => 0 -1 0 => -1 -1 -1	5.64656e-09
EB => ES	FZD1 DVL3 LEF1	1 1 1 => 0 0 -1 => -1 -1 -1	3.4605e-09
EB => ES	FZD1 DVL3 LEF1	1 1 1 => 0 0 0 => -1 -1 -1	3.4605e-09
EB => ES	FZD1 DVL3 PSEN1	1 1 1 => -1 -1 -1 => -1 -1 -1	2.93901e-06
EB => ES	FZD1 DVL3 PSEN1	1 1 1 => -1 -1 0 => -1 -1 -1	3.59268e-09
EB => ES	FZD1 DVL3 PSEN1	1 1 1 => -1 0 -1 => -1 -1 -1	2.58638e-06
EB => ES	FZD1 DVL3 PSEN1	1 1 1 => -1 0 0 => -1 -1 -1	4.93098e-09
EB => ES	FZD1 DVL3 PSEN1	1 1 1 => 0 -1 -1 => -1 -1 -1	5.55368e-06
EB => ES	FZD1 DVL3 PSEN1	1 1 1 => 0 -1 0 => -1 -1 -1	5.79699e-09
EB => ES	FZD1 DVL3 PSEN1	1 1 1 => 0 0 -1 => -1 -1 -1	3.38162e-06
EB => ES	FZD1 DVL3 PSEN1	1 1 1 => 0 0 0 => -1 -1 -1	3.54706e-09
EB => ES	FZD1 GSK3B CTNNB1	1 0 0 => -1 -1 -1 => -1 0 0	1.60804e-09
EB => ES	FZD1 GSK3B CTNNB1	1 0 0 => -1 -1 1 => -1 0 0	1.59591e-09
EB => ES	FZD1 GSK3B CTNNB1	1 0 0 => -1 1 -1 => -1 0 0	1.6324e-09
EB => ES	FZD1 GSK3B CTNNB1	1 0 0 => -1 1 1 => -1 0 0	1.62565e-09
EB => ES	FZD1 GSK3B CTNNB1	1 0 0 => 0 -1 -1 => -1 0 0	3.23675e-09
EB => ES	FZD1 GSK3B CTNNB1	1 0 0 => 0 -1 1 => -1 0 0	3.23663e-09
EB => ES	FZD1 GSK3B CTNNB1	1 0 0 => 0 1 -1 => -1 0 0	3.30863e-09
EB => ES	FZD1 GSK3B CTNNB1	1 0 0 => 0 1 1 => -1 0 0	3.30856e-09
EB => ES	FZD1 GSK3B LEF1	1 0 1 => -1 -1 -1 => -1 0 -1	1.60319e-09
EB => ES	FZD1 GSK3B LEF1	1 0 1 => -1 -1 0 => -1 0 -1	1.60319e-09
EB => ES	FZD1 GSK3B LEF1	1 0 1 => -1 1 -1 => -1 0 -1	1.6297e-09
EB => ES	FZD1 GSK3B LEF1	1 0 1 => -1 1 0 => -1 0 -1	1.6297e-09
EB => ES	FZD1 GSK3B LEF1	1 0 1 => 0 -1 -1 => -1 0 -1	3.23671e-09
EB => ES	FZD1 GSK3B LEF1	1 0 1 => 0 -1 0 => -1 0 -1	3.23671e-09
EB => ES	FZD1 GSK3B LEF1	1 0 1 => 0 1 -1 => -1 0 -1	3.3086e-09
EB => ES	FZD1 GSK3B LEF1	1 0 1 => 0 1 0 => -1 0 -1	3.3086e-09
EB => ES	FZD1 GSK3B PSEN1	1 0 1 => -1 -1 -1 => -1 0 -1	1.58907e-06
EB => ES	FZD1 GSK3B PSEN1	1 0 1 => -1 -1 0 => -1 0 -1	1.60291e-09
EB => ES	FZD1 GSK3B PSEN1	1 0 1 => -1 1 -1 => -1 0 -1	1.58474e-06
EB => ES	FZD1 GSK3B PSEN1	1 0 1 => -1 1 0 => -1 0 -1	1.6404e-09
EB => ES	FZD1 GSK3B PSEN1	1 0 1 => 0 -1 -1 => -1 0 -1	3.22991e-06
EB => ES	FZD1 GSK3B PSEN1	1 0 1 => 0 -1 0 => -1 0 -1	3.23613e-09
EB => ES	FZD1 GSK3B PSEN1	1 0 1 => 0 1 -1 => -1 0 -1	3.22986e-06
EB => ES	FZD1 GSK3B PSEN1	1 0 1 => 0 1 0 => -1 0 -1	3.33193e-09
EB => ES	FZD1 PSEN1 CTNNB1	1 1 0 => -1 -1 -1 => -1 -1 0	1.29034e-06
EB => ES	FZD1 PSEN1 CTNNB1	1 1 0 => -1 -1 1 => -1 -1 0	1.28763e-06
EB => ES	FZD1 PSEN1 CTNNB1	1 1 0 => -1 0 -1 => -1 -1 0	1.35249e-09
EB => ES	FZD1 PSEN1 CTNNB1	1 1 0 => -1 0 1 => -1 -1 0	1.3463e-09
EB => ES	FZD1 PSEN1 CTNNB1	1 1 0 => 0 -1 -1 => -1 -1 0	2.626e-06
EB => ES	FZD1 PSEN1 CTNNB1	1 1 0 => 0 -1 1 => -1 -1 0	2.62597e-06
EB => ES	FZD1 PSEN1 CTNNB1	1 1 0 => 0 0 -1 => -1 -1 0	2.73891e-09
EB => ES	FZD1 PSEN1 CTNNB1	1 1 0 => 0 0 1 => -1 -1 0	2.73885e-09
EB => ES	FZD1 PSEN1 LEF1	1 1 1 => -1 -1 -1 => -1 -1 -1	1.28926e-06
EB => ES	FZD1 PSEN1 LEF1	1 1 1 => -1 -1 0 => -1 -1 -1	1.28926e-06
EB => ES	FZD1 PSEN1 LEF1	1 1 1 => -1 0 -1 => -1 -1 -1	1.35001e-09
EB => ES	FZD1 PSEN1 LEF1	1 1 1 => -1 0 0 => -1 -1 -1	1.35001e-09
EB => ES	FZD1 PSEN1 LEF1	1 1 1 => 0 -1 -1 => -1 -1 -1	2.62598e-06
EB => ES	FZD1 PSEN1 LEF1	1 1 1 => 0 -1 0 => -1 -1 -1	2.62598e-06
EB => ES	FZD1 PSEN1 LEF1	1 1 1 => 0 0 -1 => -1 -1 -1	2.73889e-09
EB => ES	FZD1 PSEN1 LEF1	1 1 1 => 0 0 0 => -1 -1 -1	2.73889e-09
EB => ES	FZD5 CSNK1E CTNNB1	-1 -1 0 => 0 0 -1 => 1 1 0	1.31743e-09
EB => ES	FZD5 CSNK1E CTNNB1	-1 -1 0 => 0 0 1 => 1 1 0	1.31024e-09
EB => ES	FZD5 CSNK1E CTNNB1	-1 -1 0 => 0 1 -1 => 1 1 0	1.31851e-09
EB => ES	FZD5 CSNK1E CTNNB1	-1 -1 0 => 0 1 1 => 1 1 0	1.31129e-09
EB => ES	FZD5 CSNK1E CTNNB1	-1 -1 0 => 1 0 -1 => 1 1 0	1.31851e-09
EB => ES	FZD5 CSNK1E CTNNB1	-1 -1 0 => 1 0 1 => 1 1 0	1.31129e-09
EB => ES	FZD5 CSNK1E CTNNB1	-1 -1 0 => 1 1 -1 => 1 1 0	1.32202e-09
EB => ES	FZD5 CSNK1E CTNNB1	-1 -1 0 => 1 1 1 => 1 1 0	1.31479e-09
EB => ES	FZD5 CSNK1E DVL3	-1 -1 1 => 0 0 -1 => 1 1 -1	3.67188e-09
EB => ES	FZD5 CSNK1E DVL3	-1 -1 1 => 0 0 0 => 1 1 -1	5.55227e-09
EB => ES	FZD5 CSNK1E DVL3	-1 -1 1 => 0 1 -1 => 1 1 -1	3.67837e-09
EB => ES	FZD5 CSNK1E DVL3	-1 -1 1 => 0 1 0 => 1 1 -1	5.57193e-09
EB => ES	FZD5 CSNK1E DVL3	-1 -1 1 => 1 0 -1 => 1 1 -1	3.67837e-09
EB => ES	FZD5 CSNK1E DVL3	-1 -1 1 => 1 0 0 => 1 1 -1	5.57193e-09
EB => ES	FZD5 CSNK1E DVL3	-1 -1 1 => 1 1 -1 => 1 1 -1	3.68702e-09
EB => ES	FZD5 CSNK1E DVL3	-1 -1 1 => 1 1 0 => 1 1 -1	5.58103e-09
EB => ES	FZD5 CSNK1E GSK3B	-1 -1 0 => 0 0 -1 => 1 1 0	1.60053e-09
EB => ES	FZD5 CSNK1E GSK3B	-1 -1 0 => 0 0 1 => 1 1 0	1.62704e-09
EB => ES	FZD5 CSNK1E GSK3B	-1 -1 0 => 0 1 -1 => 1 1 0	1.60187e-09
EB => ES	FZD5 CSNK1E GSK3B	-1 -1 0 => 0 1 1 => 1 1 0	1.62834e-09
EB => ES	FZD5 CSNK1E GSK3B	-1 -1 0 => 1 0 -1 => 1 1 0	1.60187e-09
EB => ES	FZD5 CSNK1E GSK3B	-1 -1 0 => 1 0 1 => 1 1 0	1.62834e-09
EB => ES	FZD5 CSNK1E GSK3B	-1 -1 0 => 1 1 -1 => 1 1 0	1.60619e-09
EB => ES	FZD5 CSNK1E GSK3B	-1 -1 0 => 1 1 1 => 1 1 0	1.63265e-09
EB => ES	FZD5 CSNK1E LEF1	-1 -1 1 => 0 0 -1 => 1 1 -1	1.31456e-09
EB => ES	FZD5 CSNK1E LEF1	-1 -1 1 => 0 0 0 => 1 1 -1	1.31456e-09
EB => ES	FZD5 CSNK1E LEF1	-1 -1 1 => 0 1 -1 => 1 1 -1	1.31562e-09
EB => ES	FZD5 CSNK1E LEF1	-1 -1 1 => 0 1 0 => 1 1 -1	1.31562e-09
EB => ES	FZD5 CSNK1E LEF1	-1 -1 1 => 1 0 -1 => 1 1 -1	1.31562e-09
EB => ES	FZD5 CSNK1E LEF1	-1 -1 1 => 1 0 0 => 1 1 -1	1.31562e-09
EB => ES	FZD5 CSNK1E LEF1	-1 -1 1 => 1 1 -1 => 1 1 -1	1.3193e-09
EB => ES	FZD5 CSNK1E LEF1	-1 -1 1 => 1 1 0 => 1 1 -1	1.31913e-09
EB => ES	FZD5 CSNK1E PSEN1	-1 -1 1 => 0 0 -1 => 1 1 -1	1.2871e-06
EB => ES	FZD5 CSNK1E PSEN1	-1 -1 1 => 0 0 0 => 1 1 -1	1.34785e-09
EB => ES	FZD5 CSNK1E PSEN1	-1 -1 1 => 0 1 -1 => 1 1 -1	1.28814e-06
EB => ES	FZD5 CSNK1E PSEN1	-1 -1 1 => 0 1 0 => 1 1 -1	1.34891e-09
EB => ES	FZD5 CSNK1E PSEN1	-1 -1 1 => 1 0 -1 => 1 1 -1	1.28814e-06
EB => ES	FZD5 CSNK1E PSEN1	-1 -1 1 => 1 0 0 => 1 1 -1	1.34891e-09
EB => ES	FZD5 CSNK1E PSEN1	-1 -1 1 => 1 1 -1 => 1 1 -1	1.29163e-06
EB => ES	FZD5 CSNK1E PSEN1	-1 -1 1 => 1 1 0 => 1 1 -1	1.35242e-09
EB => ES	FZD5 CTNNB1 LEF1	-1 0 1 => 0 -1 -1 => 1 0 -1	6.67219e-12
EB => ES	FZD5 CTNNB1 LEF1	-1 0 1 => 0 -1 0 => 1 0 -1	6.67219e-12
EB => ES	FZD5 CTNNB1 LEF1	-1 0 1 => 0 1 -1 => 1 0 -1	6.60151e-12
EB => ES	FZD5 CTNNB1 LEF1	-1 0 1 => 0 1 0 => 1 0 -1	6.60151e-12
EB => ES	FZD5 CTNNB1 LEF1	-1 0 1 => 1 -1 -1 => 1 0 -1	1.31744e-09
EB => ES	FZD5 CTNNB1 LEF1	-1 0 1 => 1 -1 0 => 1 0 -1	1.31744e-09
EB => ES	FZD5 CTNNB1 LEF1	-1 0 1 => 1 1 -1 => 1 0 -1	1.31025e-09
EB => ES	FZD5 CTNNB1 LEF1	-1 0 1 => 1 1 0 => 1 0 -1	1.31025e-09
EB => ES	FZD5 DVL3 CTNNB1	-1 1 0 => 0 -1 -1 => 1 -1 0	2.62378e-11
EB => ES	FZD5 DVL3 CTNNB1	-1 1 0 => 0 -1 1 => 1 -1 0	2.00498e-11
EB => ES	FZD5 DVL3 CTNNB1	-1 1 0 => 0 0 -1 => 1 -1 0	6.09891e-11
EB => ES	FZD5 DVL3 CTNNB1	-1 1 0 => 0 0 1 => 1 -1 0	3.48107e-11
EB => ES	FZD5 DVL3 CTNNB1	-1 1 0 => 1 -1 -1 => 1 -1 0	3.89991e-09
EB => ES	FZD5 DVL3 CTNNB1	-1 1 0 => 1 -1 1 => 1 -1 0	3.32986e-09
EB => ES	FZD5 DVL3 CTNNB1	-1 1 0 => 1 0 -1 => 1 -1 0	6.51611e-09
EB => ES	FZD5 DVL3 CTNNB1	-1 1 0 => 1 0 1 => 1 -1 0	4.10648e-09
EB => ES	FZD5 DVL3 GSK3B	-1 1 0 => 0 -1 -1 => 1 -1 0	3.40097e-11
EB => ES	FZD5 DVL3 GSK3B	-1 1 0 => 0 -1 1 => 1 -1 0	2.65645e-11
EB => ES	FZD5 DVL3 GSK3B	-1 1 0 => 0 0 -1 => 1 -1 0	8.31884e-11
EB => ES	FZD5 DVL3 GSK3B	-1 1 0 => 0 0 1 => 1 -1 0	5.03438e-11
EB => ES	FZD5 DVL3 GSK3B	-1 1 0 => 1 -1 -1 => 1 -1 0	4.82516e-09
EB => ES	FZD5 DVL3 GSK3B	-1 1 0 => 1 -1 1 => 1 -1 0	4.26471e-09
EB => ES	FZD5 DVL3 GSK3B	-1 1 0 => 1 0 -1 => 1 -1 0	8.29682e-09
EB => ES	FZD5 DVL3 GSK3B	-1 1 0 => 1 0 1 => 1 -1 0	5.66141e-09
EB => ES	FZD5 DVL3 LEF1	-1 1 1 => 0 -1 -1 => 1 -1 -1	2.37632e-11
EB => ES	FZD5 DVL3 LEF1	-1 1 1 => 0 -1 0 => 1 -1 -1	2.37626e-11
EB => ES	FZD5 DVL3 LEF1	-1 1 1 => 0 0 -1 => 1 -1 -1	5.05177e-11
EB => ES	FZD5 DVL3 LEF1	-1 1 1 => 0 0 0 => 1 -1 -1	5.05177e-11
EB => ES	FZD5 DVL3 LEF1	-1 1 1 => 1 -1 -1 => 1 -1 -1	3.67206e-09
EB => ES	FZD5 DVL3 LEF1	-1 1 1 => 1 -1 0 => 1 -1 -1	3.67189e-09
EB => ES	FZD5 DVL3 LEF1	-1 1 1 => 1 0 -1 => 1 -1 -1	5.55226e-09
EB => ES	FZD5 DVL3 LEF1	-1 1 1 => 1 0 0 => 1 -1 -1	5.55226e-09
EB => ES	FZD5 DVL3 PSEN1	-1 1 1 => 0 -1 -1 => 1 -1 -1	1.72966e-08
EB => ES	FZD5 DVL3 PSEN1	-1 1 1 => 0 -1 0 => 1 -1 -1	2.29563e-11
EB => ES	FZD5 DVL3 PSEN1	-1 1 1 => 0 0 -1 => 1 -1 -1	2.39179e-08
EB => ES	FZD5 DVL3 PSEN1	-1 1 1 => 0 0 0 => 1 -1 -1	4.57415e-11
EB => ES	FZD5 DVL3 PSEN1	-1 1 1 => 1 -1 -1 => 1 -1 -1	2.93446e-06
EB => ES	FZD5 DVL3 PSEN1	-1 1 1 => 1 -1 0 => 1 -1 -1	3.58812e-09
EB => ES	FZD5 DVL3 PSEN1	-1 1 1 => 1 0 -1 => 1 -1 -1	2.58363e-06
EB => ES	FZD5 DVL3 PSEN1	-1 1 1 => 1 0 0 => 1 -1 -1	4.92822e-09
EB => ES	FZD5 FZD1 CSNK1E	-1 1 -1 => 0 -1 0 => 1 -1 1	1.3167e-09
EB => ES	FZD5 FZD1 CSNK1E	-1 1 -1 => 0 -1 1 => 1 -1 1	1.28483e-09
EB => ES	FZD5 FZD1 CSNK1E	-1 1 -1 => 0 0 0 => 1 -1 1	1.31598e-09
EB => ES	FZD5 FZD1 CSNK1E	-1 1 -1 => 0 0 1 => 1 -1 1	1.31832e-09
EB => ES	FZD5 FZD1 CSNK1E	-1 1 -1 => 1 -1 0 => 1 -1 1	1.3175e-09
EB => ES	FZD5 FZD1 CSNK1E	-1 1 -1 => 1 -1 1 => 1 -1 1	2.29751e-09
EB => ES	FZD5 FZD1 CSNK1E	-1 1 -1 => 1 0 0 => 1 -1 1	1.28492e-09
EB => ES	FZD5 FZD1 CSNK1E	-1 1 -1 => 1 0 1 => 1 -1 1	3.30822e-09
EB => ES	FZD5 FZD1 CTNNB1	-1 1 0 => 0 -1 -1 => 1 -1 0	1.31851e-09
EB => ES	FZD5 FZD1 CTNNB1	-1 1 0 => 0 -1 1 => 1 -1 0	1.31129e-09
EB => ES	FZD5 FZD1 CTNNB1	-1 1 0 => 0 0 -1 => 1 -1 0	1.3196e-09
EB => ES	FZD5 FZD1 CTNNB1	-1 1 0 => 0 0 1 => 1 -1 0	1.31241e-09
EB => ES	FZD5 FZD1 CTNNB1	-1 1 0 => 1 -1 -1 => 1 -1 0	1.3204e-09
EB => ES	FZD5 FZD1 CTNNB1	-1 1 0 => 1 -1 1 => 1 -1 0	1.31318e-09
EB => ES	FZD5 FZD1 CTNNB1	-1 1 0 => 1 0 -1 => 1 -1 0	1.32229e-09
EB => ES	FZD5 FZD1 CTNNB1	-1 1 0 => 1 0 1 => 1 -1 0	1.31507e-09
EB => ES	FZD5 FZD1 DVL3	-1 1 1 => 0 -1 -1 => 1 -1 -1	3.67837e-09
EB => ES	FZD5 FZD1 DVL3	-1 1 1 => 0 -1 0 => 1 -1 -1	5.57193e-09
EB => ES	FZD5 FZD1 DVL3	-1 1 1 => 0 0 -1 => 1 -1 -1	3.67646e-09
EB => ES	FZD5 FZD1 DVL3	-1 1 1 => 0 0 0 => 1 -1 -1	5.55504e-09
EB => ES	FZD5 FZD1 DVL3	-1 1 1 => 1 -1 -1 => 1 -1 -1	3.68318e-09
EB => ES	FZD5 FZD1 DVL3	-1 1 1 => 1 -1 0 => 1 -1 -1	5.57712e-09
EB => ES	FZD5 FZD1 DVL3	-1 1 1 => 1 0 -1 => 1 -1 -1	3.68678e-09
EB => ES	FZD5 FZD1 DVL3	-1 1 1 => 1 0 0 => 1 -1 -1	5.57861e-09
EB => ES	FZD5 FZD1 GSK3B	-1 1 0 => 0 -1 -1 => 1 -1 0	1.60187e-09
EB => ES	FZD5 FZD1 GSK3B	-1 1 0 => 0 -1 1 => 1 -1 0	1.62834e-09
EB => ES	FZD5 FZD1 GSK3B	-1 1 0 => 0 0 -1 => 1 -1 0	1.60319e-09
EB => ES	FZD5 FZD1 GSK3B	-1 1 0 => 0 0 1 => 1 -1 0	1.6297e-09
EB => ES	FZD5 FZD1 GSK3B	-1 1 0 => 1 -1 -1 => 1 -1 0	1.6042e-09
EB => ES	FZD5 FZD1 GSK3B	-1 1 0 => 1 -1 1 => 1 -1 0	1.63066e-09
EB => ES	FZD5 FZD1 GSK3B	-1 1 0 => 1 0 -1 => 1 -1 0	1.60652e-09
EB => ES	FZD5 FZD1 GSK3B	-1 1 0 => 1 0 1 => 1 -1 0	1.63299e-09
EB => ES	FZD5 FZD1 LEF1	-1 1 1 => 0 -1 -1 => 1 -1 -1	1.31562e-09
EB => ES	FZD5 FZD1 LEF1	-1 1 1 => 0 -1 0 => 1 -1 -1	1.31562e-09
EB => ES	FZD5 FZD1 LEF1	-1 1 1 => 0 0 -1 => 1 -1 -1	1.31672e-09
EB => ES	FZD5 FZD1 LEF1	-1 1 1 => 0 0 0 => 1 -1 -1	1.31672e-09
EB => ES	FZD5 FZD1 LEF1	-1 1 1 => 1 -1 -1 => 1 -1 -1	1.31769e-09
EB => ES	FZD5 FZD1 LEF1	-1 1 1 => 1 -1 0 => 1 -1 -1	1.31751e-09
EB => ES	FZD5 FZD1 LEF1	-1 1 1 => 1 0 -1 => 1 -1 -1	1.3194e-09
EB => ES	FZD5 FZD1 LEF1	-1 1 1 => 1 0 0 => 1 -1 -1	1.3194e-09
EB => ES	FZD5 FZD1 PSEN1	-1 1 1 => 0 -1 -1 => 1 -1 -1	1.28814e-06
EB => ES	FZD5 FZD1 PSEN1	-1 1 1 => 0 -1 0 => 1 -1 -1	1.34891e-09
EB => ES	FZD5 FZD1 PSEN1	-1 1 1 => 0 0 -1 => 1 -1 -1	1.28926e-06
EB => ES	FZD5 FZD1 PSEN1	-1 1 1 => 0 0 0 => 1 -1 -1	1.35002e-09
EB => ES	FZD5 FZD1 PSEN1	-1 1 1 => 1 -1 -1 => 1 -1 -1	1.29002e-06
EB => ES	FZD5 FZD1 PSEN1	-1 1 1 => 1 -1 0 => 1 -1 -1	1.3508e-09
EB => ES	FZD5 FZD1 PSEN1	-1 1 1 => 1 0 -1 => 1 -1 -1	1.29191e-06
EB => ES	FZD5 FZD1 PSEN1	-1 1 1 => 1 0 0 => 1 -1 -1	1.35269e-09
EB => ES	FZD5 GSK3B CTNNB1	-1 0 0 => 0 -1 -1 => 1 0 0	8.1727e-12
EB => ES	FZD5 GSK3B CTNNB1	-1 0 0 => 0 -1 1 => 1 0 0	8.04822e-12
EB => ES	FZD5 GSK3B CTNNB1	-1 0 0 => 0 1 -1 => 1 0 0	8.2358e-12
EB => ES	FZD5 GSK3B CTNNB1	-1 0 0 => 0 1 1 => 1 0 0	8.16839e-12
EB => ES	FZD5 GSK3B CTNNB1	-1 0 0 => 1 -1 -1 => 1 0 0	1.60539e-09
EB => ES	FZD5 GSK3B CTNNB1	-1 0 0 => 1 -1 1 => 1 0 0	1.59325e-09
EB => ES	FZD5 GSK3B CTNNB1	-1 0 0 => 1 1 -1 => 1 0 0	1.62975e-09
EB => ES	FZD5 GSK3B CTNNB1	-1 0 0 => 1 1 1 => 1 0 0	1.623e-09
EB => ES	FZD5 GSK3B LEF1	-1 0 1 => 0 -1 -1 => 1 0 -1	8.12291e-12
EB => ES	FZD5 GSK3B LEF1	-1 0 1 => 0 -1 0 => 1 0 -1	8.12291e-12
EB => ES	FZD5 GSK3B LEF1	-1 0 1 => 0 1 -1 => 1 0 -1	8.20883e-12
EB => ES	FZD5 GSK3B LEF1	-1 0 1 => 0 1 0 => 1 0 -1	8.20883e-12
EB => ES	FZD5 GSK3B LEF1	-1 0 1 => 1 -1 -1 => 1 0 -1	1.60054e-09
EB => ES	FZD5 GSK3B LEF1	-1 0 1 => 1 -1 0 => 1 0 -1	1.60054e-09
EB => ES	FZD5 GSK3B LEF1	-1 0 1 => 1 1 -1 => 1 0 -1	1.62705e-09
EB => ES	FZD5 GSK3B LEF1	-1 0 1 => 1 1 0 => 1 0 -1	1.62705e-09
EB => ES	FZD5 GSK3B PSEN1	-1 0 1 => 0 -1 -1 => 1 0 -1	8.0035e-09
EB => ES	FZD5 GSK3B PSEN1	-1 0 1 => 0 -1 0 => 1 0 -1	8.12156e-12
EB => ES	FZD5 GSK3B PSEN1	-1 0 1 => 0 1 -1 => 1 0 -1	7.95504e-09
EB => ES	FZD5 GSK3B PSEN1	-1 0 1 => 0 1 0 => 1 0 -1	8.26127e-12
EB => ES	FZD5 GSK3B PSEN1	-1 0 1 => 1 -1 -1 => 1 0 -1	1.58643e-06
EB => ES	FZD5 GSK3B PSEN1	-1 0 1 => 1 -1 0 => 1 0 -1	1.60025e-09
EB => ES	FZD5 GSK3B PSEN1	-1 0 1 => 1 1 -1 => 1 0 -1	1.5821e-06
EB => ES	FZD5 GSK3B PSEN1	-1 0 1 => 1 1 0 => 1 0 -1	1.63775e-09
EB => ES	FZD5 PSEN1 CTNNB1	-1 1 0 => 0 -1 -1 => 1 -1 0	6.48896e-09
EB => ES	FZD5 PSEN1 CTNNB1	-1 1 0 => 0 -1 1 => 1 -1 0	6.45861e-09
EB => ES	FZD5 PSEN1 CTNNB1	-1 1 0 => 0 0 -1 => 1 -1 0	6.83362e-12
EB => ES	FZD5 PSEN1 CTNNB1	-1 1 0 => 0 0 1 => 1 -1 0	6.77042e-12
EB => ES	FZD5 PSEN1 CTNNB1	-1 1 0 => 1 -1 -1 => 1 -1 0	1.28819e-06
EB => ES	FZD5 PSEN1 CTNNB1	-1 1 0 => 1 -1 1 => 1 -1 0	1.28548e-06
EB => ES	FZD5 PSEN1 CTNNB1	-1 1 0 => 1 0 -1 => 1 -1 0	1.35033e-09
EB => ES	FZD5 PSEN1 CTNNB1	-1 1 0 => 1 0 1 => 1 -1 0	1.34414e-09
EB => ES	FZD5 PSEN1 LEF1	-1 1 1 => 0 -1 -1 => 1 -1 -1	6.47682e-09
EB => ES	FZD5 PSEN1 LEF1	-1 1 1 => 0 -1 0 => 1 -1 -1	6.47682e-09
EB => ES	FZD5 PSEN1 LEF1	-1 1 1 => 0 0 -1 => 1 -1 -1	6.80834e-12
EB => ES	FZD5 PSEN1 LEF1	-1 1 1 => 0 0 0 => 1 -1 -1	6.80834e-12
EB => ES	FZD5 PSEN1 LEF1	-1 1 1 => 1 -1 -1 => 1 -1 -1	1.28711e-06
EB => ES	FZD5 PSEN1 LEF1	-1 1 1 => 1 -1 0 => 1 -1 -1	1.28711e-06
EB => ES	FZD5 PSEN1 LEF1	-1 1 1 => 1 0 -1 => 1 -1 -1	1.34786e-09
EB => ES	FZD5 PSEN1 LEF1	-1 1 1 => 1 0 0 => 1 -1 -1	1.34786e-09
EB => ES	GSK3B CTNNB1 LEF1	0 0 1 => -1 -1 -1 => 0 0 -1	8.14659e-12
EB => ES	GSK3B CTNNB1 LEF1	0 0 1 => -1 -1 0 => 0 0 -1	8.14659e-12
EB => ES	GSK3B CTNNB1 LEF1	0 0 1 => -1 1 -1 => 0 0 -1	8.06773e-12
EB => ES	GSK3B CTNNB1 LEF1	0 0 1 => -1 1 0 => 0 0 -1	8.06773e-12
EB => ES	GSK3B CTNNB1 LEF1	0 0 1 => 1 -1 -1 => 0 0 -1	8.25273e-12
EB => ES	GSK3B CTNNB1 LEF1	0 0 1 => 1 -1 0 => 0 0 -1	8.25273e-12
EB => ES	GSK3B CTNNB1 LEF1	0 0 1 => 1 1 -1 => 0 0 -1	8.20952e-12
EB => ES	GSK3B CTNNB1 LEF1	0 0 1 => 1 1 0 => 0 0 -1	8.20952e-12
EB => ES	GSK3B PSEN1 CTNNB1	0 1 0 => -1 -1 -1 => 0 -1 0	8.05003e-09
EB => ES	GSK3B PSEN1 CTNNB1	0 1 0 => -1 -1 1 => 0 -1 0	8.01102e-09
EB => ES	GSK3B PSEN1 CTNNB1	0 1 0 => -1 0 -1 => 0 -1 0	8.14525e-12
EB => ES	GSK3B PSEN1 CTNNB1	0 1 0 => -1 0 1 => 0 -1 0	8.06639e-12
EB => ES	GSK3B PSEN1 CTNNB1	0 1 0 => 1 -1 -1 => 0 -1 0	8.01098e-09
EB => ES	GSK3B PSEN1 CTNNB1	0 1 0 => 1 -1 1 => 0 -1 0	7.9914e-09
EB => ES	GSK3B PSEN1 CTNNB1	0 1 0 => 1 0 -1 => 0 -1 0	8.30559e-12
EB => ES	GSK3B PSEN1 CTNNB1	0 1 0 => 1 0 1 => 0 -1 0	8.2648e-12
EB => ES	GSK3B PSEN1 LEF1	0 1 1 => -1 -1 -1 => 0 -1 -1	8.03442e-09
EB => ES	GSK3B PSEN1 LEF1	0 1 1 => -1 -1 0 => 0 -1 -1	8.03442e-09
EB => ES	GSK3B PSEN1 LEF1	0 1 1 => -1 0 -1 => 0 -1 -1	8.1137e-12
EB => ES	GSK3B PSEN1 LEF1	0 1 1 => -1 0 0 => 0 -1 -1	8.1137e-12
EB => ES	GSK3B PSEN1 LEF1	0 1 1 => 1 -1 -1 => 0 -1 -1	8.00315e-09
EB => ES	GSK3B PSEN1 LEF1	0 1 1 => 1 -1 0 => 0 -1 -1	8.00315e-09
EB => ES	GSK3B PSEN1 LEF1	0 1 1 => 1 0 -1 => 0 -1 -1	8.28928e-12
EB => ES	GSK3B PSEN1 LEF1	0 1 1 => 1 0 0 => 0 -1 -1	8.28928e-12
EB => ES	LRP6 CSNK1E CTNNB1	-1 -1 0 => 0 0 -1 => 1 1 0	6.22455e-12
EB => ES	LRP6 CSNK1E CTNNB1	-1 -1 0 => 0 0 1 => 1 1 0	5.92572e-12
EB => ES	LRP6 CSNK1E CTNNB1	-1 -1 0 => 0 1 -1 => 1 1 0	1.32331e-09
EB => ES	LRP6 CSNK1E CTNNB1	-1 -1 0 => 0 1 1 => 1 1 0	1.29201e-09
EB => ES	LRP6 CSNK1E CTNNB1	-1 -1 0 => 1 0 -1 => 1 1 0	1.18197e-11
EB => ES	LRP6 CSNK1E CTNNB1	-1 -1 0 => 1 0 1 => 1 1 0	1.09284e-11
EB => ES	LRP6 CSNK1E CTNNB1	-1 -1 0 => 1 1 -1 => 1 1 0	2.43506e-09
EB => ES	LRP6 CSNK1E CTNNB1	-1 -1 0 => 1 1 1 => 1 1 0	2.34173e-09
EB => ES	LRP6 CSNK1E DVL3	-1 -1 1 => 0 0 -1 => 1 1 -1	5.4823e-11
EB => ES	LRP6 CSNK1E DVL3	-1 -1 1 => 0 0 0 => 1 1 -1	1.86841e-10
EB => ES	LRP6 CSNK1E DVL3	-1 -1 1 => 0 1 -1 => 1 1 -1	6.84085e-09
EB => ES	LRP6 CSNK1E DVL3	-1 -1 1 => 0 1 0 => 1 1 -1	1.8822e-08
EB => ES	LRP6 CSNK1E DVL3	-1 -1 1 => 1 0 -1 => 1 1 -1	1.43076e-10
EB => ES	LRP6 CSNK1E DVL3	-1 -1 1 => 1 0 0 => 1 1 -1	5.42036e-10
EB => ES	LRP6 CSNK1E DVL3	-1 -1 1 => 1 1 -1 => 1 1 -1	1.58197e-08
EB => ES	LRP6 CSNK1E DVL3	-1 -1 1 => 1 1 0 => 1 1 -1	5.27108e-08
EB => ES	LRP6 CSNK1E GSK3B	-1 -1 0 => 0 0 -1 => 1 1 0	7.65732e-12
EB => ES	LRP6 CSNK1E GSK3B	-1 -1 0 => 0 0 1 => 1 1 0	7.44203e-12
EB => ES	LRP6 CSNK1E GSK3B	-1 -1 0 => 0 1 -1 => 1 1 0	1.6143e-09
EB => ES	LRP6 CSNK1E GSK3B	-1 -1 0 => 0 1 1 => 1 1 0	1.61066e-09
EB => ES	LRP6 CSNK1E GSK3B	-1 -1 0 => 1 0 -1 => 1 1 0	1.46684e-11
EB => ES	LRP6 CSNK1E GSK3B	-1 -1 0 => 1 0 1 => 1 1 0	1.38202e-11
EB => ES	LRP6 CSNK1E GSK3B	-1 -1 0 => 1 1 -1 => 1 1 0	2.98037e-09
EB => ES	LRP6 CSNK1E GSK3B	-1 -1 0 => 1 1 1 => 1 1 0	2.92874e-09
EB => ES	LRP6 CSNK1E LEF1	-1 -1 1 => 0 0 -1 => 1 1 -1	6.10502e-12
EB => ES	LRP6 CSNK1E LEF1	-1 -1 1 => 0 0 0 => 1 1 -1	6.10502e-12
EB => ES	LRP6 CSNK1E LEF1	-1 -1 1 => 0 1 -1 => 1 1 -1	1.31079e-09
EB => ES	LRP6 CSNK1E LEF1	-1 -1 1 => 0 1 0 => 1 1 -1	1.31079e-09
EB => ES	LRP6 CSNK1E LEF1	-1 -1 1 => 1 0 -1 => 1 1 -1	1.14638e-11
EB => ES	LRP6 CSNK1E LEF1	-1 -1 1 => 1 0 0 => 1 1 -1	1.14632e-11
EB => ES	LRP6 CSNK1E LEF1	-1 -1 1 => 1 1 -1 => 1 1 -1	2.39791e-09
EB => ES	LRP6 CSNK1E LEF1	-1 -1 1 => 1 1 0 => 1 1 -1	2.39773e-09
EB => ES	LRP6 CSNK1E PSEN1	-1 -1 1 => 0 0 -1 => 1 1 -1	5.73282e-09
EB => ES	LRP6 CSNK1E PSEN1	-1 -1 1 => 0 0 0 => 1 1 -1	6.2241e-12
EB => ES	LRP6 CSNK1E PSEN1	-1 -1 1 => 0 1 -1 => 1 1 -1	1.25976e-06
EB => ES	LRP6 CSNK1E PSEN1	-1 -1 1 => 0 1 0 => 1 1 -1	1.33749e-09
EB => ES	LRP6 CSNK1E PSEN1	-1 -1 1 => 1 0 -1 => 1 1 -1	1.04696e-08
EB => ES	LRP6 CSNK1E PSEN1	-1 -1 1 => 1 0 0 => 1 1 -1	1.16137e-11
EB => ES	LRP6 CSNK1E PSEN1	-1 -1 1 => 1 1 -1 => 1 1 -1	2.269e-06
EB => ES	LRP6 CSNK1E PSEN1	-1 -1 1 => 1 1 0 => 1 1 -1	2.43689e-09
EB => ES	LRP6 CTNNB1 LEF1	-1 0 1 => 0 -1 -1 => 1 0 -1	6.7678e-12
EB => ES	LRP6 CTNNB1 LEF1	-1 0 1 => 0 -1 0 => 1 0 -1	6.7678e-12
EB => ES	LRP6 CTNNB1 LEF1	-1 0 1 => 0 1 -1 => 1 0 -1	6.56898e-12
EB => ES	LRP6 CTNNB1 LEF1	-1 0 1 => 0 1 0 => 1 0 -1	6.56898e-12
EB => ES	LRP6 CTNNB1 LEF1	-1 0 1 => 1 -1 -1 => 1 0 -1	1.25472e-11
EB => ES	LRP6 CTNNB1 LEF1	-1 0 1 => 1 -1 0 => 1 0 -1	1.25472e-11
EB => ES	LRP6 CTNNB1 LEF1	-1 0 1 => 1 1 -1 => 1 0 -1	1.19542e-11
EB => ES	LRP6 CTNNB1 LEF1	-1 0 1 => 1 1 0 => 1 0 -1	1.19542e-11
EB => ES	LRP6 DVL3 CTNNB1	-1 1 0 => 0 -1 -1 => 1 -1 0	4.96559e-11
EB => ES	LRP6 DVL3 CTNNB1	-1 1 0 => 0 -1 1 => 1 -1 0	3.21278e-11
EB => ES	LRP6 DVL3 CTNNB1	-1 1 0 => 0 0 -1 => 1 -1 0	1.5903e-10
EB => ES	LRP6 DVL3 CTNNB1	-1 1 0 => 0 0 1 => 1 -1 0	8.48705e-11
EB => ES	LRP6 DVL3 CTNNB1	-1 1 0 => 1 -1 -1 => 1 -1 0	1.24974e-10
EB => ES	LRP6 DVL3 CTNNB1	-1 1 0 => 1 -1 1 => 1 -1 0	7.27057e-11
EB => ES	LRP6 DVL3 CTNNB1	-1 1 0 => 1 0 -1 => 1 -1 0	4.57137e-10
EB => ES	LRP6 DVL3 CTNNB1	-1 1 0 => 1 0 1 => 1 -1 0	2.35997e-10
EB => ES	LRP6 DVL3 GSK3B	-1 1 0 => 0 -1 -1 => 1 -1 0	6.54055e-11
EB => ES	LRP6 DVL3 GSK3B	-1 1 0 => 0 -1 1 => 1 -1 0	4.44477e-11
EB => ES	LRP6 DVL3 GSK3B	-1 1 0 => 0 0 -1 => 1 -1 0	2.14724e-10
EB => ES	LRP6 DVL3 GSK3B	-1 1 0 => 0 0 1 => 1 -1 0	1.24713e-10
EB => ES	LRP6 DVL3 GSK3B	-1 1 0 => 1 -1 -1 => 1 -1 0	1.66993e-10
EB => ES	LRP6 DVL3 GSK3B	-1 1 0 => 1 -1 1 => 1 -1 0	1.03888e-10
EB => ES	LRP6 DVL3 GSK3B	-1 1 0 => 1 0 -1 => 1 -1 0	6.19494e-10
EB => ES	LRP6 DVL3 GSK3B	-1 1 0 => 1 0 1 => 1 -1 0	3.50684e-10
EB => ES	LRP6 DVL3 LEF1	-1 1 1 => 0 -1 -1 => 1 -1 -1	4.26452e-11
EB => ES	LRP6 DVL3 LEF1	-1 1 1 => 0 -1 0 => 1 -1 -1	4.26446e-11
EB => ES	LRP6 DVL3 LEF1	-1 1 1 => 0 0 -1 => 1 -1 -1	1.29366e-10
EB => ES	LRP6 DVL3 LEF1	-1 1 1 => 0 0 0 => 1 -1 -1	1.29366e-10
EB => ES	LRP6 DVL3 LEF1	-1 1 1 => 1 -1 -1 => 1 -1 -1	1.0424e-10
EB => ES	LRP6 DVL3 LEF1	-1 1 1 => 1 -1 0 => 1 -1 -1	1.04067e-10
EB => ES	LRP6 DVL3 LEF1	-1 1 1 => 1 0 -1 => 1 -1 -1	3.68682e-10
EB => ES	LRP6 DVL3 LEF1	-1 1 1 => 1 0 0 => 1 -1 -1	3.68681e-10
EB => ES	LRP6 DVL3 PSEN1	-1 1 1 => 0 -1 -1 => 1 -1 -1	2.47909e-08
EB => ES	LRP6 DVL3 PSEN1	-1 1 1 => 0 -1 0 => 1 -1 -1	3.92256e-11
EB => ES	LRP6 DVL3 PSEN1	-1 1 1 => 0 0 -1 => 1 -1 -1	5.45604e-08
EB => ES	LRP6 DVL3 PSEN1	-1 1 1 => 0 0 0 => 1 -1 -1	1.13504e-10
EB => ES	LRP6 DVL3 PSEN1	-1 1 1 => 1 -1 -1 => 1 -1 -1	5.11562e-08
EB => ES	LRP6 DVL3 PSEN1	-1 1 1 => 1 -1 0 => 1 -1 -1	9.32419e-11
EB => ES	LRP6 DVL3 PSEN1	-1 1 1 => 1 0 -1 => 1 -1 -1	1.45763e-07
EB => ES	LRP6 DVL3 PSEN1	-1 1 1 => 1 0 0 => 1 -1 -1	3.20888e-10
EB => ES	LRP6 FZD1 CSNK1E	-1 1 -1 => 0 -1 0 => 1 -1 1	1.31119e-09
EB => ES	LRP6 FZD1 CSNK1E	-1 1 -1 => 0 -1 1 => 1 -1 1	1.31393e-09
EB => ES	LRP6 FZD1 CSNK1E	-1 1 -1 => 0 0 0 => 1 -1 1	4.51813e-10
EB => ES	LRP6 FZD1 CSNK1E	-1 1 -1 => 0 0 1 => 1 -1 1	1.31486e-09
EB => ES	LRP6 FZD1 CSNK1E	-1 1 -1 => 1 -1 0 => 1 -1 1	2.39853e-09
EB => ES	LRP6 FZD1 CSNK1E	-1 1 -1 => 1 -1 1 => 1 -1 1	2.40397e-09
EB => ES	LRP6 FZD1 CSNK1E	-1 1 -1 => 1 0 0 => 1 -1 1	8.56227e-10
EB => ES	LRP6 FZD1 CSNK1E	-1 1 -1 => 1 0 1 => 1 -1 1	2.40511e-09
EB => ES	LRP6 FZD1 CTNNB1	-1 1 0 => 0 -1 -1 => 1 -1 0	1.32539e-09
EB => ES	LRP6 FZD1 CTNNB1	-1 1 0 => 0 -1 1 => 1 -1 0	1.2941e-09
EB => ES	LRP6 FZD1 CTNNB1	-1 1 0 => 0 0 -1 => 1 -1 0	2.58079e-09
EB => ES	LRP6 FZD1 CTNNB1	-1 1 0 => 0 0 1 => 1 -1 0	2.5805e-09
EB => ES	LRP6 FZD1 CTNNB1	-1 1 0 => 1 -1 -1 => 1 -1 0	2.43879e-09
EB => ES	LRP6 FZD1 CTNNB1	-1 1 0 => 1 -1 1 => 1 -1 0	2.34545e-09
EB => ES	LRP6 FZD1 CTNNB1	-1 1 0 => 1 0 -1 => 1 -1 0	4.60266e-09
EB => ES	LRP6 FZD1 CTNNB1	-1 1 0 => 1 0 1 => 1 -1 0	4.60177e-09
EB => ES	LRP6 FZD1 DVL3	-1 1 1 => 0 -1 -1 => 1 -1 -1	6.84558e-09
EB => ES	LRP6 FZD1 DVL3	-1 1 1 => 0 -1 0 => 1 -1 -1	1.88253e-08
EB => ES	LRP6 FZD1 DVL3	-1 1 1 => 0 0 -1 => 1 -1 -1	5.88719e-09
EB => ES	LRP6 FZD1 DVL3	-1 1 1 => 0 0 0 => 1 -1 -1	4.2213e-09
EB => ES	LRP6 FZD1 DVL3	-1 1 1 => 1 -1 -1 => 1 -1 -1	1.58262e-08
EB => ES	LRP6 FZD1 DVL3	-1 1 1 => 1 -1 0 => 1 -1 -1	5.27149e-08
EB => ES	LRP6 FZD1 DVL3	-1 1 1 => 1 0 -1 => 1 -1 -1	8.19682e-09
EB => ES	LRP6 FZD1 DVL3	-1 1 1 => 1 0 0 => 1 -1 -1	5.66559e-09
EB => ES	LRP6 FZD1 GSK3B	-1 1 0 => 0 -1 -1 => 1 -1 0	1.61687e-09
EB => ES	LRP6 FZD1 GSK3B	-1 1 0 => 0 -1 1 => 1 -1 0	1.61322e-09
EB => ES	LRP6 FZD1 GSK3B	-1 1 0 => 0 0 -1 => 1 -1 0	3.13159e-09
EB => ES	LRP6 FZD1 GSK3B	-1 1 0 => 0 0 1 => 1 -1 0	3.20082e-09
EB => ES	LRP6 FZD1 GSK3B	-1 1 0 => 1 -1 -1 => 1 -1 0	2.98494e-09
EB => ES	LRP6 FZD1 GSK3B	-1 1 0 => 1 -1 1 => 1 -1 0	2.93332e-09
EB => ES	LRP6 FZD1 GSK3B	-1 1 0 => 1 0 -1 => 1 -1 0	5.58507e-09
EB => ES	LRP6 FZD1 GSK3B	-1 1 0 => 1 0 1 => 1 -1 0	5.70809e-09
EB => ES	LRP6 FZD1 LEF1	-1 1 1 => 0 -1 -1 => 1 -1 -1	1.31288e-09
EB => ES	LRP6 FZD1 LEF1	-1 1 1 => 0 -1 0 => 1 -1 -1	1.31287e-09
EB => ES	LRP6 FZD1 LEF1	-1 1 1 => 0 0 -1 => 1 -1 -1	2.58068e-09
EB => ES	LRP6 FZD1 LEF1	-1 1 1 => 0 0 0 => 1 -1 -1	2.58068e-09
EB => ES	LRP6 FZD1 LEF1	-1 1 1 => 1 -1 -1 => 1 -1 -1	2.40163e-09
EB => ES	LRP6 FZD1 LEF1	-1 1 1 => 1 -1 0 => 1 -1 -1	2.40145e-09
EB => ES	LRP6 FZD1 LEF1	-1 1 1 => 1 0 -1 => 1 -1 -1	4.6023e-09
EB => ES	LRP6 FZD1 LEF1	-1 1 1 => 1 0 0 => 1 -1 -1	4.6023e-09
EB => ES	LRP6 FZD1 PSEN1	-1 1 1 => 0 -1 -1 => 1 -1 -1	1.26185e-06
EB => ES	LRP6 FZD1 PSEN1	-1 1 1 => 0 -1 0 => 1 -1 -1	1.33958e-09
EB => ES	LRP6 FZD1 PSEN1	-1 1 1 => 0 0 -1 => 1 -1 -1	2.54033e-06
EB => ES	LRP6 FZD1 PSEN1	-1 1 1 => 0 0 0 => 1 -1 -1	2.64969e-09
EB => ES	LRP6 FZD1 PSEN1	-1 1 1 => 1 -1 -1 => 1 -1 -1	2.27271e-06
EB => ES	LRP6 FZD1 PSEN1	-1 1 1 => 1 -1 0 => 1 -1 -1	2.44062e-09
EB => ES	LRP6 FZD1 PSEN1	-1 1 1 => 1 0 -1 => 1 -1 -1	4.53001e-06
EB => ES	LRP6 FZD1 PSEN1	-1 1 1 => 1 0 0 => 1 -1 -1	4.72534e-09
EB => ES	LRP6 FZD5 CSNK1E	-1 -1 -1 => 0 0 0 => 1 1 1	1.31078e-09
EB => ES	LRP6 FZD5 CSNK1E	-1 -1 -1 => 0 0 1 => 1 1 1	1.31199e-09
EB => ES	LRP6 FZD5 CSNK1E	-1 -1 -1 => 0 1 0 => 1 1 1	1.31198e-09
EB => ES	LRP6 FZD5 CSNK1E	-1 -1 -1 => 0 1 1 => 1 1 1	1.31542e-09
EB => ES	LRP6 FZD5 CSNK1E	-1 -1 -1 => 1 0 0 => 1 1 1	2.39773e-09
EB => ES	LRP6 FZD5 CSNK1E	-1 -1 -1 => 1 0 1 => 1 1 1	2.40013e-09
EB => ES	LRP6 FZD5 CSNK1E	-1 -1 -1 => 1 1 0 => 1 1 1	2.40013e-09
EB => ES	LRP6 FZD5 CSNK1E	-1 -1 -1 => 1 1 1 => 1 1 1	2.40649e-09
EB => ES	LRP6 FZD5 CTNNB1	-1 -1 0 => 0 0 -1 => 1 1 0	6.93549e-12
EB => ES	LRP6 FZD5 CTNNB1	-1 -1 0 => 0 0 1 => 1 1 0	6.62757e-12
EB => ES	LRP6 FZD5 CTNNB1	-1 -1 0 => 0 1 -1 => 1 1 0	1.32331e-09
EB => ES	LRP6 FZD5 CTNNB1	-1 -1 0 => 0 1 1 => 1 1 0	1.29201e-09
EB => ES	LRP6 FZD5 CTNNB1	-1 -1 0 => 1 0 -1 => 1 1 0	1.31092e-11
EB => ES	LRP6 FZD5 CTNNB1	-1 -1 0 => 1 0 1 => 1 1 0	1.21908e-11
EB => ES	LRP6 FZD5 CTNNB1	-1 -1 0 => 1 1 -1 => 1 1 0	2.43507e-09
EB => ES	LRP6 FZD5 CTNNB1	-1 -1 0 => 1 1 1 => 1 1 0	2.34173e-09
EB => ES	LRP6 FZD5 DVL3	-1 -1 1 => 0 0 -1 => 1 1 -1	5.76532e-11
EB => ES	LRP6 FZD5 DVL3	-1 -1 1 => 0 0 0 => 1 1 -1	1.93259e-10
EB => ES	LRP6 FZD5 DVL3	-1 -1 1 => 0 1 -1 => 1 1 -1	6.84085e-09
EB => ES	LRP6 FZD5 DVL3	-1 -1 1 => 0 1 0 => 1 1 -1	1.8822e-08
EB => ES	LRP6 FZD5 DVL3	-1 -1 1 => 1 0 -1 => 1 1 -1	1.49002e-10
EB => ES	LRP6 FZD5 DVL3	-1 -1 1 => 1 0 0 => 1 1 -1	5.59314e-10
EB => ES	LRP6 FZD5 DVL3	-1 -1 1 => 1 1 -1 => 1 1 -1	1.58197e-08
EB => ES	LRP6 FZD5 DVL3	-1 -1 1 => 1 1 0 => 1 1 -1	5.27108e-08
EB => ES	LRP6 FZD5 FZD1	-1 -1 1 => 0 0 -1 => 1 1 -1	1.31199e-09
EB => ES	LRP6 FZD5 FZD1	-1 -1 1 => 0 0 0 => 1 1 -1	1.31288e-09
EB => ES	LRP6 FZD5 FZD1	-1 -1 1 => 0 1 -1 => 1 1 -1	1.31384e-09
EB => ES	LRP6 FZD5 FZD1	-1 -1 1 => 0 1 0 => 1 1 -1	1.31566e-09
EB => ES	LRP6 FZD5 FZD1	-1 -1 1 => 1 0 -1 => 1 1 -1	2.40013e-09
EB => ES	LRP6 FZD5 FZD1	-1 -1 1 => 1 0 0 => 1 1 -1	2.40146e-09
EB => ES	LRP6 FZD5 FZD1	-1 -1 1 => 1 1 -1 => 1 1 -1	2.40365e-09
EB => ES	LRP6 FZD5 FZD1	-1 -1 1 => 1 1 0 => 1 1 -1	2.40671e-09
EB => ES	LRP6 FZD5 GSK3B	-1 -1 0 => 0 0 -1 => 1 1 0	8.5359e-12
EB => ES	LRP6 FZD5 GSK3B	-1 -1 0 => 0 0 1 => 1 1 0	8.30811e-12
EB => ES	LRP6 FZD5 GSK3B	-1 -1 0 => 0 1 -1 => 1 1 0	1.6143e-09
EB => ES	LRP6 FZD5 GSK3B	-1 -1 0 => 0 1 1 => 1 1 0	1.61066e-09
EB => ES	LRP6 FZD5 GSK3B	-1 -1 0 => 1 0 -1 => 1 1 0	1.62669e-11
EB => ES	LRP6 FZD5 GSK3B	-1 -1 0 => 1 0 1 => 1 1 0	1.53814e-11
EB => ES	LRP6 FZD5 GSK3B	-1 -1 0 => 1 1 -1 => 1 1 0	2.98037e-09
EB => ES	LRP6 FZD5 GSK3B	-1 -1 0 => 1 1 1 => 1 1 0	2.92875e-09
EB => ES	LRP6 FZD5 LEF1	-1 -1 1 => 0 0 -1 => 1 1 -1	6.81232e-12
EB => ES	LRP6 FZD5 LEF1	-1 -1 1 => 0 0 0 => 1 1 -1	6.81232e-12
EB => ES	LRP6 FZD5 LEF1	-1 -1 1 => 0 1 -1 => 1 1 -1	1.31079e-09
EB => ES	LRP6 FZD5 LEF1	-1 -1 1 => 0 1 0 => 1 1 -1	1.31079e-09
EB => ES	LRP6 FZD5 LEF1	-1 -1 1 => 1 0 -1 => 1 1 -1	1.27424e-11
EB => ES	LRP6 FZD5 LEF1	-1 -1 1 => 1 0 0 => 1 1 -1	1.27419e-11
EB => ES	LRP6 FZD5 LEF1	-1 -1 1 => 1 1 -1 => 1 1 -1	2.39791e-09
EB => ES	LRP6 FZD5 LEF1	-1 -1 1 => 1 1 0 => 1 1 -1	2.39773e-09
EB => ES	LRP6 FZD5 PSEN1	-1 -1 1 => 0 0 -1 => 1 1 -1	6.43037e-09
EB => ES	LRP6 FZD5 PSEN1	-1 -1 1 => 0 0 0 => 1 1 -1	6.93025e-12
EB => ES	LRP6 FZD5 PSEN1	-1 -1 1 => 0 1 -1 => 1 1 -1	1.25976e-06
EB => ES	LRP6 FZD5 PSEN1	-1 -1 1 => 0 1 0 => 1 1 -1	1.33749e-09
EB => ES	LRP6 FZD5 PSEN1	-1 -1 1 => 1 0 -1 => 1 1 -1	1.17209e-08
EB => ES	LRP6 FZD5 PSEN1	-1 -1 1 => 1 0 0 => 1 1 -1	1.28889e-11
EB => ES	LRP6 FZD5 PSEN1	-1 -1 1 => 1 1 -1 => 1 1 -1	2.269e-06
EB => ES	LRP6 FZD5 PSEN1	-1 -1 1 => 1 1 0 => 1 1 -1	2.43689e-09
EB => ES	LRP6 GSK3B CTNNB1	-1 0 0 => 0 -1 -1 => 1 0 0	8.4172e-12
EB => ES	LRP6 GSK3B CTNNB1	-1 0 0 => 0 -1 1 => 1 0 0	8.07377e-12
EB => ES	LRP6 GSK3B CTNNB1	-1 0 0 => 0 1 -1 => 1 0 0	8.2773e-12
EB => ES	LRP6 GSK3B CTNNB1	-1 0 0 => 0 1 1 => 1 0 0	8.08904e-12
EB => ES	LRP6 GSK3B CTNNB1	-1 0 0 => 1 -1 -1 => 1 0 0	1.58368e-11
EB => ES	LRP6 GSK3B CTNNB1	-1 0 0 => 1 -1 1 => 1 0 0	1.48125e-11
EB => ES	LRP6 GSK3B CTNNB1	-1 0 0 => 1 1 -1 => 1 0 0	1.52135e-11
EB => ES	LRP6 GSK3B CTNNB1	-1 0 0 => 1 1 1 => 1 0 0	1.4652e-11
EB => ES	LRP6 GSK3B LEF1	-1 0 1 => 0 -1 -1 => 1 0 -1	8.27983e-12
EB => ES	LRP6 GSK3B LEF1	-1 0 1 => 0 -1 0 => 1 0 -1	8.27983e-12
EB => ES	LRP6 GSK3B LEF1	-1 0 1 => 0 1 -1 => 1 0 -1	8.202e-12
EB => ES	LRP6 GSK3B LEF1	-1 0 1 => 0 1 0 => 1 0 -1	8.202e-12
EB => ES	LRP6 GSK3B LEF1	-1 0 1 => 1 -1 -1 => 1 0 -1	1.54271e-11
EB => ES	LRP6 GSK3B LEF1	-1 0 1 => 1 -1 0 => 1 0 -1	1.54271e-11
EB => ES	LRP6 GSK3B LEF1	-1 0 1 => 1 1 -1 => 1 0 -1	1.49889e-11
EB => ES	LRP6 GSK3B LEF1	-1 0 1 => 1 1 0 => 1 0 -1	1.49889e-11
EB => ES	LRP6 GSK3B PSEN1	-1 0 1 => 0 -1 -1 => 1 0 -1	7.98436e-09
EB => ES	LRP6 GSK3B PSEN1	-1 0 1 => 0 -1 0 => 1 0 -1	8.27849e-12
EB => ES	LRP6 GSK3B PSEN1	-1 0 1 => 0 1 -1 => 1 0 -1	7.84829e-09
EB => ES	LRP6 GSK3B PSEN1	-1 0 1 => 0 1 0 => 1 0 -1	8.2408e-12
EB => ES	LRP6 GSK3B PSEN1	-1 0 1 => 1 -1 -1 => 1 0 -1	1.45647e-08
EB => ES	LRP6 GSK3B PSEN1	-1 0 1 => 1 -1 0 => 1 0 -1	1.54246e-11
EB => ES	LRP6 GSK3B PSEN1	-1 0 1 => 1 1 -1 => 1 0 -1	1.4159e-08
EB => ES	LRP6 GSK3B PSEN1	-1 0 1 => 1 1 0 => 1 0 -1	1.50377e-11
EB => ES	LRP6 PSEN1 CTNNB1	-1 1 0 => 0 -1 -1 => 1 -1 0	6.44062e-09
EB => ES	LRP6 PSEN1 CTNNB1	-1 1 0 => 0 -1 1 => 1 -1 0	6.35541e-09
EB => ES	LRP6 PSEN1 CTNNB1	-1 1 0 => 0 0 -1 => 1 -1 0	6.88997e-12
EB => ES	LRP6 PSEN1 CTNNB1	-1 1 0 => 0 0 1 => 1 -1 0	6.71529e-12
EB => ES	LRP6 PSEN1 CTNNB1	-1 1 0 => 1 -1 -1 => 1 -1 0	1.16898e-08
EB => ES	LRP6 PSEN1 CTNNB1	-1 1 0 => 1 -1 1 => 1 -1 0	1.14357e-08
EB => ES	LRP6 PSEN1 CTNNB1	-1 1 0 => 1 0 -1 => 1 -1 0	1.2707e-11
EB => ES	LRP6 PSEN1 CTNNB1	-1 1 0 => 1 0 1 => 1 -1 0	1.2186e-11
EB => ES	LRP6 PSEN1 LEF1	-1 1 1 => 0 -1 -1 => 1 -1 -1	6.40654e-09
EB => ES	LRP6 PSEN1 LEF1	-1 1 1 => 0 -1 0 => 1 -1 -1	6.40654e-09
EB => ES	LRP6 PSEN1 LEF1	-1 1 1 => 0 0 -1 => 1 -1 -1	6.8201e-12
EB => ES	LRP6 PSEN1 LEF1	-1 1 1 => 0 0 0 => 1 -1 -1	6.8201e-12
EB => ES	LRP6 PSEN1 LEF1	-1 1 1 => 1 -1 -1 => 1 -1 -1	1.15883e-08
EB => ES	LRP6 PSEN1 LEF1	-1 1 1 => 1 -1 0 => 1 -1 -1	1.15882e-08
EB => ES	LRP6 PSEN1 LEF1	-1 1 1 => 1 0 -1 => 1 -1 -1	1.24992e-11
EB => ES	LRP6 PSEN1 LEF1	-1 1 1 => 1 0 0 => 1 -1 -1	1.24986e-11
EB => ES	PSEN1 CTNNB1 LEF1	1 0 1 => -1 -1 -1 => -1 0 -1	6.52052e-09
EB => ES	PSEN1 CTNNB1 LEF1	1 0 1 => -1 -1 0 => -1 0 -1	6.52052e-09
EB => ES	PSEN1 CTNNB1 LEF1	1 0 1 => -1 1 -1 => -1 0 -1	6.50094e-09
EB => ES	PSEN1 CTNNB1 LEF1	1 0 1 => -1 1 0 => -1 0 -1	6.50094e-09
EB => ES	PSEN1 CTNNB1 LEF1	1 0 1 => 0 -1 -1 => -1 0 -1	6.84053e-12
EB => ES	PSEN1 CTNNB1 LEF1	1 0 1 => 0 -1 0 => -1 0 -1	6.84053e-12
EB => ES	PSEN1 CTNNB1 LEF1	1 0 1 => 0 1 -1 => -1 0 -1	6.80042e-12
EB => ES	PSEN1 CTNNB1 LEF1	1 0 1 => 0 1 0 => -1 0 -1	6.80042e-12

## Sheet: JAK-STAT ESCtoEB mouse
Transition	Gene or Gene combination	Transcriptional Intervention	Transition Probability
ES => EB	CISH	-1 => 0 => 1	6.25101e-06
ES => EB	CISH	-1 => 1 => 1	3.64797e-06
ES => EB	JAK1	-1 => 0 => 1	4.02796e-06
ES => EB	JAK1	-1 => 1 => 1	3.69922e-06
ES => EB	PIAS2	1 => -1 => -1	0.0141161
ES => EB	PIAS2	1 => 0 => -1	7.85687e-07
ES => EB	PIM1	1 => -1 => -1	7.8537e-07
ES => EB	PIM1	1 => 0 => -1	7.8537e-07
ES => EB	SOCS2	1 => -1 => -1	3.64522e-06
ES => EB	SOCS2	1 => 0 => -1	3.64537e-06
ES => EB	SOCS5	-1 => 0 => 1	7.7975e-07
ES => EB	SOCS5	-1 => 1 => 1	3.6425e-06
ES => EB	STAM	0 => -1 => 0	7.86983e-10
ES => EB	STAM	0 => 1 => 0	7.9209e-10
ES => EB	STAT2	-1 => 0 => 1	2.36419e-08
ES => EB	STAT2	-1 => 1 => 1	1.31729e-05
ES => EB	STAT3	-1 => 0 => 1	1.35949e-08
ES => EB	STAT3	-1 => 1 => 1	4.87897e-06
ES => EB	CISH SOCS5	-1 -1 => 0 0 => 1 1	7.85372e-07
ES => EB	CISH SOCS5	-1 -1 => 0 1 => 1 1	3.65058e-06
ES => EB	CISH SOCS5	-1 -1 => 1 0 => 1 1	3.64235e-06
ES => EB	CISH SOCS5	-1 -1 => 1 1 => 1 1	3.64809e-06
ES => EB	JAK1 CISH	-1 -1 => 0 0 => 1 1	3.20588e-05
ES => EB	JAK1 CISH	-1 -1 => 0 1 => 1 1	1.87165e-05
ES => EB	JAK1 CISH	-1 -1 => 1 0 => 1 1	2.95251e-05
ES => EB	JAK1 CISH		1.74862e-05
ES => EB	JAK1 PIAS2	-1 1 => 0 -1 => 1 -1	0.0286399
ES => EB	JAK1 PIAS2	-1 1 => 0 0 => 1 -1	5.13354e-06
ES => EB	JAK1 PIAS2	-1 1 => 1 -1 => 1 -1	0.0250839
ES => EB	JAK1 PIAS2	-1 1 => 1 0 => 1 -1	2.93341e-06
ES => EB	JAK1 PIM1	-1 1 => 0 -1 => 1 -1	4.02796e-06
ES => EB	JAK1 PIM1	-1 1 => 0 0 => 1 -1	4.02796e-06
ES => EB	JAK1 PIM1	-1 1 => 1 -1 => 1 -1	3.69922e-06
ES => EB	JAK1 PIM1	-1 1 => 1 0 => 1 -1	3.69922e-06
ES => EB	JAK1 SOCS2	-1 1 => 0 -1 => 1 -1	1.87025e-05
ES => EB	JAK1 SOCS2	-1 1 => 0 0 => 1 -1	1.87032e-05
ES => EB	JAK1 SOCS2	-1 1 => 1 -1 => 1 -1	1.7476e-05
ES => EB	JAK1 SOCS2	-1 1 => 1 0 => 1 -1	1.74765e-05
ES => EB	JAK1 SOCS5	-1 -1 => 0 0 => 1 1	3.99915e-06
ES => EB	JAK1 SOCS5	-1 -1 => 0 1 => 1 1	1.86884e-05
ES => EB	JAK1 SOCS5	-1 -1 => 1 0 => 1 1	3.67825e-06
ES => EB	JAK1 SOCS5	-1 -1 => 1 1 => 1 1	1.74658e-05
ES => EB	JAK1 STAM	-1 0 => 0 -1 => 1 0	4.03634e-09
ES => EB	JAK1 STAM	-1 0 => 0 1 => 1 0	4.03744e-09
ES => EB	JAK1 STAM	-1 0 => 1 -1 => 1 0	3.70682e-09
ES => EB	JAK1 STAM	-1 0 => 1 1 => 1 0	9.16337e-09
ES => EB	JAK1 STAT2	-1 -1 => 0 0 => 1 1	1.22335e-07
ES => EB	JAK1 STAT2	-1 -1 => 0 1 => 1 1	6.75615e-05
ES => EB	JAK1 STAT2	-1 -1 => 1 0 => 1 1	1.06649e-07
ES => EB	JAK1 STAT2	-1 -1 => 1 1 => 1 1	6.20323e-05
ES => EB	JAK1 STAT3	-1 -1 => 0 0 => 1 1	7.02091e-08
ES => EB	JAK1 STAT3	-1 -1 => 0 1 => 1 1	2.506e-05
ES => EB	JAK1 STAT3	-1 -1 => 1 0 => 1 1	7.31584e-08
ES => EB	JAK1 STAT3	-1 -1 => 1 1 => 1 1	2.29858e-05
ES => EB	PIAS2 CISH	1 -1 => -1 0 => -1 1	0.0746235
ES => EB	PIAS2 CISH	1 -1 => -1 1 => -1 1	0.049054
ES => EB	PIAS2 CISH	1 -1 => 0 0 => -1 1	6.25357e-06
ES => EB	PIAS2 CISH	1 -1 => 0 1 => -1 1	3.64946e-06
ES => EB	PIAS2 PIM1	1 1 => -1 -1 => -1 -1	0.0141161
ES => EB	PIAS2 PIM1	1 1 => -1 0 => -1 -1	0.0141161
ES => EB	PIAS2 PIM1	1 1 => 0 -1 => -1 -1	7.85687e-07
ES => EB	PIAS2 PIM1	1 1 => 0 0 => -1 -1	7.85687e-07
ES => EB	PIAS2 SOCS2	1 1 => -1 -1 => -1 -1	0.0490512
ES => EB	PIAS2 SOCS2	1 1 => -1 0 => -1 -1	0.0490514
ES => EB	PIAS2 SOCS2	1 1 => 0 -1 => -1 -1	3.64671e-06
ES => EB	PIAS2 SOCS2	1 1 => 0 0 => -1 -1	3.64686e-06
ES => EB	PIAS2 SOCS5	1 -1 => -1 0 => -1 1	0.0141105
ES => EB	PIAS2 SOCS5	1 -1 => -1 1 => -1 1	0.0490485
ES => EB	PIAS2 SOCS5	1 -1 => 0 0 => -1 1	7.80068e-07
ES => EB	PIAS2 SOCS5	1 -1 => 0 1 => -1 1	3.64399e-06
ES => EB	PIAS2 STAT2	1 -1 => -1 0 => -1 1	0.00520919
ES => EB	PIAS2 STAT2	1 -1 => -1 1 => -1 1	0.0331323
ES => EB	PIAS2 STAT2	1 -1 => 0 0 => -1 1	2.36493e-08
ES => EB	PIAS2 STAT2	1 -1 => 0 1 => -1 1	1.31782e-05
ES => EB	PIAS2 STAT3	1 -1 => -1 0 => -1 1	0.00520345
ES => EB	PIAS2 STAT3	1 -1 => -1 1 => -1 1	0.026245
ES => EB	PIAS2 STAT3	1 -1 => 0 0 => -1 1	1.36041e-08
ES => EB	PIAS2 STAT3	1 -1 => 0 1 => -1 1	4.88094e-06
ES => EB	PIM1 CISH	1 -1 => -1 0 => -1 1	6.25101e-06
ES => EB	PIM1 CISH	1 -1 => -1 1 => -1 1	3.64797e-06
ES => EB	PIM1 CISH	1 -1 => 0 0 => -1 1	6.25101e-06
ES => EB	PIM1 CISH	1 -1 => 0 1 => -1 1	3.64797e-06
ES => EB	PIM1 SOCS5	1 -1 => -1 0 => -1 1	7.7975e-07
ES => EB	PIM1 SOCS5	1 -1 => -1 1 => -1 1	3.6425e-06
ES => EB	PIM1 SOCS5	1 -1 => 0 0 => -1 1	7.7975e-07
ES => EB	PIM1 SOCS5	1 -1 => 0 1 => -1 1	3.6425e-06
ES => EB	SOCS2 CISH	1 -1 => -1 0 => -1 1	3.65345e-06
ES => EB	SOCS2 CISH	1 -1 => -1 1 => -1 1	3.64795e-06
ES => EB	SOCS2 CISH	1 -1 => 0 0 => -1 1	3.65084e-06
ES => EB	SOCS2 CISH	1 -1 => 0 1 => -1 1	3.64824e-06
ES => EB	SOCS2 PIM1	1 1 => -1 -1 => -1 -1	3.64522e-06
ES => EB	SOCS2 PIM1	1 1 => -1 0 => -1 -1	3.64522e-06
ES => EB	SOCS2 PIM1	1 1 => 0 -1 => -1 -1	3.64537e-06
ES => EB	SOCS2 PIM1	1 1 => 0 0 => -1 -1	3.64537e-06
ES => EB	SOCS2 SOCS5	1 -1 => -1 0 => -1 1	3.49037e-06
ES => EB	SOCS2 SOCS5	1 -1 => -1 1 => -1 1	3.65054e-06
ES => EB	SOCS2 SOCS5	1 -1 => 0 0 => -1 1	3.64522e-06
ES => EB	SOCS2 SOCS5	1 -1 => 0 1 => -1 1	3.64824e-06
ES => EB	STAM CISH	0 -1 => -1 0 => 0 1	6.26206e-09
ES => EB	STAM CISH	0 -1 => -1 1 => 0 1	3.66012e-09
ES => EB	STAM CISH	0 -1 => 1 0 => 0 1	6.26358e-09
ES => EB	STAM CISH	0 -1 => 1 1 => 0 1	3.66011e-09
ES => EB	STAM PIAS2	0 1 => -1 -1 => 0 -1	3.54235e-06
ES => EB	STAM PIAS2	0 1 => -1 0 => 0 -1	7.87301e-10
ES => EB	STAM PIAS2	0 1 => 1 -1 => 0 -1	1.71401e-05
ES => EB	STAM PIAS2	0 1 => 1 0 => 0 -1	7.94657e-10
ES => EB	STAM PIM1	0 1 => -1 -1 => 0 -1	7.86983e-10
ES => EB	STAM PIM1	0 1 => -1 0 => 0 -1	7.86983e-10
ES => EB	STAM PIM1	0 1 => 1 -1 => 0 -1	7.9209e-10
ES => EB	STAM PIM1	0 1 => 1 0 => 0 -1	7.9209e-10
ES => EB	STAM SOCS2	0 1 => -1 -1 => 0 -1	3.65739e-09
ES => EB	STAM SOCS2	0 1 => -1 0 => 0 -1	3.65752e-09
ES => EB	STAM SOCS2	0 1 => 1 -1 => 0 -1	3.65739e-09
ES => EB	STAM SOCS2	0 1 => 1 0 => 0 -1	3.65752e-09
ES => EB	STAM SOCS5	0 -1 => -1 0 => 0 1	7.84959e-10
ES => EB	STAM SOCS5	0 -1 => -1 1 => 0 1	3.65464e-09
ES => EB	STAM SOCS5	0 -1 => 1 0 => 0 1	7.84958e-10
ES => EB	STAM SOCS5	0 -1 => 1 1 => 0 1	3.65464e-09
ES => EB	STAM STAT2	0 -1 => -1 0 => 0 1	2.42048e-11
ES => EB	STAM STAT2	0 -1 => -1 1 => 0 1	1.32005e-08
ES => EB	STAM STAT2	0 -1 => 1 0 => 0 1	2.43126e-11
ES => EB	STAM STAT2	0 -1 => 1 1 => 0 1	1.3286e-08
ES => EB	STAM STAT3	0 -1 => -1 0 => 0 1	1.38779e-11
ES => EB	STAM STAT3	0 -1 => -1 1 => 0 1	4.91232e-09
ES => EB	STAM STAT3	0 -1 => 1 0 => 0 1	1.40197e-11
ES => EB	STAM STAT3	0 -1 => 1 1 => 0 1	4.94304e-09
ES => EB	STAT2 CISH	-1 -1 => 0 0 => 1 1	1.85562e-07
ES => EB	STAT2 CISH	-1 -1 => 0 1 => 1 1	1.42575e-07
ES => EB	STAT2 CISH	-1 -1 => 1 0 => 1 1	0.000104845
ES => EB	STAT2 CISH	-1 -1 => 1 1 => 1 1	6.12193e-05
ES => EB	STAT2 PIM1	-1 1 => 0 -1 => 1 -1	2.36419e-08
ES => EB	STAT2 PIM1	-1 1 => 0 0 => 1 -1	2.36419e-08
ES => EB	STAT2 PIM1	-1 1 => 1 -1 => 1 -1	1.31729e-05
ES => EB	STAT2 PIM1	-1 1 => 1 0 => 1 -1	1.31729e-05
ES => EB	STAT2 SOCS2	-1 1 => 0 -1 => 1 -1	1.42735e-07
ES => EB	STAT2 SOCS2	-1 1 => 0 0 => 1 -1	1.42582e-07
ES => EB	STAT2 SOCS2	-1 1 => 1 -1 => 1 -1	6.11735e-05
ES => EB	STAT2 SOCS2	-1 1 => 1 0 => 1 -1	6.11758e-05
ES => EB	STAT2 SOCS5	-1 -1 => 0 0 => 1 1	2.36319e-08
ES => EB	STAT2 SOCS5	-1 -1 => 0 1 => 1 1	1.42413e-07
ES => EB	STAT2 SOCS5	-1 -1 => 1 0 => 1 1	1.30788e-05
ES => EB	STAT2 SOCS5	-1 -1 => 1 1 => 1 1	6.11276e-05
ES => EB	STAT2 STAT3	-1 -1 => 0 0 => 1 1	1.76059e-08
ES => EB	STAT2 STAT3	-1 -1 => 0 1 => 1 1	9.46878e-06
ES => EB	STAT2 STAT3	-1 -1 => 1 0 => 1 1	7.82453e-06
ES => EB	STAT2 STAT3	-1 -1 => 1 1 => 1 1	1.05158e-05
ES => EB	STAT3 CISH	-1 -1 => 0 0 => 1 1	1.06912e-07
ES => EB	STAT3 CISH	-1 -1 => 0 1 => 1 1	7.94361e-08
ES => EB	STAT3 CISH	-1 -1 => 1 0 => 1 1	3.87417e-05
ES => EB	STAT3 CISH	-1 -1 => 1 1 => 1 1	2.33436e-05
ES => EB	STAT3 PIM1	-1 1 => 0 -1 => 1 -1	1.35949e-08
ES => EB	STAT3 PIM1	-1 1 => 0 0 => 1 -1	1.35949e-08
ES => EB	STAT3 PIM1	-1 1 => 1 -1 => 1 -1	4.87897e-06
ES => EB	STAT3 PIM1	-1 1 => 1 0 => 1 -1	4.87897e-06
ES => EB	STAT3 SOCS2	-1 1 => 0 -1 => 1 -1	7.95087e-08
ES => EB	STAT3 SOCS2	-1 1 => 0 0 => 1 -1	7.94333e-08
ES => EB	STAT3 SOCS2	-1 1 => 1 -1 => 1 -1	2.33341e-05
ES => EB	STAT3 SOCS2	-1 1 => 1 0 => 1 -1	2.33301e-05
ES => EB	STAT3 SOCS5	-1 -1 => 0 0 => 1 1	1.35768e-08
ES => EB	STAT3 SOCS5	-1 -1 => 0 1 => 1 1	7.93427e-08
ES => EB	STAT3 SOCS5	-1 -1 => 1 0 => 1 1	4.84902e-06
ES => EB	STAT3 SOCS5	-1 -1 => 1 1 => 1 1	2.33098e-05
ES => EB	JAK1 CISH SOCS5	-1 -1 -1 => 0 0 0 => 1 1 1	4.02797e-06
ES => EB	JAK1 CISH SOCS5	-1 -1 -1 => 0 0 1 => 1 1 1	1.87299e-05
ES => EB	JAK1 CISH SOCS5	-1 -1 -1 => 0 1 0 => 1 1 1	1.86877e-05
ES => EB	JAK1 CISH SOCS5	-1 -1 -1 => 0 1 1 => 1 1 1	1.87172e-05
ES => EB	JAK1 CISH SOCS5	-1 -1 -1 => 1 0 0 => 1 1 1	3.69923e-06
ES => EB	JAK1 CISH SOCS5	-1 -1 -1 => 1 0 1 => 1 1 1	1.74959e-05
ES => EB	JAK1 CISH SOCS5	-1 -1 -1 => 1 1 0 => 1 1 1	1.74652e-05
ES => EB	JAK1 CISH SOCS5	-1 -1 -1 => 1 1 1 => 1 1 1	1.74867e-05
ES => EB	JAK1 PIAS2 CISH	-1 1 -1 => 0 -1 0 => 1 -1 1	0.156243
ES => EB	JAK1 PIAS2 CISH	-1 1 -1 => 0 -1 1 => 1 -1 1	0.101607
ES => EB	JAK1 PIAS2 CISH	-1 1 -1 => 0 0 0 => 1 -1 1	4.1958e-05
ES => EB	JAK1 PIAS2 CISH	-1 1 -1 => 0 0 1 => 1 -1 1	2.42532e-05
ES => EB	JAK1 PIAS2 CISH	-1 1 -1 => 1 -1 0 => 1 -1 1	0.135653
ES => EB	JAK1 PIAS2 CISH	-1 1 -1 => 1 -1 1 => 1 -1 1	0.0884787
ES => EB	JAK1 PIAS2 CISH	-1 1 -1 => 1 0 0 => 1 -1 1	2.3348e-05
ES => EB	JAK1 PIAS2 CISH	-1 1 -1 => 1 0 1 => 1 -1 1	1.36273e-05
ES => EB	JAK1 PIAS2 PIM1	-1 1 1 => 0 -1 -1 => 1 -1 -1	0.0286399
ES => EB	JAK1 PIAS2 PIM1	-1 1 1 => 0 -1 0 => 1 -1 -1	0.0286399
ES => EB	JAK1 PIAS2 PIM1	-1 1 1 => 0 0 -1 => 1 -1 -1	5.13354e-06
ES => EB	JAK1 PIAS2 PIM1	-1 1 1 => 0 0 0 => 1 -1 -1	5.13354e-06
ES => EB	JAK1 PIAS2 PIM1	-1 1 1 => 1 -1 -1 => 1 -1 -1	0.0250839
ES => EB	JAK1 PIAS2 PIM1	-1 1 1 => 1 -1 0 => 1 -1 -1	0.0250839
ES => EB	JAK1 PIAS2 PIM1	-1 1 1 => 1 0 -1 => 1 -1 -1	2.93341e-06
ES => EB	JAK1 PIAS2 PIM1	-1 1 1 => 1 0 0 => 1 -1 -1	2.93341e-06
ES => EB	JAK1 PIAS2 SOCS2	-1 1 1 => 0 -1 -1 => 1 -1 -1	0.101593
ES => EB	JAK1 PIAS2 SOCS2	-1 1 1 => 0 -1 0 => 1 -1 -1	0.101594
ES => EB	JAK1 PIAS2 SOCS2	-1 1 1 => 0 0 -1 => 1 -1 -1	2.42391e-05
ES => EB	JAK1 PIAS2 SOCS2	-1 1 1 => 0 0 0 => 1 -1 -1	2.42398e-05
ES => EB	JAK1 PIAS2 SOCS2	-1 1 1 => 1 -1 -1 => 1 -1 -1	0.0884685
ES => EB	JAK1 PIAS2 SOCS2	-1 1 1 => 1 -1 0 => 1 -1 -1	0.088469
ES => EB	JAK1 PIAS2 SOCS2	-1 1 1 => 1 0 -1 => 1 -1 -1	1.3617e-05
ES => EB	JAK1 PIAS2 SOCS2	-1 1 1 => 1 0 0 => 1 -1 -1	1.36176e-05
ES => EB	JAK1 PIAS2 SOCS5	-1 1 -1 => 0 -1 0 => 1 -1 1	0.0286111
ES => EB	JAK1 PIAS2 SOCS5	-1 1 -1 => 0 -1 1 => 1 -1 1	0.101579
ES => EB	JAK1 PIAS2 SOCS5	-1 1 -1 => 0 0 0 => 1 -1 1	5.10473e-06
ES => EB	JAK1 PIAS2 SOCS5	-1 1 -1 => 0 0 1 => 1 -1 1	2.42251e-05
ES => EB	JAK1 PIAS2 SOCS5	-1 1 -1 => 1 -1 0 => 1 -1 1	0.025063
ES => EB	JAK1 PIAS2 SOCS5	-1 1 -1 => 1 -1 1 => 1 -1 1	0.0884583
ES => EB	JAK1 PIAS2 SOCS5	-1 1 -1 => 1 0 0 => 1 -1 1	2.91244e-06
ES => EB	JAK1 PIAS2 SOCS5	-1 1 -1 => 1 0 1 => 1 -1 1	1.36069e-05
ES => EB	JAK1 PIAS2 STAT2	-1 1 -1 => 0 -1 0 => 1 -1 1	0.0100176
ES => EB	JAK1 PIAS2 STAT2	-1 1 -1 => 0 -1 1 => 1 -1 1	0.0938326
ES => EB	JAK1 PIAS2 STAT2	-1 1 -1 => 0 0 0 => 1 -1 1	1.48416e-07
ES => EB	JAK1 PIAS2 STAT2	-1 1 -1 => 0 0 1 => 1 -1 1	8.60845e-05
ES => EB	JAK1 PIAS2 STAT2	-1 1 -1 => 1 -1 0 => 1 -1 1	0.00890918
ES => EB	JAK1 PIAS2 STAT2	-1 1 -1 => 1 -1 1 => 1 -1 1	0.0756389
ES => EB	JAK1 PIAS2 STAT2	-1 1 -1 => 1 0 0 => 1 -1 1	8.85532e-08
ES => EB	JAK1 PIAS2 STAT2	-1 1 -1 => 1 0 1 => 1 -1 1	4.92019e-05
ES => EB	JAK1 PIAS2 STAT3	-1 1 -1 => 0 -1 0 => 1 -1 1	0.009988
ES => EB	JAK1 PIAS2 STAT3	-1 1 -1 => 0 -1 1 => 1 -1 1	0.0612403
ES => EB	JAK1 PIAS2 STAT3	-1 1 -1 => 0 0 0 => 1 -1 1	1.02272e-07
ES => EB	JAK1 PIAS2 STAT3	-1 1 -1 => 0 0 1 => 1 -1 1	3.19168e-05
ES => EB	JAK1 PIAS2 STAT3	-1 1 -1 => 1 -1 0 => 1 -1 1	0.00888777
ES => EB	JAK1 PIAS2 STAT3	-1 1 -1 => 1 -1 1 => 1 -1 1	0.0516663
ES => EB	JAK1 PIAS2 STAT3	-1 1 -1 => 1 0 0 => 1 -1 1	5.09342e-08
ES => EB	JAK1 PIAS2 STAT3	-1 1 -1 => 1 0 1 => 1 -1 1	1.82325e-05
ES => EB	JAK1 PIM1 CISH	-1 1 -1 => 0 -1 0 => 1 -1 1	3.20588e-05
ES => EB	JAK1 PIM1 CISH	-1 1 -1 => 0 -1 1 => 1 -1 1	1.87165e-05
ES => EB	JAK1 PIM1 CISH	-1 1 -1 => 0 0 0 => 1 -1 1	3.20588e-05
ES => EB	JAK1 PIM1 CISH	-1 1 -1 => 0 0 1 => 1 -1 1	1.87165e-05
ES => EB	JAK1 PIM1 CISH	-1 1 -1 => 1 -1 0 => 1 -1 1	2.95251e-05
ES => EB	JAK1 PIM1 CISH	-1 1 -1 => 1 -1 1 => 1 -1 1	1.74862e-05
ES => EB	JAK1 PIM1 CISH	-1 1 -1 => 1 0 0 => 1 -1 1	2.95251e-05
ES => EB	JAK1 PIM1 CISH	-1 1 -1 => 1 0 1 => 1 -1 1	1.74862e-05
ES => EB	JAK1 PIM1 SOCS5	-1 1 -1 => 0 -1 0 => 1 -1 1	3.99915e-06
ES => EB	JAK1 PIM1 SOCS5	-1 1 -1 => 0 -1 1 => 1 -1 1	1.86884e-05
ES => EB	JAK1 PIM1 SOCS5	-1 1 -1 => 0 0 0 => 1 -1 1	3.99915e-06
ES => EB	JAK1 PIM1 SOCS5	-1 1 -1 => 0 0 1 => 1 -1 1	1.86884e-05
ES => EB	JAK1 PIM1 SOCS5	-1 1 -1 => 1 -1 0 => 1 -1 1	3.67825e-06
ES => EB	JAK1 PIM1 SOCS5	-1 1 -1 => 1 -1 1 => 1 -1 1	1.74658e-05
ES => EB	JAK1 PIM1 SOCS5	-1 1 -1 => 1 0 0 => 1 -1 1	3.67825e-06
ES => EB	JAK1 PIM1 SOCS5	-1 1 -1 => 1 0 1 => 1 -1 1	1.74658e-05
ES => EB	JAK1 SOCS2 CISH	-1 1 -1 => 0 -1 0 => 1 -1 1	1.87446e-05
ES => EB	JAK1 SOCS2 CISH	-1 1 -1 => 0 -1 1 => 1 -1 1	1.87165e-05
ES => EB	JAK1 SOCS2 CISH	-1 1 -1 => 0 0 0 => 1 -1 1	1.87313e-05
ES => EB	JAK1 SOCS2 CISH	-1 1 -1 => 0 0 1 => 1 -1 1	1.87179e-05
ES => EB	JAK1 SOCS2 CISH	-1 1 -1 => 1 -1 0 => 1 -1 1	1.75066e-05
ES => EB	JAK1 SOCS2 CISH	-1 1 -1 => 1 -1 1 => 1 -1 1	1.74861e-05
ES => EB	JAK1 SOCS2 CISH	-1 1 -1 => 1 0 0 => 1 -1 1	1.74969e-05
ES => EB	JAK1 SOCS2 CISH	-1 1 -1 => 1 0 1 => 1 -1 1	1.74872e-05
ES => EB	JAK1 SOCS2 PIM1	-1 1 1 => 0 -1 -1 => 1 -1 -1	1.87025e-05
ES => EB	JAK1 SOCS2 PIM1	-1 1 1 => 0 -1 0 => 1 -1 -1	1.87025e-05
ES => EB	JAK1 SOCS2 PIM1	-1 1 1 => 0 0 -1 => 1 -1 -1	1.87032e-05
ES => EB	JAK1 SOCS2 PIM1	-1 1 1 => 0 0 0 => 1 -1 -1	1.87032e-05
ES => EB	JAK1 SOCS2 PIM1	-1 1 1 => 1 -1 -1 => 1 -1 -1	1.7476e-05
ES => EB	JAK1 SOCS2 PIM1	-1 1 1 => 1 -1 0 => 1 -1 -1	1.7476e-05
ES => EB	JAK1 SOCS2 PIM1	-1 1 1 => 1 0 -1 => 1 -1 -1	1.74765e-05
ES => EB	JAK1 SOCS2 PIM1	-1 1 1 => 1 0 0 => 1 -1 -1	1.74765e-05
ES => EB	JAK1 SOCS2 SOCS5	-1 1 -1 => 0 -1 0 => 1 -1 1	1.79222e-05
ES => EB	JAK1 SOCS2 SOCS5	-1 1 -1 => 0 -1 1 => 1 -1 1	1.87298e-05
ES => EB	JAK1 SOCS2 SOCS5	-1 1 -1 => 0 0 0 => 1 -1 1	1.87024e-05
ES => EB	JAK1 SOCS2 SOCS5	-1 1 -1 => 0 0 1 => 1 -1 1	1.87179e-05
ES => EB	JAK1 SOCS2 SOCS5	-1 1 -1 => 1 -1 0 => 1 -1 1	1.72341e-05
ES => EB	JAK1 SOCS2 SOCS5	-1 1 -1 => 1 -1 1 => 1 -1 1	1.74958e-05
ES => EB	JAK1 SOCS2 SOCS5	-1 1 -1 => 1 0 0 => 1 -1 1	1.74759e-05
ES => EB	JAK1 SOCS2 SOCS5	-1 1 -1 => 1 0 1 => 1 -1 1	1.74872e-05
ES => EB	JAK1 STAM CISH	-1 0 -1 => 0 -1 0 => 1 0 1	3.21303e-08
ES => EB	JAK1 STAM CISH	-1 0 -1 => 0 -1 1 => 1 0 1	1.87926e-08
ES => EB	JAK1 STAM CISH	-1 0 -1 => 0 1 0 => 1 0 1	3.21234e-08
ES => EB	JAK1 STAM CISH	-1 0 -1 => 0 1 1 => 1 0 1	1.87926e-08
ES => EB	JAK1 STAM CISH	-1 0 -1 => 1 -1 0 => 1 0 1	2.76821e-08
ES => EB	JAK1 STAM CISH	-1 0 -1 => 1 -1 1 => 1 0 1	1.79764e-08
ES => EB	JAK1 STAM CISH	-1 0 -1 => 1 1 0 => 1 0 1	2.95844e-08
ES => EB	JAK1 STAM CISH	-1 0 -1 => 1 1 1 => 1 0 1	1.77168e-08
ES => EB	JAK1 STAM PIAS2	-1 0 1 => 0 -1 -1 => 1 0 -1	1.82778e-05
ES => EB	JAK1 STAM PIAS2	-1 0 1 => 0 -1 0 => 1 0 -1	5.14417e-09
ES => EB	JAK1 STAM PIAS2	-1 0 1 => 0 1 -1 => 1 0 -1	8.85186e-05
ES => EB	JAK1 STAM PIAS2	-1 0 1 => 0 1 0 => 1 0 -1	1.4601e-08
ES => EB	JAK1 STAM PIAS2	-1 0 1 => 1 -1 -1 => 1 0 -1	1.32851e-05
ES => EB	JAK1 STAM PIAS2	-1 0 1 => 1 -1 0 => 1 0 -1	2.93946e-09
ES => EB	JAK1 STAM PIAS2	-1 0 1 => 1 1 -1 => 1 0 -1	6.43359e-05
ES => EB	JAK1 STAM PIAS2	-1 0 1 => 1 1 0 => 1 0 -1	2.97391e-09
ES => EB	JAK1 STAM PIM1	-1 0 1 => 0 -1 -1 => 1 0 -1	4.03634e-09
ES => EB	JAK1 STAM PIM1	-1 0 1 => 0 -1 0 => 1 0 -1	4.03634e-09
ES => EB	JAK1 STAM PIM1	-1 0 1 => 0 1 -1 => 1 0 -1	4.03744e-09
ES => EB	JAK1 STAM PIM1	-1 0 1 => 0 1 0 => 1 0 -1	4.03744e-09
ES => EB	JAK1 STAM PIM1	-1 0 1 => 1 -1 -1 => 1 0 -1	3.70682e-09
ES => EB	JAK1 STAM PIM1	-1 0 1 => 1 -1 0 => 1 0 -1	3.70682e-09
ES => EB	JAK1 STAM PIM1	-1 0 1 => 1 1 -1 => 1 0 -1	9.16337e-09
ES => EB	JAK1 STAM PIM1	-1 0 1 => 1 1 0 => 1 0 -1	9.16337e-09
ES => EB	JAK1 STAM SOCS2	-1 0 1 => 0 -1 -1 => 1 0 -1	1.87787e-08
ES => EB	JAK1 STAM SOCS2	-1 0 1 => 0 -1 0 => 1 0 -1	1.87793e-08
ES => EB	JAK1 STAM SOCS2	-1 0 1 => 0 1 -1 => 1 0 -1	1.87787e-08
ES => EB	JAK1 STAM SOCS2	-1 0 1 => 0 1 0 => 1 0 -1	1.87793e-08
ES => EB	JAK1 STAM SOCS2	-1 0 1 => 1 -1 -1 => 1 0 -1	1.79663e-08
ES => EB	JAK1 STAM SOCS2	-1 0 1 => 1 -1 0 => 1 0 -1	1.79667e-08
ES => EB	JAK1 STAM SOCS2	-1 0 1 => 1 1 -1 => 1 0 -1	1.77066e-08
ES => EB	JAK1 STAM SOCS2	-1 0 1 => 1 1 0 => 1 0 -1	1.77071e-08
ES => EB	JAK1 STAM SOCS5	-1 0 -1 => 0 -1 0 => 1 0 1	4.01557e-09
ES => EB	JAK1 STAM SOCS5	-1 0 -1 => 0 -1 1 => 1 0 1	1.87645e-08
ES => EB	JAK1 STAM SOCS5	-1 0 -1 => 0 1 0 => 1 0 1	4.01556e-09
ES => EB	JAK1 STAM SOCS5	-1 0 -1 => 0 1 1 => 1 0 1	1.87645e-08
ES => EB	JAK1 STAM SOCS5	-1 0 -1 => 1 -1 0 => 1 0 1	7.24008e-09
ES => EB	JAK1 STAM SOCS5	-1 0 -1 => 1 -1 1 => 1 0 1	1.7956e-08
ES => EB	JAK1 STAM SOCS5	-1 0 -1 => 1 1 0 => 1 0 1	6.98042e-09
ES => EB	JAK1 STAM SOCS5	-1 0 -1 => 1 1 1 => 1 0 1	1.76963e-08
ES => EB	JAK1 STAM STAT2	-1 0 -1 => 0 -1 0 => 1 0 1	1.26697e-10
ES => EB	JAK1 STAM STAT2	-1 0 -1 => 0 -1 1 => 1 0 1	6.77064e-08
ES => EB	JAK1 STAM STAT2	-1 0 -1 => 0 1 0 => 1 0 1	1.26623e-10
ES => EB	JAK1 STAM STAT2	-1 0 -1 => 0 1 1 => 1 0 1	6.77246e-08
ES => EB	JAK1 STAM STAT2	-1 0 -1 => 1 -1 0 => 1 0 1	1.09265e-10
ES => EB	JAK1 STAM STAT2	-1 0 -1 => 1 -1 1 => 1 0 1	6.21621e-08
ES => EB	JAK1 STAM STAT2	-1 0 -1 => 1 1 0 => 1 0 1	2.37544e-10
ES => EB	JAK1 STAM STAT2	-1 0 -1 => 1 1 1 => 1 0 1	1.53581e-07
ES => EB	JAK1 STAM STAT3	-1 0 -1 => 0 -1 0 => 1 0 1	7.23917e-11
ES => EB	JAK1 STAM STAT3	-1 0 -1 => 0 -1 1 => 1 0 1	2.52986e-08
ES => EB	JAK1 STAM STAT3	-1 0 -1 => 0 1 0 => 1 0 1	7.23742e-11
ES => EB	JAK1 STAM STAT3	-1 0 -1 => 0 1 1 => 1 0 1	2.52981e-08
ES => EB	JAK1 STAM STAT3	-1 0 -1 => 1 -1 0 => 1 0 1	7.45325e-11
ES => EB	JAK1 STAM STAT3	-1 0 -1 => 1 -1 1 => 1 0 1	2.31548e-08
ES => EB	JAK1 STAM STAT3	-1 0 -1 => 1 1 0 => 1 0 1	2.32559e-10
ES => EB	JAK1 STAM STAT3	-1 0 -1 => 1 1 1 => 1 0 1	5.69441e-08
ES => EB	JAK1 STAT2 CISH	-1 -1 -1 => 0 0 0 => 1 1 1	9.52905e-07
ES => EB	JAK1 STAT2 CISH	-1 -1 -1 => 0 0 1 => 1 1 1	8.27679e-07
ES => EB	JAK1 STAT2 CISH	-1 -1 -1 => 0 1 0 => 1 1 1	0.000537707
ES => EB	JAK1 STAT2 CISH	-1 -1 -1 => 0 1 1 => 1 1 1	0.000314191
ES => EB	JAK1 STAT2 CISH	-1 -1 -1 => 1 0 0 => 1 1 1	8.38623e-07
ES => EB	JAK1 STAT2 CISH	-1 -1 -1 => 1 0 1 => 1 1 1	6.57173e-07
ES => EB	JAK1 STAT2 CISH	-1 -1 -1 => 1 1 0 => 1 1 1	0.000495094
ES => EB	JAK1 STAT2 CISH	-1 -1 -1 => 1 1 1 => 1 1 1	0.000293408
ES => EB	JAK1 STAT2 PIM1	-1 -1 1 => 0 0 -1 => 1 1 -1	1.22335e-07
ES => EB	JAK1 STAT2 PIM1	-1 -1 1 => 0 0 0 => 1 1 -1	1.22335e-07
ES => EB	JAK1 STAT2 PIM1	-1 -1 1 => 0 1 -1 => 1 1 -1	6.75615e-05
ES => EB	JAK1 STAT2 PIM1	-1 -1 1 => 0 1 0 => 1 1 -1	6.75615e-05
ES => EB	JAK1 STAT2 PIM1	-1 -1 1 => 1 0 -1 => 1 1 -1	1.06649e-07
ES => EB	JAK1 STAT2 PIM1	-1 -1 1 => 1 0 0 => 1 1 -1	1.06649e-07
ES => EB	JAK1 STAT2 PIM1	-1 -1 1 => 1 1 -1 => 1 1 -1	6.20323e-05
ES => EB	JAK1 STAT2 PIM1	-1 -1 1 => 1 1 0 => 1 1 -1	6.20323e-05
ES => EB	JAK1 STAT2 SOCS2	-1 -1 1 => 0 0 -1 => 1 1 -1	8.29175e-07
ES => EB	JAK1 STAT2 SOCS2	-1 -1 1 => 0 0 0 => 1 1 -1	8.27951e-07
ES => EB	JAK1 STAT2 SOCS2	-1 -1 1 => 0 1 -1 => 1 1 -1	0.000313957
ES => EB	JAK1 STAT2 SOCS2	-1 -1 1 => 0 1 0 => 1 1 -1	0.000313968
ES => EB	JAK1 STAT2 SOCS2	-1 -1 1 => 1 0 -1 => 1 1 -1	6.5797e-07
ES => EB	JAK1 STAT2 SOCS2	-1 -1 1 => 1 0 0 => 1 1 -1	6.57269e-07
ES => EB	JAK1 STAT2 SOCS2	-1 -1 1 => 1 1 -1 => 1 1 -1	0.000293238
ES => EB	JAK1 STAT2 SOCS2	-1 -1 1 => 1 1 0 => 1 1 -1	0.000293246
ES => EB	JAK1 STAT2 SOCS5	-1 -1 -1 => 0 0 0 => 1 1 1	1.22726e-07
ES => EB	JAK1 STAT2 SOCS5	-1 -1 -1 => 0 0 1 => 1 1 1	8.26846e-07
ES => EB	JAK1 STAT2 SOCS5	-1 -1 -1 => 0 1 0 => 1 1 1	6.70795e-05
ES => EB	JAK1 STAT2 SOCS5	-1 -1 -1 => 0 1 1 => 1 1 1	0.00031372
ES => EB	JAK1 STAT2 SOCS5	-1 -1 -1 => 1 0 0 => 1 1 1	1.06744e-07
ES => EB	JAK1 STAT2 SOCS5	-1 -1 -1 => 1 0 1 => 1 1 1	6.56567e-07
ES => EB	JAK1 STAT2 SOCS5	-1 -1 -1 => 1 1 0 => 1 1 1	6.16814e-05
ES => EB	JAK1 STAT2 SOCS5	-1 -1 -1 => 1 1 1 => 1 1 1	0.000293066
ES => EB	JAK1 STAT2 STAT3	-1 -1 -1 => 0 0 0 => 1 1 1	9.17962e-08
ES => EB	JAK1 STAT2 STAT3	-1 -1 -1 => 0 0 1 => 1 1 1	4.90489e-05
ES => EB	JAK1 STAT2 STAT3	-1 -1 -1 => 0 1 0 => 1 1 1	4.03359e-05
ES => EB	JAK1 STAT2 STAT3	-1 -1 -1 => 0 1 1 => 1 1 1	5.48538e-05
ES => EB	JAK1 STAT2 STAT3	-1 -1 -1 => 1 0 0 => 1 1 1	8.42544e-08
ES => EB	JAK1 STAT2 STAT3	-1 -1 -1 => 1 0 1 => 1 1 1	4.46955e-05
ES => EB	JAK1 STAT2 STAT3	-1 -1 -1 => 1 1 0 => 1 1 1	3.68924e-05
ES => EB	JAK1 STAT2 STAT3	-1 -1 -1 => 1 1 1 => 1 1 1	4.96897e-05
ES => EB	JAK1 STAT3 CISH	-1 -1 -1 => 0 0 0 => 1 1 1	5.4849e-07
ES => EB	JAK1 STAT3 CISH	-1 -1 -1 => 0 0 1 => 1 1 1	4.55129e-07
ES => EB	JAK1 STAT3 CISH	-1 -1 -1 => 0 1 0 => 1 1 1	0.000198727
ES => EB	JAK1 STAT3 CISH	-1 -1 -1 => 0 1 1 => 1 1 1	0.000121735
ES => EB	JAK1 STAT3 CISH	-1 -1 -1 => 1 0 0 => 1 1 1	5.78634e-07
ES => EB	JAK1 STAT3 CISH	-1 -1 -1 => 1 0 1 => 1 1 1	4.23133e-07
ES => EB	JAK1 STAT3 CISH	-1 -1 -1 => 1 1 0 => 1 1 1	0.000182979
ES => EB	JAK1 STAT3 CISH	-1 -1 -1 => 1 1 1 => 1 1 1	0.000112231
ES => EB	JAK1 STAT3 PIM1	-1 -1 1 => 0 0 -1 => 1 1 -1	7.02091e-08
ES => EB	JAK1 STAT3 PIM1	-1 -1 1 => 0 0 0 => 1 1 -1	7.02091e-08
ES => EB	JAK1 STAT3 PIM1	-1 -1 1 => 0 1 -1 => 1 1 -1	2.506e-05
ES => EB	JAK1 STAT3 PIM1	-1 -1 1 => 0 1 0 => 1 1 -1	2.506e-05
ES => EB	JAK1 STAT3 PIM1	-1 -1 1 => 1 0 -1 => 1 1 -1	7.31584e-08
ES => EB	JAK1 STAT3 PIM1	-1 -1 1 => 1 0 0 => 1 1 -1	7.31584e-08
ES => EB	JAK1 STAT3 PIM1	-1 -1 1 => 1 1 -1 => 1 1 -1	2.29858e-05
ES => EB	JAK1 STAT3 PIM1	-1 -1 1 => 1 1 0 => 1 1 -1	2.29858e-05
ES => EB	JAK1 STAT3 SOCS2	-1 -1 1 => 0 0 -1 => 1 1 -1	4.55839e-07
ES => EB	JAK1 STAT3 SOCS2	-1 -1 1 => 0 0 0 => 1 1 -1	4.55233e-07
ES => EB	JAK1 STAT3 SOCS2	-1 -1 1 => 0 1 -1 => 1 1 -1	0.000121707
ES => EB	JAK1 STAT3 SOCS2	-1 -1 1 => 0 1 0 => 1 1 -1	0.000121673
ES => EB	JAK1 STAT3 SOCS2	-1 -1 1 => 1 0 -1 => 1 1 -1	4.23504e-07
ES => EB	JAK1 STAT3 SOCS2	-1 -1 1 => 1 0 0 => 1 1 -1	4.23158e-07
ES => EB	JAK1 STAT3 SOCS2	-1 -1 1 => 1 1 -1 => 1 1 -1	0.000112203
ES => EB	JAK1 STAT3 SOCS2	-1 -1 1 => 1 1 0 => 1 1 -1	0.000112183
ES => EB	JAK1 STAT3 SOCS5	-1 -1 -1 => 0 0 0 => 1 1 1	7.03353e-08
ES => EB	JAK1 STAT3 SOCS5	-1 -1 -1 => 0 0 1 => 1 1 1	4.5465e-07
ES => EB	JAK1 STAT3 SOCS5	-1 -1 -1 => 0 1 0 => 1 1 1	2.492e-05
ES => EB	JAK1 STAT3 SOCS5	-1 -1 -1 => 0 1 1 => 1 1 1	0.000121561
ES => EB	JAK1 STAT3 SOCS5	-1 -1 -1 => 1 0 0 => 1 1 1	7.31562e-08
ES => EB	JAK1 STAT3 SOCS5	-1 -1 -1 => 1 0 1 => 1 1 1	4.22784e-07
ES => EB	JAK1 STAT3 SOCS5	-1 -1 -1 => 1 1 0 => 1 1 1	2.2879e-05
ES => EB	JAK1 STAT3 SOCS5	-1 -1 -1 => 1 1 1 => 1 1 1	0.000112104
ES => EB	PIAS2 CISH SOCS5	1 -1 -1 => -1 0 0 => -1 1 1	0.0141161
ES => EB	PIAS2 CISH SOCS5	1 -1 -1 => -1 0 1 => -1 1 1	0.0490566
ES => EB	PIAS2 CISH SOCS5	1 -1 -1 => -1 1 0 => -1 1 1	0.0490483
ES => EB	PIAS2 CISH SOCS5	1 -1 -1 => -1 1 1 => -1 1 1	0.0490541
ES => EB	PIAS2 CISH SOCS5	1 -1 -1 => 0 0 0 => -1 1 1	7.8569e-07
ES => EB	PIAS2 CISH SOCS5	1 -1 -1 => 0 0 1 => -1 1 1	3.65207e-06
ES => EB	PIAS2 CISH SOCS5	1 -1 -1 => 0 1 0 => -1 1 1	3.64384e-06
ES => EB	PIAS2 CISH SOCS5	1 -1 -1 => 0 1 1 => -1 1 1	3.64958e-06
ES => EB	PIAS2 PIM1 CISH	1 1 -1 => -1 -1 0 => -1 -1 1	0.0746235
ES => EB	PIAS2 PIM1 CISH	1 1 -1 => -1 -1 1 => -1 -1 1	0.049054
ES => EB	PIAS2 PIM1 CISH	1 1 -1 => -1 0 0 => -1 -1 1	0.0746235
ES => EB	PIAS2 PIM1 CISH	1 1 -1 => -1 0 1 => -1 -1 1	0.049054
ES => EB	PIAS2 PIM1 CISH	1 1 -1 => 0 -1 0 => -1 -1 1	6.25357e-06
ES => EB	PIAS2 PIM1 CISH	1 1 -1 => 0 -1 1 => -1 -1 1	3.64946e-06
ES => EB	PIAS2 PIM1 CISH	1 1 -1 => 0 0 0 => -1 -1 1	6.25357e-06
ES => EB	PIAS2 PIM1 CISH	1 1 -1 => 0 0 1 => -1 -1 1	3.64946e-06
ES => EB	PIAS2 PIM1 SOCS5	1 1 -1 => -1 -1 0 => -1 -1 1	0.0141105
ES => EB	PIAS2 PIM1 SOCS5	1 1 -1 => -1 -1 1 => -1 -1 1	0.0490485
ES => EB	PIAS2 PIM1 SOCS5	1 1 -1 => -1 0 0 => -1 -1 1	0.0141105
ES => EB	PIAS2 PIM1 SOCS5	1 1 -1 => -1 0 1 => -1 -1 1	0.0490485
ES => EB	PIAS2 PIM1 SOCS5	1 1 -1 => 0 -1 0 => -1 -1 1	7.80068e-07
ES => EB	PIAS2 PIM1 SOCS5	1 1 -1 => 0 -1 1 => -1 -1 1	3.64399e-06
ES => EB	PIAS2 PIM1 SOCS5	1 1 -1 => 0 0 0 => -1 -1 1	7.80068e-07
ES => EB	PIAS2 PIM1 SOCS5	1 1 -1 => 0 0 1 => -1 -1 1	3.64399e-06
ES => EB	PIAS2 SOCS2 CISH	1 1 -1 => -1 -1 0 => -1 -1 1	0.0490594
ES => EB	PIAS2 SOCS2 CISH	1 1 -1 => -1 -1 1 => -1 -1 1	0.0490539
ES => EB	PIAS2 SOCS2 CISH	1 1 -1 => -1 0 0 => -1 -1 1	0.0490568
ES => EB	PIAS2 SOCS2 CISH	1 1 -1 => -1 0 1 => -1 -1 1	0.0490542
ES => EB	PIAS2 SOCS2 CISH	1 1 -1 => 0 -1 0 => -1 -1 1	3.65494e-06
ES => EB	PIAS2 SOCS2 CISH	1 1 -1 => 0 -1 1 => -1 -1 1	3.64944e-06
ES => EB	PIAS2 SOCS2 CISH	1 1 -1 => 0 0 0 => -1 -1 1	3.65233e-06
ES => EB	PIAS2 SOCS2 CISH	1 1 -1 => 0 0 1 => -1 -1 1	3.64973e-06
ES => EB	PIAS2 SOCS2 PIM1	1 1 1 => -1 -1 -1 => -1 -1 -1	0.0490512
ES => EB	PIAS2 SOCS2 PIM1	1 1 1 => -1 -1 0 => -1 -1 -1	0.0490512
ES => EB	PIAS2 SOCS2 PIM1	1 1 1 => -1 0 -1 => -1 -1 -1	0.0490514
ES => EB	PIAS2 SOCS2 PIM1	1 1 1 => -1 0 0 => -1 -1 -1	0.0490514
ES => EB	PIAS2 SOCS2 PIM1	1 1 1 => 0 -1 -1 => -1 -1 -1	3.64671e-06
ES => EB	PIAS2 SOCS2 PIM1	1 1 1 => 0 -1 0 => -1 -1 -1	3.64671e-06
ES => EB	PIAS2 SOCS2 PIM1	1 1 1 => 0 0 -1 => -1 -1 -1	3.64686e-06
ES => EB	PIAS2 SOCS2 PIM1	1 1 1 => 0 0 0 => -1 -1 -1	3.64686e-06
ES => EB	PIAS2 SOCS2 SOCS5	1 1 -1 => -1 -1 0 => -1 -1 1	0.053423
ES => EB	PIAS2 SOCS2 SOCS5	1 1 -1 => -1 -1 1 => -1 -1 1	0.0490565
ES => EB	PIAS2 SOCS2 SOCS5	1 1 -1 => -1 0 0 => -1 -1 1	0.0490512
ES => EB	PIAS2 SOCS2 SOCS5	1 1 -1 => -1 0 1 => -1 -1 1	0.0490542
ES => EB	PIAS2 SOCS2 SOCS5	1 1 -1 => 0 -1 0 => -1 -1 1	3.49179e-06
ES => EB	PIAS2 SOCS2 SOCS5	1 1 -1 => 0 -1 1 => -1 -1 1	3.65204e-06
ES => EB	PIAS2 SOCS2 SOCS5	1 1 -1 => 0 0 0 => -1 -1 1	3.64671e-06
ES => EB	PIAS2 SOCS2 SOCS5	1 1 -1 => 0 0 1 => -1 -1 1	3.64973e-06
ES => EB	PIAS2 STAT2 CISH	1 -1 -1 => -1 0 0 => -1 1 1	0.0271079
ES => EB	PIAS2 STAT2 CISH	1 -1 -1 => -1 0 1 => -1 1 1	0.0179274
ES => EB	PIAS2 STAT2 CISH	1 -1 -1 => -1 1 0 => -1 1 1	0.196276
ES => EB	PIAS2 STAT2 CISH	1 -1 -1 => -1 1 1 => -1 1 1	0.12421
ES => EB	PIAS2 STAT2 CISH	1 -1 -1 => 0 0 0 => -1 1 1	1.85622e-07
ES => EB	PIAS2 STAT2 CISH	1 -1 -1 => 0 0 1 => -1 1 1	1.42609e-07
ES => EB	PIAS2 STAT2 CISH	1 -1 -1 => 0 1 0 => -1 1 1	0.000104888
ES => EB	PIAS2 STAT2 CISH	1 -1 -1 => 0 1 1 => -1 1 1	6.12443e-05
ES => EB	PIAS2 STAT2 PIM1	1 -1 1 => -1 0 -1 => -1 1 -1	0.00520919
ES => EB	PIAS2 STAT2 PIM1	1 -1 1 => -1 0 0 => -1 1 -1	0.00520919
ES => EB	PIAS2 STAT2 PIM1	1 -1 1 => -1 1 -1 => -1 1 -1	0.0331323
ES => EB	PIAS2 STAT2 PIM1	1 -1 1 => -1 1 0 => -1 1 -1	0.0331323
ES => EB	PIAS2 STAT2 PIM1	1 -1 1 => 0 0 -1 => -1 1 -1	2.36493e-08
ES => EB	PIAS2 STAT2 PIM1	1 -1 1 => 0 0 0 => -1 1 -1	2.36493e-08
ES => EB	PIAS2 STAT2 PIM1	1 -1 1 => 0 1 -1 => -1 1 -1	1.31782e-05
ES => EB	PIAS2 STAT2 PIM1	1 -1 1 => 0 1 0 => -1 1 -1	1.31782e-05
ES => EB	PIAS2 STAT2 SOCS2	1 -1 1 => -1 0 -1 => -1 1 -1	0.0179274
ES => EB	PIAS2 STAT2 SOCS2	1 -1 1 => -1 0 0 => -1 1 -1	0.0179274
ES => EB	PIAS2 STAT2 SOCS2	1 -1 1 => -1 1 -1 => -1 1 -1	0.124164
ES => EB	PIAS2 STAT2 SOCS2	1 -1 1 => -1 1 0 => -1 1 -1	0.124166
ES => EB	PIAS2 STAT2 SOCS2	1 -1 1 => 0 0 -1 => -1 1 -1	1.42769e-07
ES => EB	PIAS2 STAT2 SOCS2	1 -1 1 => 0 0 0 => -1 1 -1	1.42616e-07
ES => EB	PIAS2 STAT2 SOCS2	1 -1 1 => 0 1 -1 => -1 1 -1	6.11985e-05
ES => EB	PIAS2 STAT2 SOCS2	1 -1 1 => 0 1 0 => -1 1 -1	6.12007e-05
ES => EB	PIAS2 STAT2 SOCS5	1 -1 -1 => -1 0 0 => -1 1 1	0.00520909
ES => EB	PIAS2 STAT2 SOCS5	1 -1 -1 => -1 0 1 => -1 1 1	0.0179273
ES => EB	PIAS2 STAT2 SOCS5	1 -1 -1 => -1 1 0 => -1 1 1	0.0330382
ES => EB	PIAS2 STAT2 SOCS5	1 -1 -1 => -1 1 1 => -1 1 1	0.124118
ES => EB	PIAS2 STAT2 SOCS5	1 -1 -1 => 0 0 0 => -1 1 1	2.36394e-08
ES => EB	PIAS2 STAT2 SOCS5	1 -1 -1 => 0 0 1 => -1 1 1	1.42447e-07
ES => EB	PIAS2 STAT2 SOCS5	1 -1 -1 => 0 1 0 => -1 1 1	1.30841e-05
ES => EB	PIAS2 STAT2 SOCS5	1 -1 -1 => 0 1 1 => -1 1 1	6.11526e-05
ES => EB	PIAS2 STAT2 STAT3	1 -1 -1 => -1 0 0 => -1 1 1	0.0421298
ES => EB	PIAS2 STAT2 STAT3	1 -1 -1 => -1 0 1 => -1 1 1	0.0346178
ES => EB	PIAS2 STAT2 STAT3	1 -1 -1 => -1 1 0 => -1 1 1	0.0341166
ES => EB	PIAS2 STAT2 STAT3	1 -1 -1 => -1 1 1 => -1 1 1	0.0346334
ES => EB	PIAS2 STAT2 STAT3	1 -1 -1 => 0 0 0 => -1 1 1	1.76133e-08
ES => EB	PIAS2 STAT2 STAT3	1 -1 -1 => 0 0 1 => -1 1 1	9.47254e-06
ES => EB	PIAS2 STAT2 STAT3	1 -1 -1 => 0 1 0 => -1 1 1	7.82766e-06
ES => EB	PIAS2 STAT2 STAT3	1 -1 -1 => 0 1 1 => -1 1 1	1.05199e-05
ES => EB	PIAS2 STAT3 CISH	1 -1 -1 => -1 0 0 => -1 1 1	0.0270632
ES => EB	PIAS2 STAT3 CISH	1 -1 -1 => -1 0 1 => -1 1 1	0.0178968
ES => EB	PIAS2 STAT3 CISH	1 -1 -1 => -1 1 0 => -1 1 1	0.145039
ES => EB	PIAS2 STAT3 CISH	1 -1 -1 => -1 1 1 => -1 1 1	0.0944819
ES => EB	PIAS2 STAT3 CISH	1 -1 -1 => 0 0 0 => -1 1 1	1.06986e-07
ES => EB	PIAS2 STAT3 CISH	1 -1 -1 => 0 0 1 => -1 1 1	7.94787e-08
ES => EB	PIAS2 STAT3 CISH	1 -1 -1 => 0 1 0 => -1 1 1	3.87575e-05
ES => EB	PIAS2 STAT3 CISH	1 -1 -1 => 0 1 1 => -1 1 1	2.33528e-05
ES => EB	PIAS2 STAT3 PIM1	1 -1 1 => -1 0 -1 => -1 1 -1	0.00520345
ES => EB	PIAS2 STAT3 PIM1	1 -1 1 => -1 0 0 => -1 1 -1	0.00520345
ES => EB	PIAS2 STAT3 PIM1	1 -1 1 => -1 1 -1 => -1 1 -1	0.026245
ES => EB	PIAS2 STAT3 PIM1	1 -1 1 => -1 1 0 => -1 1 -1	0.026245
ES => EB	PIAS2 STAT3 PIM1	1 -1 1 => 0 0 -1 => -1 1 -1	1.36041e-08
ES => EB	PIAS2 STAT3 PIM1	1 -1 1 => 0 0 0 => -1 1 -1	1.36041e-08
ES => EB	PIAS2 STAT3 PIM1	1 -1 1 => 0 1 -1 => -1 1 -1	4.88094e-06
ES => EB	PIAS2 STAT3 PIM1	1 -1 1 => 0 1 0 => -1 1 -1	4.88094e-06
ES => EB	PIAS2 STAT3 SOCS2	1 -1 1 => -1 0 -1 => -1 1 -1	0.0178968
ES => EB	PIAS2 STAT3 SOCS2	1 -1 1 => -1 0 0 => -1 1 -1	0.0178967
ES => EB	PIAS2 STAT3 SOCS2	1 -1 1 => -1 1 -1 => -1 1 -1	0.0944669
ES => EB	PIAS2 STAT3 SOCS2	1 -1 1 => -1 1 0 => -1 1 -1	0.0944665
ES => EB	PIAS2 STAT3 SOCS2	1 -1 1 => 0 0 -1 => -1 1 -1	7.95513e-08
ES => EB	PIAS2 STAT3 SOCS2	1 -1 1 => 0 0 0 => -1 1 -1	7.9476e-08
ES => EB	PIAS2 STAT3 SOCS2	1 -1 1 => 0 1 -1 => -1 1 -1	2.33433e-05
ES => EB	PIAS2 STAT3 SOCS2	1 -1 1 => 0 1 0 => -1 1 -1	2.33393e-05
ES => EB	PIAS2 STAT3 SOCS5	1 -1 -1 => -1 0 0 => -1 1 1	0.00520339
ES => EB	PIAS2 STAT3 SOCS5	1 -1 -1 => -1 0 1 => -1 1 1	0.0178967
ES => EB	PIAS2 STAT3 SOCS5	1 -1 -1 => -1 1 0 => -1 1 1	0.0262116
ES => EB	PIAS2 STAT3 SOCS5	1 -1 -1 => -1 1 1 => -1 1 1	0.0944481
ES => EB	PIAS2 STAT3 SOCS5	1 -1 -1 => 0 0 0 => -1 1 1	1.3586e-08
ES => EB	PIAS2 STAT3 SOCS5	1 -1 -1 => 0 0 1 => -1 1 1	7.93853e-08
ES => EB	PIAS2 STAT3 SOCS5	1 -1 -1 => 0 1 0 => -1 1 1	4.85099e-06
ES => EB	PIAS2 STAT3 SOCS5	1 -1 -1 => 0 1 1 => -1 1 1	2.33189e-05
ES => EB	PIM1 CISH SOCS5	1 -1 -1 => -1 0 0 => -1 1 1	7.85372e-07
ES => EB	PIM1 CISH SOCS5	1 -1 -1 => -1 0 1 => -1 1 1	3.65058e-06
ES => EB	PIM1 CISH SOCS5	1 -1 -1 => -1 1 0 => -1 1 1	3.64235e-06
ES => EB	PIM1 CISH SOCS5	1 -1 -1 => -1 1 1 => -1 1 1	3.64809e-06
ES => EB	PIM1 CISH SOCS5	1 -1 -1 => 0 0 0 => -1 1 1	7.85372e-07
ES => EB	PIM1 CISH SOCS5	1 -1 -1 => 0 0 1 => -1 1 1	3.65058e-06
ES => EB	PIM1 CISH SOCS5	1 -1 -1 => 0 1 0 => -1 1 1	3.64235e-06
ES => EB	PIM1 CISH SOCS5	1 -1 -1 => 0 1 1 => -1 1 1	3.64809e-06
ES => EB	SOCS2 CISH SOCS5	1 -1 -1 => -1 0 0 => -1 1 1	3.64768e-06
ES => EB	SOCS2 CISH SOCS5	1 -1 -1 => -1 0 1 => -1 1 1	6.2566e-06
ES => EB	SOCS2 CISH SOCS5	1 -1 -1 => -1 1 0 => -1 1 1	3.49309e-06
ES => EB	SOCS2 CISH SOCS5	1 -1 -1 => -1 1 1 => -1 1 1	3.49585e-06
ES => EB	SOCS2 CISH SOCS5	1 -1 -1 => 0 0 0 => -1 1 1	3.64537e-06
ES => EB	SOCS2 CISH SOCS5	1 -1 -1 => 0 0 1 => -1 1 1	3.65085e-06
ES => EB	SOCS2 CISH SOCS5	1 -1 -1 => 0 1 0 => -1 1 1	3.64808e-06
ES => EB	SOCS2 CISH SOCS5	1 -1 -1 => 0 1 1 => -1 1 1	3.64809e-06
ES => EB	SOCS2 PIM1 CISH	1 1 -1 => -1 -1 0 => -1 -1 1	3.65345e-06
ES => EB	SOCS2 PIM1 CISH	1 1 -1 => -1 -1 1 => -1 -1 1	3.64795e-06
ES => EB	SOCS2 PIM1 CISH	1 1 -1 => -1 0 0 => -1 -1 1	3.65345e-06
ES => EB	SOCS2 PIM1 CISH	1 1 -1 => -1 0 1 => -1 -1 1	3.64795e-06
ES => EB	SOCS2 PIM1 CISH	1 1 -1 => 0 -1 0 => -1 -1 1	3.65084e-06
ES => EB	SOCS2 PIM1 CISH	1 1 -1 => 0 -1 1 => -1 -1 1	3.64824e-06
ES => EB	SOCS2 PIM1 CISH	1 1 -1 => 0 0 0 => -1 -1 1	3.65084e-06
ES => EB	SOCS2 PIM1 CISH	1 1 -1 => 0 0 1 => -1 -1 1	3.64824e-06
ES => EB	SOCS2 PIM1 SOCS5	1 1 -1 => -1 -1 0 => -1 -1 1	3.49037e-06
ES => EB	SOCS2 PIM1 SOCS5	1 1 -1 => -1 -1 1 => -1 -1 1	3.65054e-06
ES => EB	SOCS2 PIM1 SOCS5	1 1 -1 => -1 0 0 => -1 -1 1	3.49037e-06
ES => EB	SOCS2 PIM1 SOCS5	1 1 -1 => -1 0 1 => -1 -1 1	3.65054e-06
ES => EB	SOCS2 PIM1 SOCS5	1 1 -1 => 0 -1 0 => -1 -1 1	3.64522e-06
ES => EB	SOCS2 PIM1 SOCS5	1 1 -1 => 0 -1 1 => -1 -1 1	3.64824e-06
ES => EB	SOCS2 PIM1 SOCS5	1 1 -1 => 0 0 0 => -1 -1 1	3.64522e-06
ES => EB	SOCS2 PIM1 SOCS5	1 1 -1 => 0 0 1 => -1 -1 1	3.64824e-06
ES => EB	STAM CISH SOCS5	0 -1 -1 => -1 0 0 => 0 1 1	7.90578e-10
ES => EB	STAM CISH SOCS5	0 -1 -1 => -1 0 1 => 0 1 1	3.66272e-09
ES => EB	STAM CISH SOCS5	0 -1 -1 => -1 1 0 => 0 1 1	3.6545e-09
ES => EB	STAM CISH SOCS5	0 -1 -1 => -1 1 1 => 0 1 1	3.66027e-09
ES => EB	STAM CISH SOCS5	0 -1 -1 => 1 0 0 => 0 1 1	7.90577e-10
ES => EB	STAM CISH SOCS5	0 -1 -1 => 1 0 1 => 0 1 1	3.66272e-09
ES => EB	STAM CISH SOCS5	0 -1 -1 => 1 1 0 => 0 1 1	3.65602e-09
ES => EB	STAM CISH SOCS5	0 -1 -1 => 1 1 1 => 0 1 1	3.66027e-09
ES => EB	STAM PIAS2 CISH	0 1 -1 => -1 -1 0 => 0 -1 1	1.92602e-05
ES => EB	STAM PIAS2 CISH	0 1 -1 => -1 -1 1 => 0 -1 1	1.66596e-05
ES => EB	STAM PIAS2 CISH	0 1 -1 => -1 0 0 => 0 -1 1	6.26355e-09
ES => EB	STAM PIAS2 CISH	0 1 -1 => -1 0 1 => 0 -1 1	3.66161e-09
ES => EB	STAM PIAS2 CISH	0 1 -1 => 1 -1 0 => 0 -1 1	2.26006e-05
ES => EB	STAM PIAS2 CISH	0 1 -1 => 1 -1 1 => 0 -1 1	1.31583e-05
ES => EB	STAM PIAS2 CISH	0 1 -1 => 1 0 0 => 0 -1 1	6.26614e-09
ES => EB	STAM PIAS2 CISH	0 1 -1 => 1 0 1 => 0 -1 1	3.66161e-09
ES => EB	STAM PIAS2 PIM1	0 1 1 => -1 -1 -1 => 0 -1 -1	3.54235e-06
ES => EB	STAM PIAS2 PIM1	0 1 1 => -1 -1 0 => 0 -1 -1	3.54235e-06
ES => EB	STAM PIAS2 PIM1	0 1 1 => -1 0 -1 => 0 -1 -1	7.87301e-10
ES => EB	STAM PIAS2 PIM1	0 1 1 => -1 0 0 => 0 -1 -1	7.87301e-10
ES => EB	STAM PIAS2 PIM1	0 1 1 => 1 -1 -1 => 0 -1 -1	1.71401e-05
ES => EB	STAM PIAS2 PIM1	0 1 1 => 1 -1 0 => 0 -1 -1	1.71401e-05
ES => EB	STAM PIAS2 PIM1	0 1 1 => 1 0 -1 => 0 -1 -1	7.94657e-10
ES => EB	STAM PIAS2 PIM1	0 1 1 => 1 0 0 => 0 -1 -1	7.94657e-10
ES => EB	STAM PIAS2 SOCS2	0 1 1 => -1 -1 -1 => 0 -1 -1	1.66568e-05
ES => EB	STAM PIAS2 SOCS2	0 1 1 => -1 -1 0 => 0 -1 -1	1.6657e-05
ES => EB	STAM PIAS2 SOCS2	0 1 1 => -1 0 -1 => 0 -1 -1	3.65888e-09
ES => EB	STAM PIAS2 SOCS2	0 1 1 => -1 0 0 => 0 -1 -1	3.65901e-09
ES => EB	STAM PIAS2 SOCS2	0 1 1 => 1 -1 -1 => 0 -1 -1	1.31556e-05
ES => EB	STAM PIAS2 SOCS2	0 1 1 => 1 -1 0 => 0 -1 -1	1.31557e-05
ES => EB	STAM PIAS2 SOCS2	0 1 1 => 1 0 -1 => 0 -1 -1	3.65888e-09
ES => EB	STAM PIAS2 SOCS2	0 1 1 => 1 0 0 => 0 -1 -1	3.65901e-09
ES => EB	STAM PIAS2 SOCS5	0 1 -1 => -1 -1 0 => 0 -1 1	1.3794e-05
ES => EB	STAM PIAS2 SOCS5	0 1 -1 => -1 -1 1 => 0 -1 1	1.66541e-05
ES => EB	STAM PIAS2 SOCS5	0 1 -1 => -1 0 0 => 0 -1 1	7.86453e-10
ES => EB	STAM PIAS2 SOCS5	0 1 -1 => -1 0 1 => 0 -1 1	3.65613e-09
ES => EB	STAM PIAS2 SOCS5	0 1 -1 => 1 -1 0 => 0 -1 1	1.02928e-05
ES => EB	STAM PIAS2 SOCS5	0 1 -1 => 1 -1 1 => 0 -1 1	1.31529e-05
ES => EB	STAM PIAS2 SOCS5	0 1 -1 => 1 0 0 => 0 -1 1	7.86452e-10
ES => EB	STAM PIAS2 SOCS5	0 1 -1 => 1 0 1 => 0 -1 1	3.65613e-09
ES => EB	STAM PIAS2 STAT2	0 1 -1 => -1 -1 0 => 0 -1 1	5.45923e-08
ES => EB	STAM PIAS2 STAT2	0 1 -1 => -1 -1 1 => 0 -1 1	3.05276e-05
ES => EB	STAM PIAS2 STAT2	0 1 -1 => -1 0 0 => 0 -1 1	2.42123e-11
ES => EB	STAM PIAS2 STAT2	0 1 -1 => -1 0 1 => 0 -1 1	1.32058e-08
ES => EB	STAM PIAS2 STAT2	0 1 -1 => 1 -1 0 => 0 -1 1	2.73474e-07
ES => EB	STAM PIAS2 STAT2	0 1 -1 => 1 -1 1 => 0 -1 1	0.000153541
ES => EB	STAM PIAS2 STAT2	0 1 -1 => 1 0 0 => 0 -1 1	2.43729e-11
ES => EB	STAM PIAS2 STAT2	0 1 -1 => 1 0 1 => 0 -1 1	1.3329e-08
ES => EB	STAM PIAS2 STAT3	0 1 -1 => -1 -1 0 => 0 -1 1	4.49086e-06
ES => EB	STAM PIAS2 STAT3	0 1 -1 => -1 -1 1 => 0 -1 1	1.4348e-05
ES => EB	STAM PIAS2 STAT3	0 1 -1 => -1 0 0 => 0 -1 1	1.38871e-11
ES => EB	STAM PIAS2 STAT3	0 1 -1 => -1 0 1 => 0 -1 1	4.91429e-09
ES => EB	STAM PIAS2 STAT3	0 1 -1 => 1 -1 0 => 0 -1 1	3.64253e-05
ES => EB	STAM PIAS2 STAT3	0 1 -1 => 1 -1 1 => 0 -1 1	7.68174e-05
ES => EB	STAM PIAS2 STAT3	0 1 -1 => 1 0 0 => 0 -1 1	1.40941e-11
ES => EB	STAM PIAS2 STAT3	0 1 -1 => 1 0 1 => 0 -1 1	4.95894e-09
ES => EB	STAM PIM1 CISH	0 1 -1 => -1 -1 0 => 0 -1 1	6.26206e-09
ES => EB	STAM PIM1 CISH	0 1 -1 => -1 -1 1 => 0 -1 1	3.66012e-09
ES => EB	STAM PIM1 CISH	0 1 -1 => -1 0 0 => 0 -1 1	6.26206e-09
ES => EB	STAM PIM1 CISH	0 1 -1 => -1 0 1 => 0 -1 1	3.66012e-09
ES => EB	STAM PIM1 CISH	0 1 -1 => 1 -1 0 => 0 -1 1	6.26358e-09
ES => EB	STAM PIM1 CISH	0 1 -1 => 1 -1 1 => 0 -1 1	3.66011e-09
ES => EB	STAM PIM1 CISH	0 1 -1 => 1 0 0 => 0 -1 1	6.26358e-09
ES => EB	STAM PIM1 CISH	0 1 -1 => 1 0 1 => 0 -1 1	3.66011e-09
ES => EB	STAM PIM1 SOCS5	0 1 -1 => -1 -1 0 => 0 -1 1	7.84959e-10
ES => EB	STAM PIM1 SOCS5	0 1 -1 => -1 -1 1 => 0 -1 1	3.65464e-09
ES => EB	STAM PIM1 SOCS5	0 1 -1 => -1 0 0 => 0 -1 1	7.84959e-10
ES => EB	STAM PIM1 SOCS5	0 1 -1 => -1 0 1 => 0 -1 1	3.65464e-09
ES => EB	STAM PIM1 SOCS5	0 1 -1 => 1 -1 0 => 0 -1 1	7.84958e-10
ES => EB	STAM PIM1 SOCS5	0 1 -1 => 1 -1 1 => 0 -1 1	3.65464e-09
ES => EB	STAM PIM1 SOCS5	0 1 -1 => 1 0 0 => 0 -1 1	7.84958e-10
ES => EB	STAM PIM1 SOCS5	0 1 -1 => 1 0 1 => 0 -1 1	3.65464e-09
ES => EB	STAM SOCS2 CISH	0 1 -1 => -1 -1 0 => 0 -1 1	3.6656e-09
ES => EB	STAM SOCS2 CISH	0 1 -1 => -1 -1 1 => 0 -1 1	3.66014e-09
ES => EB	STAM SOCS2 CISH	0 1 -1 => -1 0 0 => 0 -1 1	3.663e-09
ES => EB	STAM SOCS2 CISH	0 1 -1 => -1 0 1 => 0 -1 1	3.6604e-09
ES => EB	STAM SOCS2 CISH	0 1 -1 => 1 -1 0 => 0 -1 1	3.6656e-09
ES => EB	STAM SOCS2 CISH	0 1 -1 => 1 -1 1 => 0 -1 1	3.66014e-09
ES => EB	STAM SOCS2 CISH	0 1 -1 => 1 0 0 => 0 -1 1	3.663e-09
ES => EB	STAM SOCS2 CISH	0 1 -1 => 1 0 1 => 0 -1 1	3.6604e-09
ES => EB	STAM SOCS2 PIM1	0 1 1 => -1 -1 -1 => 0 -1 -1	3.65739e-09
ES => EB	STAM SOCS2 PIM1	0 1 1 => -1 -1 0 => 0 -1 -1	3.65739e-09
ES => EB	STAM SOCS2 PIM1	0 1 1 => -1 0 -1 => 0 -1 -1	3.65752e-09
ES => EB	STAM SOCS2 PIM1	0 1 1 => -1 0 0 => 0 -1 -1	3.65752e-09
ES => EB	STAM SOCS2 PIM1	0 1 1 => 1 -1 -1 => 0 -1 -1	3.65739e-09
ES => EB	STAM SOCS2 PIM1	0 1 1 => 1 -1 0 => 0 -1 -1	3.65739e-09
ES => EB	STAM SOCS2 PIM1	0 1 1 => 1 0 -1 => 0 -1 -1	3.65752e-09
ES => EB	STAM SOCS2 PIM1	0 1 1 => 1 0 0 => 0 -1 -1	3.65752e-09
ES => EB	STAM SOCS2 SOCS5	0 1 -1 => -1 -1 0 => 0 -1 1	3.50957e-09
ES => EB	STAM SOCS2 SOCS5	0 1 -1 => -1 -1 1 => 0 -1 1	3.66273e-09
ES => EB	STAM SOCS2 SOCS5	0 1 -1 => -1 0 0 => 0 -1 1	3.65738e-09
ES => EB	STAM SOCS2 SOCS5	0 1 -1 => -1 0 1 => 0 -1 1	3.6604e-09
ES => EB	STAM SOCS2 SOCS5	0 1 -1 => 1 -1 0 => 0 -1 1	3.50956e-09
ES => EB	STAM SOCS2 SOCS5	0 1 -1 => 1 -1 1 => 0 -1 1	3.66274e-09
ES => EB	STAM SOCS2 SOCS5	0 1 -1 => 1 0 0 => 0 -1 1	3.65738e-09
ES => EB	STAM SOCS2 SOCS5	0 1 -1 => 1 0 1 => 0 -1 1	3.6604e-09
ES => EB	STAM STAT2 CISH	0 -1 -1 => -1 0 0 => 0 1 1	1.98759e-10
ES => EB	STAM STAT2 CISH	0 -1 -1 => -1 0 1 => 0 1 1	2.0596e-10
ES => EB	STAM STAT2 CISH	0 -1 -1 => -1 1 0 => 0 1 1	1.05044e-07
ES => EB	STAM STAT2 CISH	0 -1 -1 => -1 1 1 => 0 1 1	6.14879e-08
ES => EB	STAM STAT2 CISH	0 -1 -1 => 1 0 0 => 0 1 1	1.86449e-10
ES => EB	STAM STAT2 CISH	0 -1 -1 => 1 0 1 => 0 1 1	2.05935e-10
ES => EB	STAM STAT2 CISH	0 -1 -1 => 1 1 0 => 0 1 1	1.05056e-07
ES => EB	STAM STAT2 CISH	0 -1 -1 => 1 1 1 => 0 1 1	6.14878e-08
ES => EB	STAM STAT2 PIM1	0 -1 1 => -1 0 -1 => 0 1 -1	2.42048e-11
ES => EB	STAM STAT2 PIM1	0 -1 1 => -1 0 0 => 0 1 -1	2.42048e-11
ES => EB	STAM STAT2 PIM1	0 -1 1 => -1 1 -1 => 0 1 -1	1.32005e-08
ES => EB	STAM STAT2 PIM1	0 -1 1 => -1 1 0 => 0 1 -1	1.32005e-08
ES => EB	STAM STAT2 PIM1	0 -1 1 => 1 0 -1 => 0 1 -1	2.43126e-11
ES => EB	STAM STAT2 PIM1	0 -1 1 => 1 0 0 => 0 1 -1	2.43126e-11
ES => EB	STAM STAT2 PIM1	0 -1 1 => 1 1 -1 => 0 1 -1	1.3286e-08
ES => EB	STAM STAT2 PIM1	0 -1 1 => 1 1 0 => 0 1 -1	1.3286e-08
ES => EB	STAM STAT2 SOCS2	0 -1 1 => -1 0 -1 => 0 1 -1	2.06407e-10
ES => EB	STAM STAT2 SOCS2	0 -1 1 => -1 0 0 => 0 1 -1	2.06067e-10
ES => EB	STAM STAT2 SOCS2	0 -1 1 => -1 1 -1 => 0 1 -1	6.14426e-08
ES => EB	STAM STAT2 SOCS2	0 -1 1 => -1 1 0 => 0 1 -1	6.14445e-08
ES => EB	STAM STAT2 SOCS2	0 -1 1 => 1 0 -1 => 0 1 -1	2.06407e-10
ES => EB	STAM STAT2 SOCS2	0 -1 1 => 1 0 0 => 0 1 -1	2.06067e-10
ES => EB	STAM STAT2 SOCS2	0 -1 1 => 1 1 -1 => 0 1 -1	6.14426e-08
ES => EB	STAM STAT2 SOCS2	0 -1 1 => 1 1 0 => 0 1 -1	6.14445e-08
ES => EB	STAM STAT2 SOCS5	0 -1 -1 => -1 0 0 => 0 1 1	3.68243e-11
ES => EB	STAM STAT2 SOCS5	0 -1 -1 => -1 0 1 => 0 1 1	2.05797e-10
ES => EB	STAM STAT2 SOCS5	0 -1 -1 => -1 1 0 => 0 1 1	1.318e-08
ES => EB	STAM STAT2 SOCS5	0 -1 -1 => -1 1 1 => 0 1 1	6.1396e-08
ES => EB	STAM STAT2 SOCS5	0 -1 -1 => 1 0 0 => 0 1 1	3.68118e-11
ES => EB	STAM STAT2 SOCS5	0 -1 -1 => 1 0 1 => 0 1 1	2.05797e-10
ES => EB	STAM STAT2 SOCS5	0 -1 -1 => 1 1 0 => 0 1 1	1.318e-08
ES => EB	STAM STAT2 SOCS5	0 -1 -1 => 1 1 1 => 0 1 1	6.1396e-08
ES => EB	STAM STAT2 STAT3	0 -1 -1 => -1 0 0 => 0 1 1	1.8373e-11
ES => EB	STAM STAT2 STAT3	0 -1 -1 => -1 0 1 => 0 1 1	9.7998e-09
ES => EB	STAM STAT2 STAT3	0 -1 -1 => -1 1 0 => 0 1 1	7.97247e-09
ES => EB	STAM STAT2 STAT3	0 -1 -1 => -1 1 1 => 0 1 1	1.1128e-08
ES => EB	STAM STAT2 STAT3	0 -1 -1 => 1 0 0 => 0 1 1	1.84754e-11
ES => EB	STAM STAT2 STAT3	0 -1 -1 => 1 0 1 => 0 1 1	9.84789e-09
ES => EB	STAM STAT2 STAT3	0 -1 -1 => 1 1 0 => 0 1 1	8.01762e-09
ES => EB	STAM STAT2 STAT3	0 -1 -1 => 1 1 1 => 0 1 1	1.11707e-08
ES => EB	STAM STAT3 CISH	0 -1 -1 => -1 0 0 => 0 1 1	1.13438e-10
ES => EB	STAM STAT3 CISH	0 -1 -1 => -1 0 1 => 0 1 1	1.10895e-10
ES => EB	STAM STAT3 CISH	0 -1 -1 => -1 1 0 => 0 1 1	3.97408e-08
ES => EB	STAM STAT3 CISH	0 -1 -1 => -1 1 1 => 0 1 1	2.6239e-08
ES => EB	STAM STAT3 CISH	0 -1 -1 => 1 0 0 => 0 1 1	1.07381e-10
ES => EB	STAM STAT3 CISH	0 -1 -1 => 1 0 1 => 0 1 1	1.10883e-10
ES => EB	STAM STAT3 CISH	0 -1 -1 => 1 1 0 => 0 1 1	3.88428e-08
ES => EB	STAM STAT3 CISH	0 -1 -1 => 1 1 1 => 0 1 1	2.62372e-08
ES => EB	STAM STAT3 PIM1	0 -1 1 => -1 0 -1 => 0 1 -1	1.38779e-11
ES => EB	STAM STAT3 PIM1	0 -1 1 => -1 0 0 => 0 1 -1	1.38779e-11
ES => EB	STAM STAT3 PIM1	0 -1 1 => -1 1 -1 => 0 1 -1	4.91232e-09
ES => EB	STAM STAT3 PIM1	0 -1 1 => -1 1 0 => 0 1 -1	4.91232e-09
ES => EB	STAM STAT3 PIM1	0 -1 1 => 1 0 -1 => 0 1 -1	1.40197e-11
ES => EB	STAM STAT3 PIM1	0 -1 1 => 1 0 0 => 0 1 -1	1.40197e-11
ES => EB	STAM STAT3 PIM1	0 -1 1 => 1 1 -1 => 0 1 -1	4.94304e-09
ES => EB	STAM STAT3 PIM1	0 -1 1 => 1 1 0 => 0 1 -1	4.94304e-09
ES => EB	STAM STAT3 SOCS2	0 -1 1 => -1 0 -1 => 0 1 -1	1.1111e-10
ES => EB	STAM STAT3 SOCS2	0 -1 1 => -1 0 0 => 0 1 -1	1.10942e-10
ES => EB	STAM STAT3 SOCS2	0 -1 1 => -1 1 -1 => 0 1 -1	2.62404e-08
ES => EB	STAM STAT3 SOCS2	0 -1 1 => -1 1 0 => 0 1 -1	2.62293e-08
ES => EB	STAM STAT3 SOCS2	0 -1 1 => 1 0 -1 => 0 1 -1	1.1111e-10
ES => EB	STAM STAT3 SOCS2	0 -1 1 => 1 0 0 => 0 1 -1	1.10942e-10
ES => EB	STAM STAT3 SOCS2	0 -1 1 => 1 1 -1 => 0 1 -1	2.62404e-08
ES => EB	STAM STAT3 SOCS2	0 -1 1 => 1 1 0 => 0 1 -1	2.62293e-08
ES => EB	STAM STAT3 SOCS5	0 -1 -1 => -1 0 0 => 0 1 1	2.01638e-11
ES => EB	STAM STAT3 SOCS5	0 -1 -1 => -1 0 1 => 0 1 1	1.10801e-10
ES => EB	STAM STAT3 SOCS5	0 -1 -1 => -1 1 0 => 0 1 1	5.81995e-09
ES => EB	STAM STAT3 SOCS5	0 -1 -1 => -1 1 1 => 0 1 1	2.6205e-08
ES => EB	STAM STAT3 SOCS5	0 -1 -1 => 1 0 0 => 0 1 1	2.01577e-11
ES => EB	STAM STAT3 SOCS5	0 -1 -1 => 1 0 1 => 0 1 1	1.10801e-10
ES => EB	STAM STAT3 SOCS5	0 -1 -1 => 1 1 0 => 0 1 1	5.81903e-09
ES => EB	STAM STAT3 SOCS5	0 -1 -1 => 1 1 1 => 0 1 1	2.6205e-08
ES => EB	STAT2 CISH SOCS5	-1 -1 -1 => 0 0 0 => 1 1 1	2.36421e-08
ES => EB	STAT2 CISH SOCS5	-1 -1 -1 => 0 0 1 => 1 1 1	1.42568e-07
ES => EB	STAT2 CISH SOCS5	-1 -1 -1 => 0 1 0 => 1 1 1	1.42565e-07
ES => EB	STAT2 CISH SOCS5	-1 -1 -1 => 0 1 1 => 1 1 1	1.42903e-07
ES => EB	STAT2 CISH SOCS5	-1 -1 -1 => 1 0 0 => 1 1 1	1.31729e-05
ES => EB	STAT2 CISH SOCS5	-1 -1 -1 => 1 0 1 => 1 1 1	6.1263e-05
ES => EB	STAT2 CISH SOCS5	-1 -1 -1 => 1 1 0 => 1 1 1	6.11252e-05
ES => EB	STAT2 CISH SOCS5	-1 -1 -1 => 1 1 1 => 1 1 1	6.12216e-05
ES => EB	STAT2 PIM1 CISH	-1 1 -1 => 0 -1 0 => 1 -1 1	1.85562e-07
ES => EB	STAT2 PIM1 CISH	-1 1 -1 => 0 -1 1 => 1 -1 1	1.42575e-07
ES => EB	STAT2 PIM1 CISH	-1 1 -1 => 0 0 0 => 1 -1 1	1.85562e-07
ES => EB	STAT2 PIM1 CISH	-1 1 -1 => 0 0 1 => 1 -1 1	1.42575e-07
ES => EB	STAT2 PIM1 CISH	-1 1 -1 => 1 -1 0 => 1 -1 1	0.000104845
ES => EB	STAT2 PIM1 CISH	-1 1 -1 => 1 -1 1 => 1 -1 1	6.12193e-05
ES => EB	STAT2 PIM1 CISH	-1 1 -1 => 1 0 0 => 1 -1 1	0.000104845
ES => EB	STAT2 PIM1 CISH	-1 1 -1 => 1 0 1 => 1 -1 1	6.12193e-05
ES => EB	STAT2 PIM1 SOCS5	-1 1 -1 => 0 -1 0 => 1 -1 1	2.36319e-08
ES => EB	STAT2 PIM1 SOCS5	-1 1 -1 => 0 -1 1 => 1 -1 1	1.42413e-07
ES => EB	STAT2 PIM1 SOCS5	-1 1 -1 => 0 0 0 => 1 -1 1	2.36319e-08
ES => EB	STAT2 PIM1 SOCS5	-1 1 -1 => 0 0 1 => 1 -1 1	1.42413e-07
ES => EB	STAT2 PIM1 SOCS5	-1 1 -1 => 1 -1 0 => 1 -1 1	1.30788e-05
ES => EB	STAT2 PIM1 SOCS5	-1 1 -1 => 1 -1 1 => 1 -1 1	6.11276e-05
ES => EB	STAT2 PIM1 SOCS5	-1 1 -1 => 1 0 0 => 1 -1 1	1.30788e-05
ES => EB	STAT2 PIM1 SOCS5	-1 1 -1 => 1 0 1 => 1 -1 1	6.11276e-05
ES => EB	STAT2 SOCS2 CISH	-1 1 -1 => 0 -1 0 => 1 -1 1	1.42738e-07
ES => EB	STAT2 SOCS2 CISH	-1 1 -1 => 0 -1 1 => 1 -1 1	1.43056e-07
ES => EB	STAT2 SOCS2 CISH	-1 1 -1 => 0 0 0 => 1 -1 1	1.42744e-07
ES => EB	STAT2 SOCS2 CISH	-1 1 -1 => 0 0 1 => 1 -1 1	1.42752e-07
ES => EB	STAT2 SOCS2 CISH	-1 1 -1 => 1 -1 0 => 1 -1 1	6.13112e-05
ES => EB	STAT2 SOCS2 CISH	-1 1 -1 => 1 -1 1 => 1 -1 1	6.12194e-05
ES => EB	STAT2 SOCS2 CISH	-1 1 -1 => 1 0 0 => 1 -1 1	6.12676e-05
ES => EB	STAT2 SOCS2 CISH	-1 1 -1 => 1 0 1 => 1 -1 1	6.1224e-05
ES => EB	STAT2 SOCS2 PIM1	-1 1 1 => 0 -1 -1 => 1 -1 -1	1.42735e-07
ES => EB	STAT2 SOCS2 PIM1	-1 1 1 => 0 -1 0 => 1 -1 -1	1.42735e-07
ES => EB	STAT2 SOCS2 PIM1	-1 1 1 => 0 0 -1 => 1 -1 -1	1.42582e-07
ES => EB	STAT2 SOCS2 PIM1	-1 1 1 => 0 0 0 => 1 -1 -1	1.42582e-07
ES => EB	STAT2 SOCS2 PIM1	-1 1 1 => 1 -1 -1 => 1 -1 -1	6.11735e-05
ES => EB	STAT2 SOCS2 PIM1	-1 1 1 => 1 -1 0 => 1 -1 -1	6.11735e-05
ES => EB	STAT2 SOCS2 PIM1	-1 1 1 => 1 0 -1 => 1 -1 -1	6.11758e-05
ES => EB	STAT2 SOCS2 PIM1	-1 1 1 => 1 0 0 => 1 -1 -1	6.11758e-05
ES => EB	STAT2 SOCS2 SOCS5	-1 1 -1 => 0 -1 0 => 1 -1 1	2.01527e-07
ES => EB	STAT2 SOCS2 SOCS5	-1 1 -1 => 0 -1 1 => 1 -1 1	1.43049e-07
ES => EB	STAT2 SOCS2 SOCS5	-1 1 -1 => 0 0 0 => 1 -1 1	1.42734e-07
ES => EB	STAT2 SOCS2 SOCS5	-1 1 -1 => 0 0 1 => 1 -1 1	1.42752e-07
ES => EB	STAT2 SOCS2 SOCS5	-1 1 -1 => 1 -1 0 => 1 -1 1	5.86389e-05
ES => EB	STAT2 SOCS2 SOCS5	-1 1 -1 => 1 -1 1 => 1 -1 1	6.12629e-05
ES => EB	STAT2 SOCS2 SOCS5	-1 1 -1 => 1 0 0 => 1 -1 1	6.11734e-05
ES => EB	STAT2 SOCS2 SOCS5	-1 1 -1 => 1 0 1 => 1 -1 1	6.12239e-05
ES => EB	STAT2 STAT3 CISH	-1 -1 -1 => 0 0 0 => 1 1 1	1.36422e-07
ES => EB	STAT2 STAT3 CISH	-1 -1 -1 => 0 0 1 => 1 1 1	1.28304e-07
ES => EB	STAT2 STAT3 CISH	-1 -1 -1 => 0 1 0 => 1 1 1	7.41611e-05
ES => EB	STAT2 STAT3 CISH	-1 -1 -1 => 0 1 1 => 1 1 1	5.24563e-05
ES => EB	STAT2 STAT3 CISH	-1 -1 -1 => 1 0 0 => 1 1 1	6.17678e-05
ES => EB	STAT2 STAT3 CISH	-1 -1 -1 => 1 0 1 => 1 1 1	3.99493e-05
ES => EB	STAT2 STAT3 CISH	-1 -1 -1 => 1 1 0 => 1 1 1	8.14182e-05
ES => EB	STAT2 STAT3 CISH	-1 -1 -1 => 1 1 1 => 1 1 1	6.4866e-05
ES => EB	STAT2 STAT3 PIM1	-1 -1 1 => 0 0 -1 => 1 1 -1	1.76059e-08
ES => EB	STAT2 STAT3 PIM1	-1 -1 1 => 0 0 0 => 1 1 -1	1.76059e-08
ES => EB	STAT2 STAT3 PIM1	-1 -1 1 => 0 1 -1 => 1 1 -1	9.46878e-06
ES => EB	STAT2 STAT3 PIM1	-1 -1 1 => 0 1 0 => 1 1 -1	9.46878e-06
ES => EB	STAT2 STAT3 PIM1	-1 -1 1 => 1 0 -1 => 1 1 -1	7.82453e-06
ES => EB	STAT2 STAT3 PIM1	-1 -1 1 => 1 0 0 => 1 1 -1	7.82453e-06
ES => EB	STAT2 STAT3 PIM1	-1 -1 1 => 1 1 -1 => 1 1 -1	1.05158e-05
ES => EB	STAT2 STAT3 PIM1	-1 -1 1 => 1 1 0 => 1 1 -1	1.05158e-05
ES => EB	STAT2 STAT3 SOCS2	-1 -1 1 => 0 0 -1 => 1 1 -1	1.28586e-07
ES => EB	STAT2 STAT3 SOCS2	-1 -1 1 => 0 0 0 => 1 1 -1	1.28367e-07
ES => EB	STAT2 STAT3 SOCS2	-1 -1 1 => 0 1 -1 => 1 1 -1	5.25211e-05
ES => EB	STAT2 STAT3 SOCS2	-1 -1 1 => 0 1 0 => 1 1 -1	5.24594e-05
ES => EB	STAT2 STAT3 SOCS2	-1 -1 1 => 1 0 -1 => 1 1 -1	3.99635e-05
ES => EB	STAT2 STAT3 SOCS2	-1 -1 1 => 1 0 0 => 1 1 -1	3.9938e-05
ES => EB	STAT2 STAT3 SOCS2	-1 -1 1 => 1 1 -1 => 1 1 -1	6.50147e-05
ES => EB	STAT2 STAT3 SOCS2	-1 -1 1 => 1 1 0 => 1 1 -1	6.48965e-05
ES => EB	STAT2 STAT3 SOCS5	-1 -1 -1 => 0 0 0 => 1 1 1	1.77061e-08
ES => EB	STAT2 STAT3 SOCS5	-1 -1 -1 => 0 0 1 => 1 1 1	1.28185e-07
ES => EB	STAT2 STAT3 SOCS5	-1 -1 -1 => 0 1 0 => 1 1 1	9.46562e-06
ES => EB	STAT2 STAT3 SOCS5	-1 -1 -1 => 0 1 1 => 1 1 1	5.23915e-05
ES => EB	STAT2 STAT3 SOCS5	-1 -1 -1 => 1 0 0 => 1 1 1	7.79591e-06
ES => EB	STAT2 STAT3 SOCS5	-1 -1 -1 => 1 0 1 => 1 1 1	3.98953e-05
ES => EB	STAT2 STAT3 SOCS5	-1 -1 -1 => 1 1 0 => 1 1 1	1.05629e-05
ES => EB	STAT2 STAT3 SOCS5	-1 -1 -1 => 1 1 1 => 1 1 1	6.47949e-05
ES => EB	STAT3 CISH SOCS5	-1 -1 -1 => 0 0 0 => 1 1 1	1.35951e-08
ES => EB	STAT3 CISH SOCS5	-1 -1 -1 => 0 0 1 => 1 1 1	7.94385e-08
ES => EB	STAT3 CISH SOCS5	-1 -1 -1 => 0 1 0 => 1 1 1	7.94179e-08
ES => EB	STAT3 CISH SOCS5	-1 -1 -1 => 0 1 1 => 1 1 1	7.9599e-08
ES => EB	STAT3 CISH SOCS5	-1 -1 -1 => 1 0 0 => 1 1 1	4.87899e-06
ES => EB	STAT3 CISH SOCS5	-1 -1 -1 => 1 0 1 => 1 1 1	2.33572e-05
ES => EB	STAT3 CISH SOCS5	-1 -1 -1 => 1 1 0 => 1 1 1	2.33137e-05
ES => EB	STAT3 CISH SOCS5	-1 -1 -1 => 1 1 1 => 1 1 1	2.33544e-05
ES => EB	STAT3 PIM1 CISH	-1 1 -1 => 0 -1 0 => 1 -1 1	1.06912e-07
ES => EB	STAT3 PIM1 CISH	-1 1 -1 => 0 -1 1 => 1 -1 1	7.94361e-08
ES => EB	STAT3 PIM1 CISH	-1 1 -1 => 0 0 0 => 1 -1 1	1.06912e-07
ES => EB	STAT3 PIM1 CISH	-1 1 -1 => 0 0 1 => 1 -1 1	7.94361e-08
ES => EB	STAT3 PIM1 CISH	-1 1 -1 => 1 -1 0 => 1 -1 1	3.87417e-05
ES => EB	STAT3 PIM1 CISH	-1 1 -1 => 1 -1 1 => 1 -1 1	2.33436e-05
ES => EB	STAT3 PIM1 CISH	-1 1 -1 => 1 0 0 => 1 -1 1	3.87417e-05
ES => EB	STAT3 PIM1 CISH	-1 1 -1 => 1 0 1 => 1 -1 1	2.33436e-05
ES => EB	STAT3 PIM1 SOCS5	-1 1 -1 => 0 -1 0 => 1 -1 1	1.35768e-08
ES => EB	STAT3 PIM1 SOCS5	-1 1 -1 => 0 -1 1 => 1 -1 1	7.93427e-08
ES => EB	STAT3 PIM1 SOCS5	-1 1 -1 => 0 0 0 => 1 -1 1	1.35768e-08
ES => EB	STAT3 PIM1 SOCS5	-1 1 -1 => 0 0 1 => 1 -1 1	7.93427e-08
ES => EB	STAT3 PIM1 SOCS5	-1 1 -1 => 1 -1 0 => 1 -1 1	4.84902e-06
ES => EB	STAT3 PIM1 SOCS5	-1 1 -1 => 1 -1 1 => 1 -1 1	2.33098e-05
ES => EB	STAT3 PIM1 SOCS5	-1 1 -1 => 1 0 0 => 1 -1 1	4.84902e-06
ES => EB	STAT3 PIM1 SOCS5	-1 1 -1 => 1 0 1 => 1 -1 1	2.33098e-05
ES => EB	STAT3 SOCS2 CISH	-1 1 -1 => 0 -1 0 => 1 -1 1	7.95297e-08
ES => EB	STAT3 SOCS2 CISH	-1 1 -1 => 0 -1 1 => 1 -1 1	7.96745e-08
ES => EB	STAT3 SOCS2 CISH	-1 1 -1 => 0 0 0 => 1 -1 1	7.95265e-08
ES => EB	STAT3 SOCS2 CISH	-1 1 -1 => 0 0 1 => 1 -1 1	7.95243e-08
ES => EB	STAT3 SOCS2 CISH	-1 1 -1 => 1 -1 0 => 1 -1 1	2.33776e-05
ES => EB	STAT3 SOCS2 CISH	-1 1 -1 => 1 -1 1 => 1 -1 1	2.33584e-05
ES => EB	STAT3 SOCS2 CISH	-1 1 -1 => 1 0 0 => 1 -1 1	2.3364e-05
ES => EB	STAT3 SOCS2 CISH	-1 1 -1 => 1 0 1 => 1 -1 1	2.33505e-05
ES => EB	STAT3 SOCS2 PIM1	-1 1 1 => 0 -1 -1 => 1 -1 -1	7.95087e-08
ES => EB	STAT3 SOCS2 PIM1	-1 1 1 => 0 -1 0 => 1 -1 -1	7.95087e-08
ES => EB	STAT3 SOCS2 PIM1	-1 1 1 => 0 0 -1 => 1 -1 -1	7.94333e-08
ES => EB	STAT3 SOCS2 PIM1	-1 1 1 => 0 0 0 => 1 -1 -1	7.94333e-08
ES => EB	STAT3 SOCS2 PIM1	-1 1 1 => 1 -1 -1 => 1 -1 -1	2.33341e-05
ES => EB	STAT3 SOCS2 PIM1	-1 1 1 => 1 -1 0 => 1 -1 -1	2.33341e-05
ES => EB	STAT3 SOCS2 PIM1	-1 1 1 => 1 0 -1 => 1 -1 -1	2.33301e-05
ES => EB	STAT3 SOCS2 PIM1	-1 1 1 => 1 0 0 => 1 -1 -1	2.33301e-05
ES => EB	STAT3 SOCS2 SOCS5	-1 1 -1 => 0 -1 0 => 1 -1 1	1.08374e-07
ES => EB	STAT3 SOCS2 SOCS5	-1 1 -1 => 0 -1 1 => 1 -1 1	7.96771e-08
ES => EB	STAT3 SOCS2 SOCS5	-1 1 -1 => 0 0 0 => 1 -1 1	7.95084e-08
ES => EB	STAT3 SOCS2 SOCS5	-1 1 -1 => 0 0 1 => 1 -1 1	7.95242e-08
ES => EB	STAT3 SOCS2 SOCS5	-1 1 -1 => 1 -1 0 => 1 -1 1	2.3729e-05
ES => EB	STAT3 SOCS2 SOCS5	-1 1 -1 => 1 -1 1 => 1 -1 1	2.33719e-05
ES => EB	STAT3 SOCS2 SOCS5	-1 1 -1 => 1 0 0 => 1 -1 1	2.3334e-05
ES => EB	STAT3 SOCS2 SOCS5	-1 1 -1 => 1 0 1 => 1 -1 1	2.33505e-05

## Sheet: JAK-STAT EBtoESC mouse
Transition	Gene or Gene combination	Transcriptional Intervention	Transition Probability
EB => ES	CISH	1 => -1 => -1	1.80253e-06
EB => ES	CISH	1 => 0 => -1	3.00189e-06
EB => ES	JAK1	1 => -1 => -1	1.69113e-06
EB => ES	JAK1	1 => 0 => -1	1.10851e-06
EB => ES	PIAS2	-1 => 0 => 1	4.92614e-07
EB => ES	PIAS2	-1 => 1 => 1	0.0205764
EB => ES	PIM1	-1 => 0 => 1	4.89479e-07
EB => ES	PIM1	-1 => 1 => 1	4.89479e-07
EB => ES	SOCS2	-1 => 0 => 1	1.80266e-06
EB => ES	SOCS2	-1 => 1 => 1	1.80266e-06
EB => ES	SOCS5	1 => -1 => -1	1.80134e-06
EB => ES	SOCS5	1 => 0 => -1	4.86969e-07
EB => ES	STAM	0 => -1 => 0	4.9051e-10
EB => ES	STAM	0 => 1 => 0	4.90513e-10
EB => ES	STAT2	1 => -1 => -1	8.74748e-06
EB => ES	STAT2	1 => 0 => -1	8.8576e-07
EB => ES	STAT3	1 => -1 => -1	4.89714e-08
EB => ES	STAT3	1 => 0 => -1	1.93752e-06
EB => ES	CISH SOCS5	1 1 => -1 -1 => -1 -1	1.8028e-06
EB => ES	CISH SOCS5	1 1 => -1 0 => -1 -1	4.88433e-07
EB => ES	CISH SOCS5	1 1 => 0 -1 => -1 -1	1.80636e-06
EB => ES	CISH SOCS5	1 1 => 0 0 => -1 -1	1.80268e-06
EB => ES	JAK1 CISH	1 1 => -1 -1 => -1 -1	6.39307e-06
EB => ES	JAK1 CISH	1 1 => -1 0 => -1 -1	1.04004e-05
EB => ES	JAK1 CISH	1 1 => 0 -1 => -1 -1	4.09554e-06
EB => ES	JAK1 CISH	1 1 => 0 0 => -1 -1	6.79739e-06
EB => ES	JAK1 PIAS2	1 -1 => -1 0 => -1 1	1.18916e-06
EB => ES	JAK1 PIAS2	1 -1 => -1 1 => -1 1	0.0434323
EB => ES	JAK1 PIAS2	1 -1 => 0 0 => -1 1	1.11052e-06
EB => ES	JAK1 PIAS2	1 -1 => 0 1 => -1 1	0.0405959
EB => ES	JAK1 PIM1	1 -1 => -1 0 => -1 1	1.69113e-06
EB => ES	JAK1 PIM1	1 -1 => -1 1 => -1 1	1.69113e-06
EB => ES	JAK1 PIM1	1 -1 => 0 0 => -1 1	1.10851e-06
EB => ES	JAK1 PIM1	1 -1 => 0 1 => -1 1	1.10851e-06
EB => ES	JAK1 SOCS2	1 -1 => -1 0 => -1 1	6.3934e-06
EB => ES	JAK1 SOCS2	1 -1 => -1 1 => -1 1	6.39341e-06
EB => ES	JAK1 SOCS2	1 -1 => 0 0 => -1 1	4.0959e-06
EB => ES	JAK1 SOCS2	1 -1 => 0 1 => -1 1	4.0959e-06
EB => ES	JAK1 SOCS5	1 1 => -1 -1 => -1 -1	6.39018e-06
EB => ES	JAK1 SOCS5	1 1 => -1 0 => -1 -1	1.68503e-06
EB => ES	JAK1 SOCS5	1 1 => 0 -1 => -1 -1	4.09287e-06
EB => ES	JAK1 SOCS5	1 1 => 0 0 => -1 -1	1.10281e-06
EB => ES	JAK1 STAM	1 0 => -1 -1 => -1 0	1.69472e-09
EB => ES	JAK1 STAM	1 0 => -1 1 => -1 0	1.69476e-09
EB => ES	JAK1 STAM	1 0 => 0 -1 => -1 0	1.11104e-09
EB => ES	JAK1 STAM	1 0 => 0 1 => -1 0	1.11105e-09
EB => ES	JAK1 STAT2	1 1 => -1 -1 => -1 -1	2.98787e-05
EB => ES	JAK1 STAT2	1 1 => -1 0 => -1 -1	3.02251e-06
EB => ES	JAK1 STAT2	1 1 => 0 -1 => -1 -1	1.9876e-05
EB => ES	JAK1 STAT2	1 1 => 0 0 => -1 -1	2.01157e-06
EB => ES	JAK1 STAT3	1 1 => -1 -1 => -1 -1	1.77708e-07
EB => ES	JAK1 STAT3	1 1 => -1 0 => -1 -1	6.62051e-06
EB => ES	JAK1 STAT3	1 1 => 0 -1 => -1 -1	1.1848e-07
EB => ES	JAK1 STAT3	1 1 => 0 0 => -1 -1	4.3876e-06
EB => ES	PIAS2 CISH	-1 1 => 0 -1 => 1 -1	1.81411e-06
EB => ES	PIAS2 CISH	-1 1 => 0 0 => 1 -1	3.0213e-06
EB => ES	PIAS2 CISH	-1 1 => 1 -1 => 1 -1	0.0394527
EB => ES	PIAS2 CISH	-1 1 => 1 0 => 1 -1	0.0485444
EB => ES	PIAS2 PIM1	-1 -1 => 0 0 => 1 1	4.92614e-07
EB => ES	PIAS2 PIM1	-1 -1 => 0 1 => 1 1	4.92614e-07
EB => ES	PIAS2 PIM1	-1 -1 => 1 0 => 1 1	0.0205764
EB => ES	PIAS2 PIM1	-1 -1 => 1 1 => 1 1	0.0205764
EB => ES	PIAS2 SOCS2	-1 -1 => 0 0 => 1 1	1.81423e-06
EB => ES	PIAS2 SOCS2	-1 -1 => 0 1 => 1 1	1.81424e-06
EB => ES	PIAS2 SOCS2	-1 -1 => 1 0 => 1 1	0.0394528
EB => ES	PIAS2 SOCS2	-1 -1 => 1 1 => 1 1	0.0394528
EB => ES	PIAS2 SOCS5	-1 1 => 0 -1 => 1 -1	1.81292e-06
EB => ES	PIAS2 SOCS5	-1 1 => 0 0 => 1 -1	4.90104e-07
EB => ES	PIAS2 SOCS5	-1 1 => 1 -1 => 1 -1	0.0394515
EB => ES	PIAS2 SOCS5	-1 1 => 1 0 => 1 -1	0.0205739
EB => ES	PIAS2 STAT2	-1 1 => 0 -1 => 1 -1	8.80129e-06
EB => ES	PIAS2 STAT2	-1 1 => 0 0 => 1 -1	8.91183e-07
EB => ES	PIAS2 STAT2	-1 1 => 1 -1 => 1 -1	0.0402374
EB => ES	PIAS2 STAT2	-1 1 => 1 0 => 1 -1	0.0238437
EB => ES	PIAS2 STAT3	-1 1 => 0 -1 => 1 -1	4.93195e-08
EB => ES	PIAS2 STAT3	-1 1 => 0 0 => 1 -1	1.94947e-06
EB => ES	PIAS2 STAT3	-1 1 => 1 -1 => 1 -1	0.0094642
EB => ES	PIAS2 STAT3	-1 1 => 1 0 => 1 -1	0.0295998
EB => ES	PIM1 CISH	-1 1 => 0 -1 => 1 -1	1.80253e-06
EB => ES	PIM1 CISH	-1 1 => 0 0 => 1 -1	3.00189e-06
EB => ES	PIM1 CISH	-1 1 => 1 -1 => 1 -1	1.80253e-06
EB => ES	PIM1 CISH	-1 1 => 1 0 => 1 -1	3.00189e-06
EB => ES	PIM1 SOCS5	-1 1 => 0 -1 => 1 -1	1.80134e-06
EB => ES	PIM1 SOCS5	-1 1 => 0 0 => 1 -1	4.86969e-07
EB => ES	PIM1 SOCS5	-1 1 => 1 -1 => 1 -1	1.80134e-06
EB => ES	PIM1 SOCS5	-1 1 => 1 0 => 1 -1	4.86969e-07
EB => ES	SOCS2 CISH	-1 1 => 0 -1 => 1 -1	1.80398e-06
EB => ES	SOCS2 CISH	-1 1 => 0 0 => 1 -1	1.80517e-06
EB => ES	SOCS2 CISH	-1 1 => 1 -1 => 1 -1	1.80427e-06
EB => ES	SOCS2 CISH	-1 1 => 1 0 => 1 -1	1.80651e-06
EB => ES	SOCS2 PIM1	-1 -1 => 0 0 => 1 1	1.80266e-06
EB => ES	SOCS2 PIM1	-1 -1 => 0 1 => 1 1	1.80266e-06
EB => ES	SOCS2 PIM1	-1 -1 => 1 0 => 1 1	1.80266e-06
EB => ES	SOCS2 PIM1	-1 -1 => 1 1 => 1 1	1.80266e-06
EB => ES	SOCS2 SOCS5	-1 1 => 0 -1 => 1 -1	1.80397e-06
EB => ES	SOCS2 SOCS5	-1 1 => 0 0 => 1 -1	1.80265e-06
EB => ES	SOCS2 SOCS5	-1 1 => 1 -1 => 1 -1	1.80531e-06
EB => ES	SOCS2 SOCS5	-1 1 => 1 0 => 1 -1	1.80295e-06
EB => ES	STAM CISH	0 1 => -1 -1 => 0 -1	1.81246e-09
EB => ES	STAM CISH	0 1 => -1 0 => 0 -1	3.00796e-09
EB => ES	STAM CISH	0 1 => 1 -1 => 0 -1	1.8128e-09
EB => ES	STAM CISH	0 1 => 1 0 => 0 -1	3.00678e-09
EB => ES	STAM PIAS2	0 -1 => -1 0 => 0 1	4.93652e-10
EB => ES	STAM PIAS2	0 -1 => -1 1 => 0 1	1.01644e-06
EB => ES	STAM PIAS2	0 -1 => 1 0 => 0 1	4.93654e-10
EB => ES	STAM PIAS2	0 -1 => 1 1 => 0 1	4.26974e-06
EB => ES	STAM PIM1	0 -1 => -1 0 => 0 1	4.9051e-10
EB => ES	STAM PIM1	0 -1 => -1 1 => 0 1	4.9051e-10
EB => ES	STAM PIM1	0 -1 => 1 0 => 0 1	4.90513e-10
EB => ES	STAM PIM1	0 -1 => 1 1 => 0 1	4.90513e-10
EB => ES	STAM SOCS2	0 -1 => -1 0 => 0 1	1.81261e-09
EB => ES	STAM SOCS2	0 -1 => -1 1 => 0 1	1.81261e-09
EB => ES	STAM SOCS2	0 -1 => 1 0 => 0 1	1.81295e-09
EB => ES	STAM SOCS2	0 -1 => 1 1 => 0 1	1.81295e-09
EB => ES	STAM SOCS5	0 1 => -1 -1 => 0 -1	1.81128e-09
EB => ES	STAM SOCS5	0 1 => -1 0 => 0 -1	4.87996e-10
EB => ES	STAM SOCS5	0 1 => 1 -1 => 0 -1	1.81162e-09
EB => ES	STAM SOCS5	0 1 => 1 0 => 0 -1	4.92512e-10
EB => ES	STAM STAT2	0 1 => -1 -1 => 0 -1	8.79267e-09
EB => ES	STAM STAT2	0 1 => -1 0 => 0 -1	8.89441e-10
EB => ES	STAM STAT2	0 1 => 1 -1 => 0 -1	8.79499e-09
EB => ES	STAM STAT2	0 1 => 1 0 => 0 -1	8.89536e-10
EB => ES	STAM STAT3	0 1 => -1 -1 => 0 -1	5.16169e-11
EB => ES	STAM STAT3	0 1 => -1 0 => 0 -1	1.9414e-09
EB => ES	STAM STAT3	0 1 => 1 -1 => 0 -1	5.17445e-11
EB => ES	STAM STAT3	0 1 => 1 0 => 0 -1	1.9414e-09
EB => ES	STAT2 CISH	1 1 => -1 -1 => -1 -1	3.30709e-05
EB => ES	STAT2 CISH	1 1 => -1 0 => -1 -1	5.35645e-05
EB => ES	STAT2 CISH	1 1 => 0 -1 => -1 -1	3.38567e-06
EB => ES	STAT2 CISH	1 1 => 0 0 => -1 -1	5.42529e-06
EB => ES	STAT2 PIM1	1 -1 => -1 0 => -1 1	8.74748e-06
EB => ES	STAT2 PIM1	1 -1 => -1 1 => -1 1	8.74748e-06
EB => ES	STAT2 PIM1	1 -1 => 0 0 => -1 1	8.8576e-07
EB => ES	STAT2 PIM1	1 -1 => 0 1 => -1 1	8.8576e-07
EB => ES	STAT2 SOCS2	1 -1 => -1 0 => -1 1	3.30795e-05
EB => ES	STAT2 SOCS2	1 -1 => -1 1 => -1 1	3.30795e-05
EB => ES	STAT2 SOCS2	1 -1 => 0 0 => -1 1	3.38651e-06
EB => ES	STAT2 SOCS2	1 -1 => 0 1 => -1 1	3.38652e-06
EB => ES	STAT2 SOCS5	1 1 => -1 -1 => -1 -1	3.30528e-05
EB => ES	STAT2 SOCS5	1 1 => -1 0 => -1 -1	8.70274e-06
EB => ES	STAT2 SOCS5	1 1 => 0 -1 => -1 -1	3.38382e-06
EB => ES	STAT2 SOCS5	1 1 => 0 0 => -1 -1	8.81228e-07
EB => ES	STAT2 STAT3	1 1 => -1 -1 => -1 -1	1.92872e-05
EB => ES	STAT2 STAT3	1 1 => -1 0 => -1 -1	2.5516e-05
EB => ES	STAT2 STAT3	1 1 => 0 -1 => -1 -1	2.61898e-05
EB => ES	STAT2 STAT3	1 1 => 0 0 => -1 -1	5.57123e-08
EB => ES	STAT3 CISH	1 1 => -1 -1 => -1 -1	3.54028e-07
EB => ES	STAT3 CISH	1 1 => -1 0 => -1 -1	2.90654e-07
EB => ES	STAT3 CISH	1 1 => 0 -1 => -1 -1	7.12146e-06
EB => ES	STAT3 CISH	1 1 => 0 0 => -1 -1	1.18832e-05
EB => ES	STAT3 PIM1	1 -1 => -1 0 => -1 1	4.89714e-08
EB => ES	STAT3 PIM1	1 -1 => -1 1 => -1 1	4.89714e-08
EB => ES	STAT3 PIM1	1 -1 => 0 0 => -1 1	1.93752e-06
EB => ES	STAT3 PIM1	1 -1 => 0 1 => -1 1	1.93752e-06
EB => ES	STAT3 SOCS2	1 -1 => -1 0 => -1 1	3.54908e-07
EB => ES	STAT3 SOCS2	1 -1 => -1 1 => -1 1	3.54914e-07
EB => ES	STAT3 SOCS2	1 -1 => 0 0 => -1 1	7.12189e-06
EB => ES	STAT3 SOCS2	1 -1 => 0 1 => -1 1	7.12189e-06
EB => ES	STAT3 SOCS5	1 1 => -1 -1 => -1 -1	3.54346e-07
EB => ES	STAT3 SOCS5	1 1 => -1 0 => -1 -1	4.8735e-08
EB => ES	STAT3 SOCS5	1 1 => 0 -1 => -1 -1	7.1167e-06
EB => ES	STAT3 SOCS5	1 1 => 0 0 => -1 -1	1.92758e-06
EB => ES	JAK1 CISH SOCS5	1 1 1 => -1 -1 -1 => -1 -1 -1	6.39379e-06
EB => ES	JAK1 CISH SOCS5	1 1 1 => -1 -1 0 => -1 -1 -1	1.68863e-06
EB => ES	JAK1 CISH SOCS5	1 1 1 => -1 0 -1 => -1 -1 -1	6.40239e-06
EB => ES	JAK1 CISH SOCS5	1 1 1 => -1 0 0 => -1 -1 -1	6.39346e-06
EB => ES	JAK1 CISH SOCS5	1 1 1 => 0 -1 -1 => -1 -1 -1	4.09631e-06
EB => ES	JAK1 CISH SOCS5	1 1 1 => 0 -1 0 => -1 -1 -1	1.10625e-06
EB => ES	JAK1 CISH SOCS5	1 1 1 => 0 0 -1 => -1 -1 -1	4.10427e-06
EB => ES	JAK1 CISH SOCS5	1 1 1 => 0 0 0 => -1 -1 -1	4.09596e-06
EB => ES	JAK1 PIAS2 CISH	1 -1 1 => -1 0 -1 => -1 1 -1	4.38422e-06
EB => ES	JAK1 PIAS2 CISH	1 -1 1 => -1 0 0 => -1 1 -1	7.29248e-06
EB => ES	JAK1 PIAS2 CISH	1 -1 1 => -1 1 -1 => -1 1 -1	0.0835269
EB => ES	JAK1 PIAS2 CISH	1 -1 1 => -1 1 0 => -1 1 -1	0.103002
EB => ES	JAK1 PIAS2 CISH	1 -1 1 => 0 0 -1 => -1 1 -1	4.10298e-06
EB => ES	JAK1 PIAS2 CISH	1 -1 1 => 0 0 0 => -1 1 -1	6.80981e-06
EB => ES	JAK1 PIAS2 CISH	1 -1 1 => 0 1 -1 => -1 1 -1	0.0780735
EB => ES	JAK1 PIAS2 CISH	1 -1 1 => 0 1 0 => -1 1 -1	0.0962731
EB => ES	JAK1 PIAS2 PIM1	1 -1 -1 => -1 0 0 => -1 1 1	1.18916e-06
EB => ES	JAK1 PIAS2 PIM1	1 -1 -1 => -1 0 1 => -1 1 1	1.18916e-06
EB => ES	JAK1 PIAS2 PIM1	1 -1 -1 => -1 1 0 => -1 1 1	0.0434323
EB => ES	JAK1 PIAS2 PIM1	1 -1 -1 => -1 1 1 => -1 1 1	0.0434323
EB => ES	JAK1 PIAS2 PIM1	1 -1 -1 => 0 0 0 => -1 1 1	1.11052e-06
EB => ES	JAK1 PIAS2 PIM1	1 -1 -1 => 0 0 1 => -1 1 1	1.11052e-06
EB => ES	JAK1 PIAS2 PIM1	1 -1 -1 => 0 1 0 => -1 1 1	0.0405959
EB => ES	JAK1 PIAS2 PIM1	1 -1 -1 => 0 1 1 => -1 1 1	0.0405959
EB => ES	JAK1 PIAS2 SOCS2	1 -1 -1 => -1 0 0 => -1 1 1	4.38456e-06
EB => ES	JAK1 PIAS2 SOCS2	1 -1 -1 => -1 0 1 => -1 1 1	4.38456e-06
EB => ES	JAK1 PIAS2 SOCS2	1 -1 -1 => -1 1 0 => -1 1 1	0.0835272
EB => ES	JAK1 PIAS2 SOCS2	1 -1 -1 => -1 1 1 => -1 1 1	0.0835272
EB => ES	JAK1 PIAS2 SOCS2	1 -1 -1 => 0 0 0 => -1 1 1	4.10334e-06
EB => ES	JAK1 PIAS2 SOCS2	1 -1 -1 => 0 0 1 => -1 1 1	4.10334e-06
EB => ES	JAK1 PIAS2 SOCS2	1 -1 -1 => 0 1 0 => -1 1 1	0.0780737
EB => ES	JAK1 PIAS2 SOCS2	1 -1 -1 => 0 1 1 => -1 1 1	0.0780738
EB => ES	JAK1 PIAS2 SOCS5	1 -1 1 => -1 0 -1 => -1 1 -1	4.38134e-06
EB => ES	JAK1 PIAS2 SOCS5	1 -1 1 => -1 0 0 => -1 1 -1	1.18305e-06
EB => ES	JAK1 PIAS2 SOCS5	1 -1 1 => -1 1 -1 => -1 1 -1	0.083524
EB => ES	JAK1 PIAS2 SOCS5	1 -1 1 => -1 1 0 => -1 1 -1	0.0434262
EB => ES	JAK1 PIAS2 SOCS5	1 -1 1 => 0 0 -1 => -1 1 -1	4.10031e-06
EB => ES	JAK1 PIAS2 SOCS5	1 -1 1 => 0 0 0 => -1 1 -1	1.10483e-06
EB => ES	JAK1 PIAS2 SOCS5	1 -1 1 => 0 1 -1 => -1 1 -1	0.0780708
EB => ES	JAK1 PIAS2 SOCS5	1 -1 1 => 0 1 0 => -1 1 -1	0.0405902
EB => ES	JAK1 PIAS2 STAT2	1 -1 1 => -1 0 -1 => -1 1 -1	2.12775e-05
EB => ES	JAK1 PIAS2 STAT2	1 -1 1 => -1 0 0 => -1 1 -1	2.15412e-06
EB => ES	JAK1 PIAS2 STAT2	1 -1 1 => -1 1 -1 => -1 1 -1	0.0869342
EB => ES	JAK1 PIAS2 STAT2	1 -1 1 => -1 1 0 => -1 1 -1	0.0504104
EB => ES	JAK1 PIAS2 STAT2	1 -1 1 => 0 0 -1 => -1 1 -1	1.99104e-05
EB => ES	JAK1 PIAS2 STAT2	1 -1 1 => 0 0 0 => -1 1 -1	2.01505e-06
EB => ES	JAK1 PIAS2 STAT2	1 -1 1 => 0 1 -1 => -1 1 -1	0.0812656
EB => ES	JAK1 PIAS2 STAT2	1 -1 1 => 0 1 0 => -1 1 -1	0.0471196
EB => ES	JAK1 PIAS2 STAT3	1 -1 1 => -1 0 -1 => -1 1 -1	1.21911e-07
EB => ES	JAK1 PIAS2 STAT3	1 -1 1 => -1 0 0 => -1 1 -1	4.70705e-06
EB => ES	JAK1 PIAS2 STAT3	1 -1 1 => -1 1 -1 => -1 1 -1	0.0199536
EB => ES	JAK1 PIAS2 STAT3	1 -1 1 => -1 1 0 => -1 1 -1	0.0627891
EB => ES	JAK1 PIAS2 STAT3	1 -1 1 => 0 0 -1 => -1 1 -1	1.18701e-07
EB => ES	JAK1 PIAS2 STAT3	1 -1 1 => 0 0 0 => -1 1 -1	4.39528e-06
EB => ES	JAK1 PIAS2 STAT3	1 -1 1 => 0 1 -1 => -1 1 -1	0.0186527
EB => ES	JAK1 PIAS2 STAT3	1 -1 1 => 0 1 0 => -1 1 -1	0.0586873
EB => ES	JAK1 PIM1 CISH	1 -1 1 => -1 0 -1 => -1 1 -1	6.39307e-06
EB => ES	JAK1 PIM1 CISH	1 -1 1 => -1 0 0 => -1 1 -1	1.04004e-05
EB => ES	JAK1 PIM1 CISH	1 -1 1 => -1 1 -1 => -1 1 -1	6.39307e-06
EB => ES	JAK1 PIM1 CISH	1 -1 1 => -1 1 0 => -1 1 -1	1.04004e-05
EB => ES	JAK1 PIM1 CISH	1 -1 1 => 0 0 -1 => -1 1 -1	4.09554e-06
EB => ES	JAK1 PIM1 CISH	1 -1 1 => 0 0 0 => -1 1 -1	6.79739e-06
EB => ES	JAK1 PIM1 CISH	1 -1 1 => 0 1 -1 => -1 1 -1	4.09554e-06
EB => ES	JAK1 PIM1 CISH	1 -1 1 => 0 1 0 => -1 1 -1	6.79739e-06
EB => ES	JAK1 PIM1 SOCS5	1 -1 1 => -1 0 -1 => -1 1 -1	6.39018e-06
EB => ES	JAK1 PIM1 SOCS5	1 -1 1 => -1 0 0 => -1 1 -1	1.68503e-06
EB => ES	JAK1 PIM1 SOCS5	1 -1 1 => -1 1 -1 => -1 1 -1	6.39018e-06
EB => ES	JAK1 PIM1 SOCS5	1 -1 1 => -1 1 0 => -1 1 -1	1.68503e-06
EB => ES	JAK1 PIM1 SOCS5	1 -1 1 => 0 0 -1 => -1 1 -1	4.09287e-06
EB => ES	JAK1 PIM1 SOCS5	1 -1 1 => 0 0 0 => -1 1 -1	1.10281e-06
EB => ES	JAK1 PIM1 SOCS5	1 -1 1 => 0 1 -1 => -1 1 -1	4.09287e-06
EB => ES	JAK1 PIM1 SOCS5	1 -1 1 => 0 1 0 => -1 1 -1	1.10281e-06
EB => ES	JAK1 SOCS2 CISH	1 -1 1 => -1 0 -1 => -1 1 -1	6.39662e-06
EB => ES	JAK1 SOCS2 CISH	1 -1 1 => -1 0 0 => -1 1 -1	6.39951e-06
EB => ES	JAK1 SOCS2 CISH	1 -1 1 => -1 1 -1 => -1 1 -1	6.3974e-06
EB => ES	JAK1 SOCS2 CISH	1 -1 1 => -1 1 0 => -1 1 -1	6.40279e-06
EB => ES	JAK1 SOCS2 CISH	1 -1 1 => 0 0 -1 => -1 1 -1	4.09892e-06
EB => ES	JAK1 SOCS2 CISH	1 -1 1 => 0 0 0 => -1 1 -1	4.1016e-06
EB => ES	JAK1 SOCS2 CISH	1 -1 1 => 0 1 -1 => -1 1 -1	4.09975e-06
EB => ES	JAK1 SOCS2 CISH	1 -1 1 => 0 1 0 => -1 1 -1	4.10468e-06
EB => ES	JAK1 SOCS2 PIM1	1 -1 -1 => -1 0 0 => -1 1 1	6.3934e-06
EB => ES	JAK1 SOCS2 PIM1	1 -1 -1 => -1 0 1 => -1 1 1	6.3934e-06
EB => ES	JAK1 SOCS2 PIM1	1 -1 -1 => -1 1 0 => -1 1 1	6.39341e-06
EB => ES	JAK1 SOCS2 PIM1	1 -1 -1 => -1 1 1 => -1 1 1	6.39341e-06
EB => ES	JAK1 SOCS2 PIM1	1 -1 -1 => 0 0 0 => -1 1 1	4.0959e-06
EB => ES	JAK1 SOCS2 PIM1	1 -1 -1 => 0 0 1 => -1 1 1	4.0959e-06
EB => ES	JAK1 SOCS2 PIM1	1 -1 -1 => 0 1 0 => -1 1 1	4.0959e-06
EB => ES	JAK1 SOCS2 PIM1	1 -1 -1 => 0 1 1 => -1 1 1	4.0959e-06
EB => ES	JAK1 SOCS2 SOCS5	1 -1 1 => -1 0 -1 => -1 1 -1	6.39662e-06
EB => ES	JAK1 SOCS2 SOCS5	1 -1 1 => -1 0 0 => -1 1 -1	6.3934e-06
EB => ES	JAK1 SOCS2 SOCS5	1 -1 1 => -1 1 -1 => -1 1 -1	6.3999e-06
EB => ES	JAK1 SOCS2 SOCS5	1 -1 1 => -1 1 0 => -1 1 -1	6.39418e-06
EB => ES	JAK1 SOCS2 SOCS5	1 -1 1 => 0 0 -1 => -1 1 -1	4.09892e-06
EB => ES	JAK1 SOCS2 SOCS5	1 -1 1 => 0 0 0 => -1 1 -1	4.09589e-06
EB => ES	JAK1 SOCS2 SOCS5	1 -1 1 => 0 1 -1 => -1 1 -1	4.10201e-06
EB => ES	JAK1 SOCS2 SOCS5	1 -1 1 => 0 1 0 => -1 1 -1	4.09672e-06
EB => ES	JAK1 STAM CISH	1 0 1 => -1 -1 -1 => -1 0 -1	6.29245e-09
EB => ES	JAK1 STAM CISH	1 0 1 => -1 -1 0 => -1 0 -1	1.04215e-08
EB => ES	JAK1 STAM CISH	1 0 1 => -1 1 -1 => -1 0 -1	7.27042e-09
EB => ES	JAK1 STAM CISH	1 0 1 => -1 1 0 => -1 0 -1	1.01602e-08
EB => ES	JAK1 STAM CISH	1 0 1 => 0 -1 -1 => -1 0 -1	4.14286e-09
EB => ES	JAK1 STAM CISH	1 0 1 => 0 -1 0 => -1 0 -1	6.81139e-09
EB => ES	JAK1 STAM CISH	1 0 1 => 0 1 -1 => -1 0 -1	4.14287e-09
EB => ES	JAK1 STAM CISH	1 0 1 => 0 1 0 => -1 0 -1	6.81865e-09
EB => ES	JAK1 STAM PIAS2	1 0 -1 => -1 -1 0 => -1 0 1	1.19173e-09
EB => ES	JAK1 STAM PIAS2	1 0 -1 => -1 -1 1 => -1 0 1	2.47435e-06
EB => ES	JAK1 STAM PIAS2	1 0 -1 => -1 1 0 => -1 0 1	1.19177e-09
EB => ES	JAK1 STAM PIAS2	1 0 -1 => -1 1 1 => -1 0 1	1.04124e-05
EB => ES	JAK1 STAM PIAS2	1 0 -1 => 0 -1 0 => -1 0 1	1.11305e-09
EB => ES	JAK1 STAM PIAS2	1 0 -1 => 0 -1 1 => -1 0 1	2.30929e-06
EB => ES	JAK1 STAM PIAS2	1 0 -1 => 0 1 0 => -1 0 1	1.11312e-09
EB => ES	JAK1 STAM PIAS2	1 0 -1 => 0 1 1 => -1 0 1	9.71628e-06
EB => ES	JAK1 STAM PIM1	1 0 -1 => -1 -1 0 => -1 0 1	1.69472e-09
EB => ES	JAK1 STAM PIM1	1 0 -1 => -1 -1 1 => -1 0 1	1.69472e-09
EB => ES	JAK1 STAM PIM1	1 0 -1 => -1 1 0 => -1 0 1	1.69476e-09
EB => ES	JAK1 STAM PIM1	1 0 -1 => -1 1 1 => -1 0 1	1.69476e-09
EB => ES	JAK1 STAM PIM1	1 0 -1 => 0 -1 0 => -1 0 1	1.11104e-09
EB => ES	JAK1 STAM PIM1	1 0 -1 => 0 -1 1 => -1 0 1	1.11104e-09
EB => ES	JAK1 STAM PIM1	1 0 -1 => 0 1 0 => -1 0 1	1.11105e-09
EB => ES	JAK1 STAM PIM1	1 0 -1 => 0 1 1 => -1 0 1	1.11105e-09
EB => ES	JAK1 STAM SOCS2	1 0 -1 => -1 -1 0 => -1 0 1	6.29288e-09
EB => ES	JAK1 STAM SOCS2	1 0 -1 => -1 -1 1 => -1 0 1	6.29288e-09
EB => ES	JAK1 STAM SOCS2	1 0 -1 => -1 1 0 => -1 0 1	7.27083e-09
EB => ES	JAK1 STAM SOCS2	1 0 -1 => -1 1 1 => -1 0 1	7.27083e-09
EB => ES	JAK1 STAM SOCS2	1 0 -1 => 0 -1 0 => -1 0 1	4.14335e-09
EB => ES	JAK1 STAM SOCS2	1 0 -1 => 0 -1 1 => -1 0 1	4.14335e-09
EB => ES	JAK1 STAM SOCS2	1 0 -1 => 0 1 0 => -1 0 1	4.14335e-09
EB => ES	JAK1 STAM SOCS2	1 0 -1 => 0 1 1 => -1 0 1	4.14335e-09
EB => ES	JAK1 STAM SOCS5	1 0 1 => -1 -1 -1 => -1 0 -1	6.2896e-09
EB => ES	JAK1 STAM SOCS5	1 0 1 => -1 -1 0 => -1 0 -1	1.68861e-09
EB => ES	JAK1 STAM SOCS5	1 0 1 => -1 1 -1 => -1 0 -1	7.26757e-09
EB => ES	JAK1 STAM SOCS5	1 0 1 => -1 1 0 => -1 0 -1	4.04485e-09
EB => ES	JAK1 STAM SOCS5	1 0 1 => 0 -1 -1 => -1 0 -1	4.14025e-09
EB => ES	JAK1 STAM SOCS5	1 0 1 => 0 -1 0 => -1 0 -1	1.10534e-09
EB => ES	JAK1 STAM SOCS5	1 0 1 => 0 1 -1 => -1 0 -1	4.14026e-09
EB => ES	JAK1 STAM SOCS5	1 0 1 => 0 1 0 => -1 0 -1	1.113e-09
EB => ES	JAK1 STAM STAT2	1 0 1 => -1 -1 -1 => -1 0 -1	3.00713e-08
EB => ES	JAK1 STAM STAT2	1 0 1 => -1 -1 0 => -1 0 -1	3.03641e-09
EB => ES	JAK1 STAM STAT2	1 0 1 => -1 1 -1 => -1 0 -1	3.00828e-08
EB => ES	JAK1 STAM STAT2	1 0 1 => -1 1 0 => -1 0 -1	3.03691e-09
EB => ES	JAK1 STAM STAT2	1 0 1 => 0 -1 -1 => -1 0 -1	2.00857e-08
EB => ES	JAK1 STAM STAT2	1 0 1 => 0 -1 0 => -1 0 -1	2.0273e-09
EB => ES	JAK1 STAM STAT2	1 0 1 => 0 1 -1 => -1 0 -1	2.01001e-08
EB => ES	JAK1 STAM STAT2	1 0 1 => 0 1 0 => -1 0 -1	2.02789e-09
EB => ES	JAK1 STAM STAT3	1 0 1 => -1 -1 -1 => -1 0 -1	1.88609e-10
EB => ES	JAK1 STAM STAT3	1 0 1 => -1 -1 0 => -1 0 -1	6.63379e-09
EB => ES	JAK1 STAM STAT3	1 0 1 => -1 1 -1 => -1 0 -1	1.89239e-10
EB => ES	JAK1 STAM STAT3	1 0 1 => -1 1 0 => -1 0 -1	6.63383e-09
EB => ES	JAK1 STAM STAT3	1 0 1 => 0 -1 -1 => -1 0 -1	1.34359e-10
EB => ES	JAK1 STAM STAT3	1 0 1 => 0 -1 0 => -1 0 -1	4.39643e-09
EB => ES	JAK1 STAM STAT3	1 0 1 => 0 1 -1 => -1 0 -1	1.35146e-10
EB => ES	JAK1 STAM STAT3	1 0 1 => 0 1 0 => -1 0 -1	4.39643e-09
EB => ES	JAK1 STAT2 CISH	1 1 1 => -1 -1 -1 => -1 -1 -1	0.000117062
EB => ES	JAK1 STAT2 CISH	1 1 1 => -1 -1 0 => -1 -1 -1	0.000183337
EB => ES	JAK1 STAT2 CISH	1 1 1 => -1 0 -1 => -1 -1 -1	1.1947e-05
EB => ES	JAK1 STAT2 CISH	1 1 1 => -1 0 0 => -1 -1 -1	1.85578e-05
EB => ES	JAK1 STAT2 CISH	1 1 1 => 0 -1 -1 => -1 -1 -1	7.85914e-05
EB => ES	JAK1 STAT2 CISH	1 1 1 => 0 -1 0 => -1 -1 -1	0.000121377
EB => ES	JAK1 STAT2 CISH	1 1 1 => 0 0 -1 => -1 -1 -1	8.18723e-06
EB => ES	JAK1 STAT2 CISH	1 1 1 => 0 0 0 => -1 -1 -1	1.22927e-05
EB => ES	JAK1 STAT2 PIM1	1 1 -1 => -1 -1 0 => -1 -1 1	2.98787e-05
EB => ES	JAK1 STAT2 PIM1	1 1 -1 => -1 -1 1 => -1 -1 1	2.98787e-05
EB => ES	JAK1 STAT2 PIM1	1 1 -1 => -1 0 0 => -1 -1 1	3.02251e-06
EB => ES	JAK1 STAT2 PIM1	1 1 -1 => -1 0 1 => -1 -1 1	3.02251e-06
EB => ES	JAK1 STAT2 PIM1	1 1 -1 => 0 -1 0 => -1 -1 1	1.9876e-05
EB => ES	JAK1 STAT2 PIM1	1 1 -1 => 0 -1 1 => -1 -1 1	1.9876e-05
EB => ES	JAK1 STAT2 PIM1	1 1 -1 => 0 0 0 => -1 -1 1	2.01157e-06
EB => ES	JAK1 STAT2 PIM1	1 1 -1 => 0 0 1 => -1 -1 1	2.01157e-06
EB => ES	JAK1 STAT2 SOCS2	1 1 -1 => -1 -1 0 => -1 -1 1	0.000117095
EB => ES	JAK1 STAT2 SOCS2	1 1 -1 => -1 -1 1 => -1 -1 1	0.000117096
EB => ES	JAK1 STAT2 SOCS2	1 1 -1 => -1 0 0 => -1 -1 1	1.19501e-05
EB => ES	JAK1 STAT2 SOCS2	1 1 -1 => -1 0 1 => -1 -1 1	1.19501e-05
EB => ES	JAK1 STAT2 SOCS2	1 1 -1 => 0 -1 0 => -1 -1 1	7.86363e-05
EB => ES	JAK1 STAT2 SOCS2	1 1 -1 => 0 -1 1 => -1 -1 1	7.86367e-05
EB => ES	JAK1 STAT2 SOCS2	1 1 -1 => 0 0 0 => -1 -1 1	8.19166e-06
EB => ES	JAK1 STAT2 SOCS2	1 1 -1 => 0 0 1 => -1 -1 1	8.19169e-06
EB => ES	JAK1 STAT2 SOCS5	1 1 1 => -1 -1 -1 => -1 -1 -1	0.000117024
EB => ES	JAK1 STAT2 SOCS5	1 1 1 => -1 -1 0 => -1 -1 -1	2.977e-05
EB => ES	JAK1 STAT2 SOCS5	1 1 1 => -1 0 -1 => -1 -1 -1	1.1943e-05
EB => ES	JAK1 STAT2 SOCS5	1 1 1 => -1 0 0 => -1 -1 -1	3.01149e-06
EB => ES	JAK1 STAT2 SOCS5	1 1 1 => 0 -1 -1 => -1 -1 -1	7.8563e-05
EB => ES	JAK1 STAT2 SOCS5	1 1 1 => 0 -1 0 => -1 -1 -1	1.97746e-05
EB => ES	JAK1 STAT2 SOCS5	1 1 1 => 0 0 -1 => -1 -1 -1	8.18429e-06
EB => ES	JAK1 STAT2 SOCS5	1 1 1 => 0 0 0 => -1 -1 -1	2.0013e-06
EB => ES	JAK1 STAT2 STAT3	1 1 1 => -1 -1 -1 => -1 -1 -1	6.6176e-05
EB => ES	JAK1 STAT2 STAT3	1 1 1 => -1 -1 0 => -1 -1 -1	8.71063e-05
EB => ES	JAK1 STAT2 STAT3	1 1 1 => -1 0 -1 => -1 -1 -1	9.03673e-05
EB => ES	JAK1 STAT2 STAT3	1 1 1 => -1 0 0 => -1 -1 -1	2.19946e-07
EB => ES	JAK1 STAT2 STAT3	1 1 1 => 0 -1 -1 => -1 -1 -1	4.46587e-05
EB => ES	JAK1 STAT2 STAT3	1 1 1 => 0 -1 0 => -1 -1 -1	5.7785e-05
EB => ES	JAK1 STAT2 STAT3	1 1 1 => 0 0 -1 => -1 -1 -1	6.19434e-05
EB => ES	JAK1 STAT2 STAT3	1 1 1 => 0 0 0 => -1 -1 -1	1.32936e-07
EB => ES	JAK1 STAT3 CISH	1 1 1 => -1 -1 -1 => -1 -1 -1	1.40543e-06
EB => ES	JAK1 STAT3 CISH	1 1 1 => -1 -1 0 => -1 -1 -1	1.0527e-06
EB => ES	JAK1 STAT3 CISH	1 1 1 => -1 0 -1 => -1 -1 -1	2.49595e-05
EB => ES	JAK1 STAT3 CISH	1 1 1 => -1 0 0 => -1 -1 -1	4.07159e-05
EB => ES	JAK1 STAT3 CISH	1 1 1 => 0 -1 -1 => -1 -1 -1	1.49715e-06
EB => ES	JAK1 STAT3 CISH	1 1 1 => 0 -1 0 => -1 -1 -1	6.67233e-07
EB => ES	JAK1 STAT3 CISH	1 1 1 => 0 0 -1 => -1 -1 -1	1.6128e-05
EB => ES	JAK1 STAT3 CISH	1 1 1 => 0 0 0 => -1 -1 -1	2.69094e-05
EB => ES	JAK1 STAT3 PIM1	1 1 -1 => -1 -1 0 => -1 -1 1	1.77708e-07
EB => ES	JAK1 STAT3 PIM1	1 1 -1 => -1 -1 1 => -1 -1 1	1.77708e-07
EB => ES	JAK1 STAT3 PIM1	1 1 -1 => -1 0 0 => -1 -1 1	6.62051e-06
EB => ES	JAK1 STAT3 PIM1	1 1 -1 => -1 0 1 => -1 -1 1	6.62051e-06
EB => ES	JAK1 STAT3 PIM1	1 1 -1 => 0 -1 0 => -1 -1 1	1.1848e-07
EB => ES	JAK1 STAT3 PIM1	1 1 -1 => 0 -1 1 => -1 -1 1	1.1848e-07
EB => ES	JAK1 STAT3 PIM1	1 1 -1 => 0 0 0 => -1 -1 1	4.3876e-06
EB => ES	JAK1 STAT3 PIM1	1 1 -1 => 0 0 1 => -1 -1 1	4.3876e-06
EB => ES	JAK1 STAT3 SOCS2	1 1 -1 => -1 -1 0 => -1 -1 1	1.409e-06
EB => ES	JAK1 STAT3 SOCS2	1 1 -1 => -1 -1 1 => -1 -1 1	1.40902e-06
EB => ES	JAK1 STAT3 SOCS2	1 1 -1 => -1 0 0 => -1 -1 1	2.49606e-05
EB => ES	JAK1 STAT3 SOCS2	1 1 -1 => -1 0 1 => -1 -1 1	2.49606e-05
EB => ES	JAK1 STAT3 SOCS2	1 1 -1 => 0 -1 0 => -1 -1 1	1.50249e-06
EB => ES	JAK1 STAT3 SOCS2	1 1 -1 => 0 -1 1 => -1 -1 1	1.50253e-06
EB => ES	JAK1 STAT3 SOCS2	1 1 -1 => 0 0 0 => -1 -1 1	1.6129e-05
EB => ES	JAK1 STAT3 SOCS2	1 1 -1 => 0 0 1 => -1 -1 1	1.61291e-05
EB => ES	JAK1 STAT3 SOCS5	1 1 1 => -1 -1 -1 => -1 -1 -1	1.40692e-06
EB => ES	JAK1 STAT3 SOCS5	1 1 1 => -1 -1 0 => -1 -1 -1	1.7714e-07
EB => ES	JAK1 STAT3 SOCS5	1 1 1 => -1 0 -1 => -1 -1 -1	2.49479e-05
EB => ES	JAK1 STAT3 SOCS5	1 1 1 => -1 0 0 => -1 -1 -1	6.59634e-06
EB => ES	JAK1 STAT3 SOCS5	1 1 1 => 0 -1 -1 => -1 -1 -1	1.49954e-06
EB => ES	JAK1 STAT3 SOCS5	1 1 1 => 0 -1 0 => -1 -1 -1	1.17961e-07
EB => ES	JAK1 STAT3 SOCS5	1 1 1 => 0 0 -1 => -1 -1 -1	1.61173e-05
EB => ES	JAK1 STAT3 SOCS5	1 1 1 => 0 0 0 => -1 -1 -1	4.36505e-06
EB => ES	PIAS2 CISH SOCS5	-1 1 1 => 0 -1 -1 => 1 -1 -1	1.81438e-06
EB => ES	PIAS2 CISH SOCS5	-1 1 1 => 0 -1 0 => 1 -1 -1	4.91568e-07
EB => ES	PIAS2 CISH SOCS5	-1 1 1 => 0 0 -1 => 1 -1 -1	1.81794e-06
EB => ES	PIAS2 CISH SOCS5	-1 1 1 => 0 0 0 => 1 -1 -1	1.81426e-06
EB => ES	PIAS2 CISH SOCS5	-1 1 1 => 1 -1 -1 => 1 -1 -1	0.039453
EB => ES	PIAS2 CISH SOCS5	-1 1 1 => 1 -1 0 => 1 -1 -1	0.0205753
EB => ES	PIAS2 CISH SOCS5	-1 1 1 => 1 0 -1 => 1 -1 -1	0.0394565
EB => ES	PIAS2 CISH SOCS5	-1 1 1 => 1 0 0 => 1 -1 -1	0.0394529
EB => ES	PIAS2 PIM1 CISH	-1 -1 1 => 0 0 -1 => 1 1 -1	1.81411e-06
EB => ES	PIAS2 PIM1 CISH	-1 -1 1 => 0 0 0 => 1 1 -1	3.0213e-06
EB => ES	PIAS2 PIM1 CISH	-1 -1 1 => 0 1 -1 => 1 1 -1	1.81411e-06
EB => ES	PIAS2 PIM1 CISH	-1 -1 1 => 0 1 0 => 1 1 -1	3.0213e-06
EB => ES	PIAS2 PIM1 CISH	-1 -1 1 => 1 0 -1 => 1 1 -1	0.0394527
EB => ES	PIAS2 PIM1 CISH	-1 -1 1 => 1 0 0 => 1 1 -1	0.0485444
EB => ES	PIAS2 PIM1 CISH	-1 -1 1 => 1 1 -1 => 1 1 -1	0.0394527
EB => ES	PIAS2 PIM1 CISH	-1 -1 1 => 1 1 0 => 1 1 -1	0.0485444
EB => ES	PIAS2 PIM1 SOCS5	-1 -1 1 => 0 0 -1 => 1 1 -1	1.81292e-06
EB => ES	PIAS2 PIM1 SOCS5	-1 -1 1 => 0 0 0 => 1 1 -1	4.90104e-07
EB => ES	PIAS2 PIM1 SOCS5	-1 -1 1 => 0 1 -1 => 1 1 -1	1.81292e-06
EB => ES	PIAS2 PIM1 SOCS5	-1 -1 1 => 0 1 0 => 1 1 -1	4.90104e-07
EB => ES	PIAS2 PIM1 SOCS5	-1 -1 1 => 1 0 -1 => 1 1 -1	0.0394515
EB => ES	PIAS2 PIM1 SOCS5	-1 -1 1 => 1 0 0 => 1 1 -1	0.0205739
EB => ES	PIAS2 PIM1 SOCS5	-1 -1 1 => 1 1 -1 => 1 1 -1	0.0394515
EB => ES	PIAS2 PIM1 SOCS5	-1 -1 1 => 1 1 0 => 1 1 -1	0.0205739
EB => ES	PIAS2 SOCS2 CISH	-1 -1 1 => 0 0 -1 => 1 1 -1	1.81555e-06
EB => ES	PIAS2 SOCS2 CISH	-1 -1 1 => 0 0 0 => 1 1 -1	1.81675e-06
EB => ES	PIAS2 SOCS2 CISH	-1 -1 1 => 0 1 -1 => 1 1 -1	1.81585e-06
EB => ES	PIAS2 SOCS2 CISH	-1 -1 1 => 0 1 0 => 1 1 -1	1.81809e-06
EB => ES	PIAS2 SOCS2 CISH	-1 -1 1 => 1 0 -1 => 1 1 -1	0.0394542
EB => ES	PIAS2 SOCS2 CISH	-1 -1 1 => 1 0 0 => 1 1 -1	0.0394553
EB => ES	PIAS2 SOCS2 CISH	-1 -1 1 => 1 1 -1 => 1 1 -1	0.0394544
EB => ES	PIAS2 SOCS2 CISH	-1 -1 1 => 1 1 0 => 1 1 -1	0.0394567
EB => ES	PIAS2 SOCS2 PIM1	-1 -1 -1 => 0 0 0 => 1 1 1	1.81423e-06
EB => ES	PIAS2 SOCS2 PIM1	-1 -1 -1 => 0 0 1 => 1 1 1	1.81423e-06
EB => ES	PIAS2 SOCS2 PIM1	-1 -1 -1 => 0 1 0 => 1 1 1	1.81424e-06
EB => ES	PIAS2 SOCS2 PIM1	-1 -1 -1 => 0 1 1 => 1 1 1	1.81424e-06
EB => ES	PIAS2 SOCS2 PIM1	-1 -1 -1 => 1 0 0 => 1 1 1	0.0394528
EB => ES	PIAS2 SOCS2 PIM1	-1 -1 -1 => 1 0 1 => 1 1 1	0.0394528
EB => ES	PIAS2 SOCS2 PIM1	-1 -1 -1 => 1 1 0 => 1 1 1	0.0394528
EB => ES	PIAS2 SOCS2 PIM1	-1 -1 -1 => 1 1 1 => 1 1 1	0.0394528
EB => ES	PIAS2 SOCS2 SOCS5	-1 -1 1 => 0 0 -1 => 1 1 -1	1.81555e-06
EB => ES	PIAS2 SOCS2 SOCS5	-1 -1 1 => 0 0 0 => 1 1 -1	1.81423e-06
EB => ES	PIAS2 SOCS2 SOCS5	-1 -1 1 => 0 1 -1 => 1 1 -1	1.81689e-06
EB => ES	PIAS2 SOCS2 SOCS5	-1 -1 1 => 0 1 0 => 1 1 -1	1.81453e-06
EB => ES	PIAS2 SOCS2 SOCS5	-1 -1 1 => 1 0 -1 => 1 1 -1	0.0394542
EB => ES	PIAS2 SOCS2 SOCS5	-1 -1 1 => 1 0 0 => 1 1 -1	0.0394528
EB => ES	PIAS2 SOCS2 SOCS5	-1 -1 1 => 1 1 -1 => 1 1 -1	0.0394555
EB => ES	PIAS2 SOCS2 SOCS5	-1 -1 1 => 1 1 0 => 1 1 -1	0.0394531
EB => ES	PIAS2 STAT2 CISH	-1 1 1 => 0 -1 -1 => 1 -1 -1	3.32876e-05
EB => ES	PIAS2 STAT2 CISH	-1 1 1 => 0 -1 0 => 1 -1 -1	5.38967e-05
EB => ES	PIAS2 STAT2 CISH	-1 1 1 => 0 0 -1 => 1 -1 -1	3.40593e-06
EB => ES	PIAS2 STAT2 CISH	-1 1 1 => 0 0 0 => 1 -1 -1	5.45886e-06
EB => ES	PIAS2 STAT2 CISH	-1 1 1 => 1 -1 -1 => 1 -1 -1	0.0886602
EB => ES	PIAS2 STAT2 CISH	-1 1 1 => 1 -1 0 => 1 -1 -1	0.118099
EB => ES	PIAS2 STAT2 CISH	-1 1 1 => 1 0 -1 => 1 -1 -1	0.0461881
EB => ES	PIAS2 STAT2 CISH	-1 1 1 => 1 0 0 => 1 -1 -1	0.0571882
EB => ES	PIAS2 STAT2 PIM1	-1 1 -1 => 0 -1 0 => 1 -1 1	8.80129e-06
EB => ES	PIAS2 STAT2 PIM1	-1 1 -1 => 0 -1 1 => 1 -1 1	8.80129e-06
EB => ES	PIAS2 STAT2 PIM1	-1 1 -1 => 0 0 0 => 1 -1 1	8.91183e-07
EB => ES	PIAS2 STAT2 PIM1	-1 1 -1 => 0 0 1 => 1 -1 1	8.91183e-07
EB => ES	PIAS2 STAT2 PIM1	-1 1 -1 => 1 -1 0 => 1 -1 1	0.0402374
EB => ES	PIAS2 STAT2 PIM1	-1 1 -1 => 1 -1 1 => 1 -1 1	0.0402374
EB => ES	PIAS2 STAT2 PIM1	-1 1 -1 => 1 0 0 => 1 -1 1	0.0238437
EB => ES	PIAS2 STAT2 PIM1	-1 1 -1 => 1 0 1 => 1 -1 1	0.0238437
EB => ES	PIAS2 STAT2 SOCS2	-1 1 -1 => 0 -1 0 => 1 -1 1	3.32962e-05
EB => ES	PIAS2 STAT2 SOCS2	-1 1 -1 => 0 -1 1 => 1 -1 1	3.32963e-05
EB => ES	PIAS2 STAT2 SOCS2	-1 1 -1 => 0 0 0 => 1 -1 1	3.40677e-06
EB => ES	PIAS2 STAT2 SOCS2	-1 1 -1 => 0 0 1 => 1 -1 1	3.40678e-06
EB => ES	PIAS2 STAT2 SOCS2	-1 1 -1 => 1 -1 0 => 1 -1 1	0.0886641
EB => ES	PIAS2 STAT2 SOCS2	-1 1 -1 => 1 -1 1 => 1 -1 1	0.0886641
EB => ES	PIAS2 STAT2 SOCS2	-1 1 -1 => 1 0 0 => 1 -1 1	0.0461885
EB => ES	PIAS2 STAT2 SOCS2	-1 1 -1 => 1 0 1 => 1 -1 1	0.0461885
EB => ES	PIAS2 STAT2 SOCS5	-1 1 1 => 0 -1 -1 => 1 -1 -1	3.32695e-05
EB => ES	PIAS2 STAT2 SOCS5	-1 1 1 => 0 -1 0 => 1 -1 -1	8.75655e-06
EB => ES	PIAS2 STAT2 SOCS5	-1 1 1 => 0 0 -1 => 1 -1 -1	3.40408e-06
EB => ES	PIAS2 STAT2 SOCS5	-1 1 1 => 0 0 0 => 1 -1 -1	8.86651e-07
EB => ES	PIAS2 STAT2 SOCS5	-1 1 1 => 1 -1 -1 => 1 -1 -1	0.0886398
EB => ES	PIAS2 STAT2 SOCS5	-1 1 1 => 1 -1 0 => 1 -1 -1	0.0401928
EB => ES	PIAS2 STAT2 SOCS5	-1 1 1 => 1 0 -1 => 1 -1 -1	0.046186
EB => ES	PIAS2 STAT2 SOCS5	-1 1 1 => 1 0 0 => 1 -1 -1	0.0238391
EB => ES	PIAS2 STAT2 STAT3	-1 1 1 => 0 -1 -1 => 1 -1 -1	1.94068e-05
EB => ES	PIAS2 STAT2 STAT3	-1 1 1 => 0 -1 0 => 1 -1 -1	2.56729e-05
EB => ES	PIAS2 STAT2 STAT3	-1 1 1 => 0 0 -1 => 1 -1 -1	2.63539e-05
EB => ES	PIAS2 STAT2 STAT3	-1 1 1 => 0 0 0 => 1 -1 -1	5.62313e-08
EB => ES	PIAS2 STAT2 STAT3	-1 1 1 => 1 -1 -1 => 1 -1 -1	0.0553346
EB => ES	PIAS2 STAT2 STAT3	-1 1 1 => 1 -1 0 => 1 -1 -1	0.0579255
EB => ES	PIAS2 STAT2 STAT3	-1 1 1 => 1 0 -1 => 1 -1 -1	0.0581804
EB => ES	PIAS2 STAT2 STAT3	-1 1 1 => 1 0 0 => 1 -1 -1	0.0585121
EB => ES	PIAS2 STAT3 CISH	-1 1 1 => 0 -1 -1 => 1 -1 -1	3.55642e-07
EB => ES	PIAS2 STAT3 CISH	-1 1 1 => 0 -1 0 => 1 -1 -1	2.92796e-07
EB => ES	PIAS2 STAT3 CISH	-1 1 1 => 0 0 -1 => 1 -1 -1	7.16556e-06
EB => ES	PIAS2 STAT3 CISH	-1 1 1 => 0 0 0 => 1 -1 -1	1.19572e-05
EB => ES	PIAS2 STAT3 CISH	-1 1 1 => 1 -1 -1 => 1 -1 -1	0.0180639
EB => ES	PIAS2 STAT3 CISH	-1 1 1 => 1 -1 0 => 1 -1 -1	0.02204
EB => ES	PIAS2 STAT3 CISH	-1 1 1 => 1 0 -1 => 1 -1 -1	0.0584303
EB => ES	PIAS2 STAT3 CISH	-1 1 1 => 1 0 0 => 1 -1 -1	0.0734494
EB => ES	PIAS2 STAT3 PIM1	-1 1 -1 => 0 -1 0 => 1 -1 1	4.93195e-08
EB => ES	PIAS2 STAT3 PIM1	-1 1 -1 => 0 -1 1 => 1 -1 1	4.93195e-08
EB => ES	PIAS2 STAT3 PIM1	-1 1 -1 => 0 0 0 => 1 -1 1	1.94947e-06
EB => ES	PIAS2 STAT3 PIM1	-1 1 -1 => 0 0 1 => 1 -1 1	1.94947e-06
EB => ES	PIAS2 STAT3 PIM1	-1 1 -1 => 1 -1 0 => 1 -1 1	0.0094642
EB => ES	PIAS2 STAT3 PIM1	-1 1 -1 => 1 -1 1 => 1 -1 1	0.0094642
EB => ES	PIAS2 STAT3 PIM1	-1 1 -1 => 1 0 0 => 1 -1 1	0.0295998
EB => ES	PIAS2 STAT3 PIM1	-1 1 -1 => 1 0 1 => 1 -1 1	0.0295998
EB => ES	PIAS2 STAT3 SOCS2	-1 1 -1 => 0 -1 0 => 1 -1 1	3.56523e-07
EB => ES	PIAS2 STAT3 SOCS2	-1 1 -1 => 0 -1 1 => 1 -1 1	3.56529e-07
EB => ES	PIAS2 STAT3 SOCS2	-1 1 -1 => 0 0 0 => 1 -1 1	7.166e-06
EB => ES	PIAS2 STAT3 SOCS2	-1 1 -1 => 0 0 1 => 1 -1 1	7.166e-06
EB => ES	PIAS2 STAT3 SOCS2	-1 1 -1 => 1 -1 0 => 1 -1 1	0.0180643
EB => ES	PIAS2 STAT3 SOCS2	-1 1 -1 => 1 -1 1 => 1 -1 1	0.0180643
EB => ES	PIAS2 STAT3 SOCS2	-1 1 -1 => 1 0 0 => 1 -1 1	0.0584307
EB => ES	PIAS2 STAT3 SOCS2	-1 1 -1 => 1 0 1 => 1 -1 1	0.0584307
EB => ES	PIAS2 STAT3 SOCS5	-1 1 1 => 0 -1 -1 => 1 -1 -1	3.55961e-07
EB => ES	PIAS2 STAT3 SOCS5	-1 1 1 => 0 -1 0 => 1 -1 -1	4.9083e-08
EB => ES	PIAS2 STAT3 SOCS5	-1 1 1 => 0 0 -1 => 1 -1 -1	7.16081e-06
EB => ES	PIAS2 STAT3 SOCS5	-1 1 1 => 0 0 0 => 1 -1 -1	1.93953e-06
EB => ES	PIAS2 STAT3 SOCS5	-1 1 1 => 1 -1 -1 => 1 -1 -1	0.018064
EB => ES	PIAS2 STAT3 SOCS5	-1 1 1 => 1 -1 0 => 1 -1 -1	0.00946396
EB => ES	PIAS2 STAT3 SOCS5	-1 1 1 => 1 0 -1 => 1 -1 -1	0.0584255
EB => ES	PIAS2 STAT3 SOCS5	-1 1 1 => 1 0 0 => 1 -1 -1	0.0295898
EB => ES	PIM1 CISH SOCS5	-1 1 1 => 0 -1 -1 => 1 -1 -1	1.8028e-06
EB => ES	PIM1 CISH SOCS5	-1 1 1 => 0 -1 0 => 1 -1 -1	4.88433e-07
EB => ES	PIM1 CISH SOCS5	-1 1 1 => 0 0 -1 => 1 -1 -1	1.80636e-06
EB => ES	PIM1 CISH SOCS5	-1 1 1 => 0 0 0 => 1 -1 -1	1.80268e-06
EB => ES	PIM1 CISH SOCS5	-1 1 1 => 1 -1 -1 => 1 -1 -1	1.8028e-06
EB => ES	PIM1 CISH SOCS5	-1 1 1 => 1 -1 0 => 1 -1 -1	4.88433e-07
EB => ES	PIM1 CISH SOCS5	-1 1 1 => 1 0 -1 => 1 -1 -1	1.80636e-06
EB => ES	PIM1 CISH SOCS5	-1 1 1 => 1 0 0 => 1 -1 -1	1.80268e-06
EB => ES	SOCS2 CISH SOCS5	-1 1 1 => 0 -1 -1 => 1 -1 -1	1.80412e-06
EB => ES	SOCS2 CISH SOCS5	-1 1 1 => 0 -1 0 => 1 -1 -1	1.8028e-06
EB => ES	SOCS2 CISH SOCS5	-1 1 1 => 0 0 -1 => 1 -1 -1	1.80517e-06
EB => ES	SOCS2 CISH SOCS5	-1 1 1 => 0 0 0 => 1 -1 -1	1.80412e-06
EB => ES	SOCS2 CISH SOCS5	-1 1 1 => 1 -1 -1 => 1 -1 -1	1.93965e-06
EB => ES	SOCS2 CISH SOCS5	-1 1 1 => 1 -1 0 => 1 -1 -1	1.93728e-06
EB => ES	SOCS2 CISH SOCS5	-1 1 1 => 1 0 -1 => 1 -1 -1	3.0035e-06
EB => ES	SOCS2 CISH SOCS5	-1 1 1 => 1 0 0 => 1 -1 -1	1.93965e-06
EB => ES	SOCS2 PIM1 CISH	-1 -1 1 => 0 0 -1 => 1 1 -1	1.80398e-06
EB => ES	SOCS2 PIM1 CISH	-1 -1 1 => 0 0 0 => 1 1 -1	1.80517e-06
EB => ES	SOCS2 PIM1 CISH	-1 -1 1 => 0 1 -1 => 1 1 -1	1.80398e-06
EB => ES	SOCS2 PIM1 CISH	-1 -1 1 => 0 1 0 => 1 1 -1	1.80517e-06
EB => ES	SOCS2 PIM1 CISH	-1 -1 1 => 1 0 -1 => 1 1 -1	1.80427e-06
EB => ES	SOCS2 PIM1 CISH	-1 -1 1 => 1 0 0 => 1 1 -1	1.80651e-06
EB => ES	SOCS2 PIM1 CISH	-1 -1 1 => 1 1 -1 => 1 1 -1	1.80427e-06
EB => ES	SOCS2 PIM1 CISH	-1 -1 1 => 1 1 0 => 1 1 -1	1.80651e-06
EB => ES	SOCS2 PIM1 SOCS5	-1 -1 1 => 0 0 -1 => 1 1 -1	1.80397e-06
EB => ES	SOCS2 PIM1 SOCS5	-1 -1 1 => 0 0 0 => 1 1 -1	1.80265e-06
EB => ES	SOCS2 PIM1 SOCS5	-1 -1 1 => 0 1 -1 => 1 1 -1	1.80397e-06
EB => ES	SOCS2 PIM1 SOCS5	-1 -1 1 => 0 1 0 => 1 1 -1	1.80265e-06
EB => ES	SOCS2 PIM1 SOCS5	-1 -1 1 => 1 0 -1 => 1 1 -1	1.80531e-06
EB => ES	SOCS2 PIM1 SOCS5	-1 -1 1 => 1 0 0 => 1 1 -1	1.80295e-06
EB => ES	SOCS2 PIM1 SOCS5	-1 -1 1 => 1 1 -1 => 1 1 -1	1.80531e-06
EB => ES	SOCS2 PIM1 SOCS5	-1 -1 1 => 1 1 0 => 1 1 -1	1.80295e-06
EB => ES	STAM CISH SOCS5	0 1 1 => -1 -1 -1 => 0 -1 -1	1.81279e-09
EB => ES	STAM CISH SOCS5	0 1 1 => -1 -1 0 => 0 -1 -1	4.9368e-10
EB => ES	STAM CISH SOCS5	0 1 1 => -1 0 -1 => 0 -1 -1	1.81631e-09
EB => ES	STAM CISH SOCS5	0 1 1 => -1 0 0 => 0 -1 -1	1.81415e-09
EB => ES	STAM CISH SOCS5	0 1 1 => 1 -1 -1 => 0 -1 -1	1.81312e-09
EB => ES	STAM CISH SOCS5	0 1 1 => 1 -1 0 => 0 -1 -1	4.94016e-10
EB => ES	STAM CISH SOCS5	0 1 1 => 1 0 -1 => 0 -1 -1	1.81665e-09
EB => ES	STAM CISH SOCS5	0 1 1 => 1 0 0 => 0 -1 -1	1.81297e-09
EB => ES	STAM PIAS2 CISH	0 -1 1 => -1 0 -1 => 0 1 -1	1.82412e-09
EB => ES	STAM PIAS2 CISH	0 -1 1 => -1 0 0 => 0 1 -1	3.02741e-09
EB => ES	STAM PIAS2 CISH	0 -1 1 => -1 1 -1 => 0 1 -1	3.75761e-06
EB => ES	STAM PIAS2 CISH	0 -1 1 => -1 1 0 => 0 1 -1	6.26548e-06
EB => ES	STAM PIAS2 CISH	0 -1 1 => 1 0 -1 => 0 1 -1	1.82412e-09
EB => ES	STAM PIAS2 CISH	0 -1 1 => 1 0 0 => 0 1 -1	3.0181e-09
EB => ES	STAM PIAS2 CISH	0 -1 1 => 1 1 -1 => 0 1 -1	1.58857e-05
EB => ES	STAM PIAS2 CISH	0 -1 1 => 1 1 0 => 0 1 -1	1.70824e-05
EB => ES	STAM PIAS2 PIM1	0 -1 -1 => -1 0 0 => 0 1 1	4.93652e-10
EB => ES	STAM PIAS2 PIM1	0 -1 -1 => -1 0 1 => 0 1 1	4.93652e-10
EB => ES	STAM PIAS2 PIM1	0 -1 -1 => -1 1 0 => 0 1 1	1.01644e-06
EB => ES	STAM PIAS2 PIM1	0 -1 -1 => -1 1 1 => 0 1 1	1.01644e-06
EB => ES	STAM PIAS2 PIM1	0 -1 -1 => 1 0 0 => 0 1 1	4.93654e-10
EB => ES	STAM PIAS2 PIM1	0 -1 -1 => 1 0 1 => 0 1 1	4.93654e-10
EB => ES	STAM PIAS2 PIM1	0 -1 -1 => 1 1 0 => 0 1 1	4.26974e-06
EB => ES	STAM PIAS2 PIM1	0 -1 -1 => 1 1 1 => 0 1 1	4.26974e-06
EB => ES	STAM PIAS2 SOCS2	0 -1 -1 => -1 0 0 => 0 1 1	1.82427e-09
EB => ES	STAM PIAS2 SOCS2	0 -1 -1 => -1 0 1 => 0 1 1	1.82427e-09
EB => ES	STAM PIAS2 SOCS2	0 -1 -1 => -1 1 0 => 0 1 1	3.75774e-06
EB => ES	STAM PIAS2 SOCS2	0 -1 -1 => -1 1 1 => 0 1 1	3.75774e-06
EB => ES	STAM PIAS2 SOCS2	0 -1 -1 => 1 0 0 => 0 1 1	1.82427e-09
EB => ES	STAM PIAS2 SOCS2	0 -1 -1 => 1 0 1 => 0 1 1	1.82427e-09
EB => ES	STAM PIAS2 SOCS2	0 -1 -1 => 1 1 0 => 0 1 1	1.58858e-05
EB => ES	STAM PIAS2 SOCS2	0 -1 -1 => 1 1 1 => 0 1 1	1.58858e-05
EB => ES	STAM PIAS2 SOCS5	0 -1 1 => -1 0 -1 => 0 1 -1	1.82294e-09
EB => ES	STAM PIAS2 SOCS5	0 -1 1 => -1 0 0 => 0 1 -1	4.91138e-10
EB => ES	STAM PIAS2 SOCS5	0 -1 1 => -1 1 -1 => 0 1 -1	3.75642e-06
EB => ES	STAM PIAS2 SOCS5	0 -1 1 => -1 1 0 => 0 1 -1	1.01393e-06
EB => ES	STAM PIAS2 SOCS5	0 -1 1 => 1 0 -1 => 0 1 -1	1.82294e-09
EB => ES	STAM PIAS2 SOCS5	0 -1 1 => 1 0 0 => 0 1 -1	5.03826e-10
EB => ES	STAM PIAS2 SOCS5	0 -1 1 => 1 1 -1 => 0 1 -1	1.58845e-05
EB => ES	STAM PIAS2 SOCS5	0 -1 1 => 1 1 0 => 0 1 -1	1.45731e-05
EB => ES	STAM PIAS2 STAT2	0 -1 1 => -1 0 -1 => 0 1 -1	8.84682e-09
EB => ES	STAM PIAS2 STAT2	0 -1 1 => -1 0 0 => 0 1 -1	8.94877e-10
EB => ES	STAM PIAS2 STAT2	0 -1 1 => -1 1 -1 => 0 1 -1	2.4304e-05
EB => ES	STAM PIAS2 STAT2	0 -1 1 => -1 1 0 => 0 1 -1	1.77924e-06
EB => ES	STAM PIAS2 STAT2	0 -1 1 => 1 0 -1 => 0 1 -1	8.84915e-09
EB => ES	STAM PIAS2 STAT2	0 -1 1 => 1 0 0 => 0 1 -1	8.94973e-10
EB => ES	STAM PIAS2 STAT2	0 -1 1 => 1 1 -1 => 0 1 -1	2.31227e-05
EB => ES	STAM PIAS2 STAT2	0 -1 1 => 1 1 0 => 0 1 -1	5.9105e-06
EB => ES	STAM PIAS2 STAT3	0 -1 1 => -1 0 -1 => 0 1 -1	5.19684e-11
EB => ES	STAM PIAS2 STAT3	0 -1 1 => -1 0 0 => 0 1 -1	1.95338e-09
EB => ES	STAM PIAS2 STAT3	0 -1 1 => -1 1 -1 => 0 1 -1	7.56575e-06
EB => ES	STAM PIAS2 STAT3	0 -1 1 => -1 1 0 => 0 1 -1	3.87633e-06
EB => ES	STAM PIAS2 STAT3	0 -1 1 => 1 0 -1 => 0 1 -1	5.20967e-11
EB => ES	STAM PIAS2 STAT3	0 -1 1 => 1 0 0 => 0 1 -1	1.95338e-09
EB => ES	STAM PIAS2 STAT3	0 -1 1 => 1 1 -1 => 0 1 -1	7.56588e-06
EB => ES	STAM PIAS2 STAT3	0 -1 1 => 1 1 0 => 0 1 -1	9.4534e-06
EB => ES	STAM PIM1 CISH	0 -1 1 => -1 0 -1 => 0 1 -1	1.81246e-09
EB => ES	STAM PIM1 CISH	0 -1 1 => -1 0 0 => 0 1 -1	3.00796e-09
EB => ES	STAM PIM1 CISH	0 -1 1 => -1 1 -1 => 0 1 -1	1.81246e-09
EB => ES	STAM PIM1 CISH	0 -1 1 => -1 1 0 => 0 1 -1	3.00796e-09
EB => ES	STAM PIM1 CISH	0 -1 1 => 1 0 -1 => 0 1 -1	1.8128e-09
EB => ES	STAM PIM1 CISH	0 -1 1 => 1 0 0 => 0 1 -1	3.00678e-09
EB => ES	STAM PIM1 CISH	0 -1 1 => 1 1 -1 => 0 1 -1	1.8128e-09
EB => ES	STAM PIM1 CISH	0 -1 1 => 1 1 0 => 0 1 -1	3.00678e-09
EB => ES	STAM PIM1 SOCS5	0 -1 1 => -1 0 -1 => 0 1 -1	1.81128e-09
EB => ES	STAM PIM1 SOCS5	0 -1 1 => -1 0 0 => 0 1 -1	4.87996e-10
EB => ES	STAM PIM1 SOCS5	0 -1 1 => -1 1 -1 => 0 1 -1	1.81128e-09
EB => ES	STAM PIM1 SOCS5	0 -1 1 => -1 1 0 => 0 1 -1	4.87996e-10
EB => ES	STAM PIM1 SOCS5	0 -1 1 => 1 0 -1 => 0 1 -1	1.81162e-09
EB => ES	STAM PIM1 SOCS5	0 -1 1 => 1 0 0 => 0 1 -1	4.92512e-10
EB => ES	STAM PIM1 SOCS5	0 -1 1 => 1 1 -1 => 0 1 -1	1.81162e-09
EB => ES	STAM PIM1 SOCS5	0 -1 1 => 1 1 0 => 0 1 -1	4.92512e-10
EB => ES	STAM SOCS2 CISH	0 -1 1 => -1 0 -1 => 0 1 -1	1.81395e-09
EB => ES	STAM SOCS2 CISH	0 -1 1 => -1 0 0 => 0 1 -1	1.81513e-09
EB => ES	STAM SOCS2 CISH	0 -1 1 => -1 1 -1 => 0 1 -1	1.81429e-09
EB => ES	STAM SOCS2 CISH	0 -1 1 => -1 1 0 => 0 1 -1	1.81649e-09
EB => ES	STAM SOCS2 CISH	0 -1 1 => 1 0 -1 => 0 1 -1	1.81428e-09
EB => ES	STAM SOCS2 CISH	0 -1 1 => 1 0 0 => 0 1 -1	1.81547e-09
EB => ES	STAM SOCS2 CISH	0 -1 1 => 1 1 -1 => 0 1 -1	1.81462e-09
EB => ES	STAM SOCS2 CISH	0 -1 1 => 1 1 0 => 0 1 -1	1.81682e-09
EB => ES	STAM SOCS2 PIM1	0 -1 -1 => -1 0 0 => 0 1 1	1.81261e-09
EB => ES	STAM SOCS2 PIM1	0 -1 -1 => -1 0 1 => 0 1 1	1.81261e-09
EB => ES	STAM SOCS2 PIM1	0 -1 -1 => -1 1 0 => 0 1 1	1.81261e-09
EB => ES	STAM SOCS2 PIM1	0 -1 -1 => -1 1 1 => 0 1 1	1.81261e-09
EB => ES	STAM SOCS2 PIM1	0 -1 -1 => 1 0 0 => 0 1 1	1.81295e-09
EB => ES	STAM SOCS2 PIM1	0 -1 -1 => 1 0 1 => 0 1 1	1.81295e-09
EB => ES	STAM SOCS2 PIM1	0 -1 -1 => 1 1 0 => 0 1 1	1.81295e-09
EB => ES	STAM SOCS2 PIM1	0 -1 -1 => 1 1 1 => 0 1 1	1.81295e-09
EB => ES	STAM SOCS2 SOCS5	0 -1 1 => -1 0 -1 => 0 1 -1	1.81394e-09
EB => ES	STAM SOCS2 SOCS5	0 -1 1 => -1 0 0 => 0 1 -1	1.81261e-09
EB => ES	STAM SOCS2 SOCS5	0 -1 1 => -1 1 -1 => 0 1 -1	1.8153e-09
EB => ES	STAM SOCS2 SOCS5	0 -1 1 => -1 1 0 => 0 1 -1	1.81295e-09
EB => ES	STAM SOCS2 SOCS5	0 -1 1 => 1 0 -1 => 0 1 -1	1.81428e-09
EB => ES	STAM SOCS2 SOCS5	0 -1 1 => 1 0 0 => 0 1 -1	1.81295e-09
EB => ES	STAM SOCS2 SOCS5	0 -1 1 => 1 1 -1 => 0 1 -1	1.81563e-09
EB => ES	STAM SOCS2 SOCS5	0 -1 1 => 1 1 0 => 0 1 -1	1.81447e-09
EB => ES	STAM STAT2 CISH	0 1 1 => -1 -1 -1 => 0 -1 -1	3.6687e-08
EB => ES	STAM STAT2 CISH	0 1 1 => -1 -1 0 => 0 -1 -1	5.37054e-08
EB => ES	STAM STAT2 CISH	0 1 1 => -1 0 -1 => 0 -1 -1	3.63422e-09
EB => ES	STAM STAT2 CISH	0 1 1 => -1 0 0 => 0 -1 -1	5.4385e-09
EB => ES	STAM STAT2 CISH	0 1 1 => 1 -1 -1 => 0 -1 -1	3.66881e-08
EB => ES	STAM STAT2 CISH	0 1 1 => 1 -1 0 => 0 -1 -1	5.48195e-08
EB => ES	STAM STAT2 CISH	0 1 1 => 1 0 -1 => 0 -1 -1	3.63469e-09
EB => ES	STAM STAT2 CISH	0 1 1 => 1 0 0 => 0 -1 -1	5.48187e-09
EB => ES	STAM STAT2 PIM1	0 1 -1 => -1 -1 0 => 0 -1 1	8.79267e-09
EB => ES	STAM STAT2 PIM1	0 1 -1 => -1 -1 1 => 0 -1 1	8.79267e-09
EB => ES	STAM STAT2 PIM1	0 1 -1 => -1 0 0 => 0 -1 1	8.89441e-10
EB => ES	STAM STAT2 PIM1	0 1 -1 => -1 0 1 => 0 -1 1	8.89441e-10
EB => ES	STAM STAT2 PIM1	0 1 -1 => 1 -1 0 => 0 -1 1	8.79499e-09
EB => ES	STAM STAT2 PIM1	0 1 -1 => 1 -1 1 => 0 -1 1	8.79499e-09
EB => ES	STAM STAT2 PIM1	0 1 -1 => 1 0 0 => 0 -1 1	8.89536e-10
EB => ES	STAM STAT2 PIM1	0 1 -1 => 1 0 1 => 0 -1 1	8.89536e-10
EB => ES	STAM STAT2 SOCS2	0 1 -1 => -1 -1 0 => 0 -1 1	3.67062e-08
EB => ES	STAM STAT2 SOCS2	0 1 -1 => -1 -1 1 => 0 -1 1	3.67063e-08
EB => ES	STAM STAT2 SOCS2	0 1 -1 => -1 0 0 => 0 -1 1	3.63588e-09
EB => ES	STAM STAT2 SOCS2	0 1 -1 => -1 0 1 => 0 -1 1	3.63589e-09
EB => ES	STAM STAT2 SOCS2	0 1 -1 => 1 -1 0 => 0 -1 1	3.67061e-08
EB => ES	STAM STAT2 SOCS2	0 1 -1 => 1 -1 1 => 0 -1 1	3.67051e-08
EB => ES	STAM STAT2 SOCS2	0 1 -1 => 1 0 0 => 0 -1 1	3.63631e-09
EB => ES	STAM STAT2 SOCS2	0 1 -1 => 1 0 1 => 0 -1 1	3.63627e-09
EB => ES	STAM STAT2 SOCS5	0 1 1 => -1 -1 -1 => 0 -1 -1	3.66736e-08
EB => ES	STAM STAT2 SOCS5	0 1 1 => -1 -1 0 => 0 -1 -1	8.74904e-09
EB => ES	STAM STAT2 SOCS5	0 1 1 => -1 0 -1 => 0 -1 -1	3.63275e-09
EB => ES	STAM STAT2 SOCS5	0 1 1 => -1 0 0 => 0 -1 -1	8.84951e-10
EB => ES	STAM STAT2 SOCS5	0 1 1 => 1 -1 -1 => 0 -1 -1	3.66746e-08
EB => ES	STAM STAT2 SOCS5	0 1 1 => 1 -1 0 => 0 -1 -1	9.95947e-09
EB => ES	STAM STAT2 SOCS5	0 1 1 => 1 0 -1 => 0 -1 -1	3.63322e-09
EB => ES	STAM STAT2 SOCS5	0 1 1 => 1 0 0 => 0 -1 -1	9.38125e-10
EB => ES	STAM STAT2 STAT3	0 1 1 => -1 -1 -1 => 0 -1 -1	1.97348e-08
EB => ES	STAM STAT2 STAT3	0 1 1 => -1 -1 0 => 0 -1 -1	2.5568e-08
EB => ES	STAM STAT2 STAT3	0 1 1 => -1 0 -1 => 0 -1 -1	2.73413e-08
EB => ES	STAM STAT2 STAT3	0 1 1 => -1 0 0 => 0 -1 -1	5.80272e-11
EB => ES	STAM STAT2 STAT3	0 1 1 => 1 -1 -1 => 0 -1 -1	1.97693e-08
EB => ES	STAM STAT2 STAT3	0 1 1 => 1 -1 0 => 0 -1 -1	2.5568e-08
EB => ES	STAM STAT2 STAT3	0 1 1 => 1 0 -1 => 0 -1 -1	2.74341e-08
EB => ES	STAM STAT2 STAT3	0 1 1 => 1 0 0 => 0 -1 -1	5.82132e-11
EB => ES	STAM STAT3 CISH	0 1 1 => -1 -1 -1 => 0 -1 -1	6.78797e-10
EB => ES	STAM STAT3 CISH	0 1 1 => -1 -1 0 => 0 -1 -1	2.94364e-10
EB => ES	STAM STAT3 CISH	0 1 1 => -1 0 -1 => 0 -1 -1	7.13619e-09
EB => ES	STAM STAT3 CISH	0 1 1 => -1 0 0 => 0 -1 -1	1.1907e-08
EB => ES	STAM STAT3 CISH	0 1 1 => 1 -1 -1 => 0 -1 -1	6.78861e-10
EB => ES	STAM STAT3 CISH	0 1 1 => 1 -1 0 => 0 -1 -1	3.5855e-10
EB => ES	STAM STAT3 CISH	0 1 1 => 1 0 -1 => 0 -1 -1	7.13676e-09
EB => ES	STAM STAT3 CISH	0 1 1 => 1 0 0 => 0 -1 -1	1.18973e-08
EB => ES	STAM STAT3 PIM1	0 1 -1 => -1 -1 0 => 0 -1 1	5.16169e-11
EB => ES	STAM STAT3 PIM1	0 1 -1 => -1 -1 1 => 0 -1 1	5.16169e-11
EB => ES	STAM STAT3 PIM1	0 1 -1 => -1 0 0 => 0 -1 1	1.9414e-09
EB => ES	STAM STAT3 PIM1	0 1 -1 => -1 0 1 => 0 -1 1	1.9414e-09
EB => ES	STAM STAT3 PIM1	0 1 -1 => 1 -1 0 => 0 -1 1	5.17445e-11
EB => ES	STAM STAT3 PIM1	0 1 -1 => 1 -1 1 => 0 -1 1	5.17445e-11
EB => ES	STAM STAT3 PIM1	0 1 -1 => 1 0 0 => 0 -1 1	1.9414e-09
EB => ES	STAM STAT3 PIM1	0 1 -1 => 1 0 1 => 0 -1 1	1.9414e-09
EB => ES	STAM STAT3 SOCS2	0 1 -1 => -1 -1 0 => 0 -1 1	6.80769e-10
EB => ES	STAM STAT3 SOCS2	0 1 -1 => -1 -1 1 => 0 -1 1	6.80781e-10
EB => ES	STAM STAT3 SOCS2	0 1 -1 => -1 0 0 => 0 -1 1	7.13662e-09
EB => ES	STAM STAT3 SOCS2	0 1 -1 => -1 0 1 => 0 -1 1	7.13663e-09
EB => ES	STAM STAT3 SOCS2	0 1 -1 => 1 -1 0 => 0 -1 1	6.80769e-10
EB => ES	STAM STAT3 SOCS2	0 1 -1 => 1 -1 1 => 0 -1 1	6.80717e-10
EB => ES	STAM STAT3 SOCS2	0 1 -1 => 1 0 0 => 0 -1 1	7.1372e-09
EB => ES	STAM STAT3 SOCS2	0 1 -1 => 1 0 1 => 0 -1 1	7.1372e-09
EB => ES	STAM STAT3 SOCS5	0 1 1 => -1 -1 -1 => 0 -1 -1	6.79627e-10
EB => ES	STAM STAT3 SOCS5	0 1 1 => -1 -1 0 => 0 -1 -1	5.14485e-11
EB => ES	STAM STAT3 SOCS5	0 1 1 => -1 0 -1 => 0 -1 -1	7.13143e-09
EB => ES	STAM STAT3 SOCS5	0 1 1 => -1 0 0 => 0 -1 -1	1.93145e-09
EB => ES	STAM STAT3 SOCS5	0 1 1 => 1 -1 -1 => 0 -1 -1	6.79691e-10
EB => ES	STAM STAT3 SOCS5	0 1 1 => 1 -1 0 => 0 -1 -1	1.16199e-10
EB => ES	STAM STAT3 SOCS5	0 1 1 => 1 0 -1 => 0 -1 -1	7.132e-09
EB => ES	STAM STAT3 SOCS5	0 1 1 => 1 0 0 => 0 -1 -1	1.94347e-09
EB => ES	STAT2 CISH SOCS5	1 1 1 => -1 -1 -1 => -1 -1 -1	3.30895e-05
EB => ES	STAT2 CISH SOCS5	1 1 1 => -1 -1 0 => -1 -1 -1	8.73946e-06
EB => ES	STAT2 CISH SOCS5	1 1 1 => -1 0 -1 => -1 -1 -1	3.31424e-05
EB => ES	STAT2 CISH SOCS5	1 1 1 => -1 0 0 => -1 -1 -1	3.30809e-05
EB => ES	STAT2 CISH SOCS5	1 1 1 => 0 -1 -1 => -1 -1 -1	3.38751e-06
EB => ES	STAT2 CISH SOCS5	1 1 1 => 0 -1 0 => -1 -1 -1	8.84911e-07
EB => ES	STAT2 CISH SOCS5	1 1 1 => 0 0 -1 => -1 -1 -1	3.3929e-06
EB => ES	STAT2 CISH SOCS5	1 1 1 => 0 0 0 => -1 -1 -1	3.38666e-06
EB => ES	STAT2 PIM1 CISH	1 -1 1 => -1 0 -1 => -1 1 -1	3.30709e-05
EB => ES	STAT2 PIM1 CISH	1 -1 1 => -1 0 0 => -1 1 -1	5.35645e-05
EB => ES	STAT2 PIM1 CISH	1 -1 1 => -1 1 -1 => -1 1 -1	3.30709e-05
EB => ES	STAT2 PIM1 CISH	1 -1 1 => -1 1 0 => -1 1 -1	5.35645e-05
EB => ES	STAT2 PIM1 CISH	1 -1 1 => 0 0 -1 => -1 1 -1	3.38567e-06
EB => ES	STAT2 PIM1 CISH	1 -1 1 => 0 0 0 => -1 1 -1	5.42529e-06
EB => ES	STAT2 PIM1 CISH	1 -1 1 => 0 1 -1 => -1 1 -1	3.38567e-06
EB => ES	STAT2 PIM1 CISH	1 -1 1 => 0 1 0 => -1 1 -1	5.42529e-06
EB => ES	STAT2 PIM1 SOCS5	1 -1 1 => -1 0 -1 => -1 1 -1	3.30528e-05
EB => ES	STAT2 PIM1 SOCS5	1 -1 1 => -1 0 0 => -1 1 -1	8.70274e-06
EB => ES	STAT2 PIM1 SOCS5	1 -1 1 => -1 1 -1 => -1 1 -1	3.30528e-05
EB => ES	STAT2 PIM1 SOCS5	1 -1 1 => -1 1 0 => -1 1 -1	8.70274e-06
EB => ES	STAT2 PIM1 SOCS5	1 -1 1 => 0 0 -1 => -1 1 -1	3.38382e-06
EB => ES	STAT2 PIM1 SOCS5	1 -1 1 => 0 0 0 => -1 1 -1	8.81228e-07
EB => ES	STAT2 PIM1 SOCS5	1 -1 1 => 0 1 -1 => -1 1 -1	3.38382e-06
EB => ES	STAT2 PIM1 SOCS5	1 -1 1 => 0 1 0 => -1 1 -1	8.81228e-07
EB => ES	STAT2 SOCS2 CISH	1 -1 1 => -1 0 -1 => -1 1 -1	3.31062e-05
EB => ES	STAT2 SOCS2 CISH	1 -1 1 => -1 0 0 => -1 1 -1	3.31243e-05
EB => ES	STAT2 SOCS2 CISH	1 -1 1 => -1 1 -1 => -1 1 -1	3.31262e-05
EB => ES	STAT2 SOCS2 CISH	1 -1 1 => -1 1 0 => -1 1 -1	3.31525e-05
EB => ES	STAT2 SOCS2 CISH	1 -1 1 => 0 0 -1 => -1 1 -1	3.38921e-06
EB => ES	STAT2 SOCS2 CISH	1 -1 1 => 0 0 0 => -1 1 -1	3.39106e-06
EB => ES	STAT2 SOCS2 CISH	1 -1 1 => 0 1 -1 => -1 1 -1	3.39119e-06
EB => ES	STAT2 SOCS2 CISH	1 -1 1 => 0 1 0 => -1 1 -1	3.39389e-06
EB => ES	STAT2 SOCS2 PIM1	1 -1 -1 => -1 0 0 => -1 1 1	3.30795e-05
EB => ES	STAT2 SOCS2 PIM1	1 -1 -1 => -1 0 1 => -1 1 1	3.30795e-05
EB => ES	STAT2 SOCS2 PIM1	1 -1 -1 => -1 1 0 => -1 1 1	3.30795e-05
EB => ES	STAT2 SOCS2 PIM1	1 -1 -1 => -1 1 1 => -1 1 1	3.30795e-05
EB => ES	STAT2 SOCS2 PIM1	1 -1 -1 => 0 0 0 => -1 1 1	3.38651e-06
EB => ES	STAT2 SOCS2 PIM1	1 -1 -1 => 0 0 1 => -1 1 1	3.38651e-06
EB => ES	STAT2 SOCS2 PIM1	1 -1 -1 => 0 1 0 => -1 1 1	3.38652e-06
EB => ES	STAT2 SOCS2 PIM1	1 -1 -1 => 0 1 1 => -1 1 1	3.38652e-06
EB => ES	STAT2 SOCS2 SOCS5	1 -1 1 => -1 0 -1 => -1 1 -1	3.31062e-05
EB => ES	STAT2 SOCS2 SOCS5	1 -1 1 => -1 0 0 => -1 1 -1	3.30795e-05
EB => ES	STAT2 SOCS2 SOCS5	1 -1 1 => -1 1 -1 => -1 1 -1	3.31343e-05
EB => ES	STAT2 SOCS2 SOCS5	1 -1 1 => -1 1 0 => -1 1 -1	3.30995e-05
EB => ES	STAT2 SOCS2 SOCS5	1 -1 1 => 0 0 -1 => -1 1 -1	3.38921e-06
EB => ES	STAT2 SOCS2 SOCS5	1 -1 1 => 0 0 0 => -1 1 -1	3.38651e-06
EB => ES	STAT2 SOCS2 SOCS5	1 -1 1 => 0 1 -1 => -1 1 -1	3.39204e-06
EB => ES	STAT2 SOCS2 SOCS5	1 -1 1 => 0 1 0 => -1 1 -1	3.38849e-06
EB => ES	STAT2 STAT3 CISH	1 1 1 => -1 -1 -1 => -1 -1 -1	8.41424e-05
EB => ES	STAT2 STAT3 CISH	1 1 1 => -1 -1 0 => -1 -1 -1	0.000117034
EB => ES	STAT2 STAT3 CISH	1 1 1 => -1 0 -1 => -1 -1 -1	9.38411e-05
EB => ES	STAT2 STAT3 CISH	1 1 1 => -1 0 0 => -1 -1 -1	0.000156492
EB => ES	STAT2 STAT3 CISH	1 1 1 => 0 -1 -1 => -1 -1 -1	0.000131688
EB => ES	STAT2 STAT3 CISH	1 1 1 => 0 -1 0 => -1 -1 -1	0.000157247
EB => ES	STAT2 STAT3 CISH	1 1 1 => 0 0 -1 => -1 -1 -1	3.77243e-07
EB => ES	STAT2 STAT3 CISH	1 1 1 => 0 0 0 => -1 -1 -1	3.32906e-07
EB => ES	STAT2 STAT3 PIM1	1 1 -1 => -1 -1 0 => -1 -1 1	1.92872e-05
EB => ES	STAT2 STAT3 PIM1	1 1 -1 => -1 -1 1 => -1 -1 1	1.92872e-05
EB => ES	STAT2 STAT3 PIM1	1 1 -1 => -1 0 0 => -1 -1 1	2.5516e-05
EB => ES	STAT2 STAT3 PIM1	1 1 -1 => -1 0 1 => -1 -1 1	2.5516e-05
EB => ES	STAT2 STAT3 PIM1	1 1 -1 => 0 -1 0 => -1 -1 1	2.61898e-05
EB => ES	STAT2 STAT3 PIM1	1 1 -1 => 0 -1 1 => -1 -1 1	2.61898e-05
EB => ES	STAT2 STAT3 PIM1	1 1 -1 => 0 0 0 => -1 -1 1	5.57123e-08
EB => ES	STAT2 STAT3 PIM1	1 1 -1 => 0 0 1 => -1 -1 1	5.57123e-08
EB => ES	STAT2 STAT3 SOCS2	1 1 -1 => -1 -1 0 => -1 -1 1	8.42438e-05
EB => ES	STAT2 STAT3 SOCS2	1 1 -1 => -1 -1 1 => -1 -1 1	8.42445e-05
EB => ES	STAT2 STAT3 SOCS2	1 1 -1 => -1 0 0 => -1 -1 1	9.3847e-05
EB => ES	STAT2 STAT3 SOCS2	1 1 -1 => -1 0 1 => -1 -1 1	9.38471e-05
EB => ES	STAT2 STAT3 SOCS2	1 1 -1 => 0 -1 0 => -1 -1 1	0.000131954
EB => ES	STAT2 STAT3 SOCS2	1 1 -1 => 0 -1 1 => -1 -1 1	0.000131956
EB => ES	STAT2 STAT3 SOCS2	1 1 -1 => 0 0 0 => -1 -1 1	3.77983e-07
EB => ES	STAT2 STAT3 SOCS2	1 1 -1 => 0 0 1 => -1 -1 1	3.77987e-07
EB => ES	STAT2 STAT3 SOCS5	1 1 1 => -1 -1 -1 => -1 -1 -1	8.41441e-05
EB => ES	STAT2 STAT3 SOCS5	1 1 1 => -1 -1 0 => -1 -1 -1	1.91902e-05
EB => ES	STAT2 STAT3 SOCS5	1 1 1 => -1 0 -1 => -1 -1 -1	9.37786e-05
EB => ES	STAT2 STAT3 SOCS5	1 1 1 => -1 0 0 => -1 -1 -1	2.53852e-05
EB => ES	STAT2 STAT3 SOCS5	1 1 1 => 0 -1 -1 => -1 -1 -1	0.000131755
EB => ES	STAT2 STAT3 SOCS5	1 1 1 => 0 -1 0 => -1 -1 -1	2.60605e-05
EB => ES	STAT2 STAT3 SOCS5	1 1 1 => 0 0 -1 => -1 -1 -1	3.77474e-07
EB => ES	STAT2 STAT3 SOCS5	1 1 1 => 0 0 0 => -1 -1 -1	5.54395e-08
EB => ES	STAT3 CISH SOCS5	1 1 1 => -1 -1 -1 => -1 -1 -1	3.55942e-07
EB => ES	STAT3 CISH SOCS5	1 1 1 => -1 -1 0 => -1 -1 -1	5.03304e-08
EB => ES	STAT3 CISH SOCS5	1 1 1 => -1 0 -1 => -1 -1 -1	3.54831e-07
EB => ES	STAT3 CISH SOCS5	1 1 1 => -1 0 0 => -1 -1 -1	3.55058e-07
EB => ES	STAT3 CISH SOCS5	1 1 1 => 0 -1 -1 => -1 -1 -1	7.12239e-06
EB => ES	STAT3 CISH SOCS5	1 1 1 => 0 -1 0 => -1 -1 -1	1.93326e-06
EB => ES	STAT3 CISH SOCS5	1 1 1 => 0 0 -1 => -1 -1 -1	7.13658e-06
EB => ES	STAT3 CISH SOCS5	1 1 1 => 0 0 0 => -1 -1 -1	7.12196e-06
EB => ES	STAT3 PIM1 CISH	1 -1 1 => -1 0 -1 => -1 1 -1	3.54028e-07
EB => ES	STAT3 PIM1 CISH	1 -1 1 => -1 0 0 => -1 1 -1	2.90654e-07
EB => ES	STAT3 PIM1 CISH	1 -1 1 => -1 1 -1 => -1 1 -1	3.54028e-07
EB => ES	STAT3 PIM1 CISH	1 -1 1 => -1 1 0 => -1 1 -1	2.90654e-07
EB => ES	STAT3 PIM1 CISH	1 -1 1 => 0 0 -1 => -1 1 -1	7.12146e-06
EB => ES	STAT3 PIM1 CISH	1 -1 1 => 0 0 0 => -1 1 -1	1.18832e-05
EB => ES	STAT3 PIM1 CISH	1 -1 1 => 0 1 -1 => -1 1 -1	7.12146e-06
EB => ES	STAT3 PIM1 CISH	1 -1 1 => 0 1 0 => -1 1 -1	1.18832e-05
EB => ES	STAT3 PIM1 SOCS5	1 -1 1 => -1 0 -1 => -1 1 -1	3.54346e-07
EB => ES	STAT3 PIM1 SOCS5	1 -1 1 => -1 0 0 => -1 1 -1	4.8735e-08
EB => ES	STAT3 PIM1 SOCS5	1 -1 1 => -1 1 -1 => -1 1 -1	3.54347e-07
EB => ES	STAT3 PIM1 SOCS5	1 -1 1 => -1 1 0 => -1 1 -1	4.8735e-08
EB => ES	STAT3 PIM1 SOCS5	1 -1 1 => 0 0 -1 => -1 1 -1	7.1167e-06
EB => ES	STAT3 PIM1 SOCS5	1 -1 1 => 0 0 0 => -1 1 -1	1.92758e-06
EB => ES	STAT3 PIM1 SOCS5	1 -1 1 => 0 1 -1 => -1 1 -1	7.1167e-06
EB => ES	STAT3 PIM1 SOCS5	1 -1 1 => 0 1 0 => -1 1 -1	1.92758e-06
EB => ES	STAT3 SOCS2 CISH	1 -1 1 => -1 0 -1 => -1 1 -1	3.55475e-07
EB => ES	STAT3 SOCS2 CISH	1 -1 1 => -1 0 0 => -1 1 -1	3.55152e-07
EB => ES	STAT3 SOCS2 CISH	1 -1 1 => -1 1 -1 => -1 1 -1	3.57538e-07
EB => ES	STAT3 SOCS2 CISH	1 -1 1 => -1 1 0 => -1 1 -1	3.55866e-07
EB => ES	STAT3 SOCS2 CISH	1 -1 1 => 0 0 -1 => -1 1 -1	7.12707e-06
EB => ES	STAT3 SOCS2 CISH	1 -1 1 => 0 0 0 => -1 1 -1	7.13184e-06
EB => ES	STAT3 SOCS2 CISH	1 -1 1 => 0 1 -1 => -1 1 -1	7.12808e-06
EB => ES	STAT3 SOCS2 CISH	1 -1 1 => 0 1 0 => -1 1 -1	7.13709e-06
EB => ES	STAT3 SOCS2 PIM1	1 -1 -1 => -1 0 0 => -1 1 1	3.54908e-07
EB => ES	STAT3 SOCS2 PIM1	1 -1 -1 => -1 0 1 => -1 1 1	3.54908e-07
EB => ES	STAT3 SOCS2 PIM1	1 -1 -1 => -1 1 0 => -1 1 1	3.54914e-07
EB => ES	STAT3 SOCS2 PIM1	1 -1 -1 => -1 1 1 => -1 1 1	3.54914e-07
EB => ES	STAT3 SOCS2 PIM1	1 -1 -1 => 0 0 0 => -1 1 1	7.12189e-06
EB => ES	STAT3 SOCS2 PIM1	1 -1 -1 => 0 0 1 => -1 1 1	7.12189e-06
EB => ES	STAT3 SOCS2 PIM1	1 -1 -1 => 0 1 0 => -1 1 1	7.12189e-06
EB => ES	STAT3 SOCS2 PIM1	1 -1 -1 => 0 1 1 => -1 1 1	7.12189e-06
EB => ES	STAT3 SOCS2 SOCS5	1 -1 1 => -1 0 -1 => -1 1 -1	3.55473e-07
EB => ES	STAT3 SOCS2 SOCS5	1 -1 1 => -1 0 0 => -1 1 -1	3.54913e-07
EB => ES	STAT3 SOCS2 SOCS5	1 -1 1 => -1 1 -1 => -1 1 -1	3.56187e-07
EB => ES	STAT3 SOCS2 SOCS5	1 -1 1 => -1 1 0 => -1 1 -1	3.56976e-07
EB => ES	STAT3 SOCS2 SOCS5	1 -1 1 => 0 0 -1 => -1 1 -1	7.12707e-06
EB => ES	STAT3 SOCS2 SOCS5	1 -1 1 => 0 0 0 => -1 1 -1	7.12188e-06
EB => ES	STAT3 SOCS2 SOCS5	1 -1 1 => 0 1 -1 => -1 1 -1	7.13233e-06
EB => ES	STAT3 SOCS2 SOCS5	1 -1 1 => 0 1 0 => -1 1 -1	7.12288e-06

## Sheet: JAK-STAT ESCtoEB human
Transition	Gene or Gene combination	Transcriptional Intervention	Transition Probability
ES => EB	CISH	0 => -1 => 0	8.06749e-07
ES => EB	CISH	0 => 1 => 0	8.08404e-07
ES => EB	JAK1	-1 => 0 => 1	1.72878e-06
ES => EB	JAK1	-1 => 1 => 1	2.76281e-06
ES => EB	PIAS2	1 => -1 => -1	0.0034909
ES => EB	PIAS2	1 => 0 => -1	3.6582e-06
ES => EB	PIM1	1 => -1 => -1	1.2797e-06
ES => EB	PIM1	1 => 0 => -1	1.27965e-06
ES => EB	SOCS1	1 => -1 => -1	1.616e-06
ES => EB	SOCS1	1 => 0 => -1	8.07188e-07
ES => EB	SOCS5	0 => -1 => 0	8.06747e-07
ES => EB	SOCS5	0 => 1 => 0	8.07549e-07
ES => EB	STAM	0 => -1 => 0	1.31298e-09
ES => EB	STAM	0 => 1 => 0	1.22418e-09
ES => EB	STAT2	-1 => 0 => 1	2.30367e-06
ES => EB	STAT2	-1 => 1 => 1	4.68189e-06
ES => EB	STAT3	0 => -1 => 0	2.62997e-06
ES => EB	STAT3	0 => 1 => 0	1.98103e-06
ES => EB	CISH SOCS5	0 0 => -1 -1 => 0 0	8.06745e-07
ES => EB	CISH SOCS5	0 0 => -1 1 => 0 0	1.2788e-06
ES => EB	CISH SOCS5	0 0 => 1 -1 => 0 0	1.278e-06
ES => EB	CISH SOCS5	0 0 => 1 1 => 0 0	8.07549e-07
ES => EB	JAK1 CISH	-1 0 => 0 -1 => 1 0	1.06146e-06
ES => EB	JAK1 CISH	-1 0 => 0 1 => 1 0	1.06319e-06
ES => EB	JAK1 CISH	-1 0 => 1 -1 => 1 0	2.05779e-06
ES => EB	JAK1 CISH	-1 0 => 1 1 => 1 0	2.05988e-06
ES => EB	JAK1 PIAS2	-1 1 => 0 -1 => 1 -1	0.00278503
ES => EB	JAK1 PIAS2	-1 1 => 0 0 => 1 -1	4.19327e-06
ES => EB	JAK1 PIAS2	-1 1 => 1 -1 => 1 -1	0.00469436
ES => EB	JAK1 PIAS2	-1 1 => 1 0 => 1 -1	3.97301e-06
ES => EB	JAK1 PIM1	-1 1 => 0 -1 => 1 -1	1.72883e-06
ES => EB	JAK1 PIM1	-1 1 => 0 0 => 1 -1	1.72878e-06
ES => EB	JAK1 PIM1	-1 1 => 1 -1 => 1 -1	2.77506e-06
ES => EB	JAK1 PIM1	-1 1 => 1 0 => 1 -1	2.76281e-06
[truncated: 800 more rows]

## Sheet: JAK-STAT EBtoESC human
Transition	Gene or Gene combination	Transcriptional Intervention	Transition Probability
[truncated: 834 more rows]
