# Supplementary material for: Evolutionarily Conserved Transcriptional Co-Expression Guiding Embryonic Stem Cell Differentiation
Source: PLoS One. 2008 Oct 15;3(10):e3406. doi: 10.1371/journal.pone.0003406 (PMC2566604; doi:10.1371/journal.pone.0003406)
Supplement: Table S4 — Genes and transcription factors on the hESC, mESC, and hESC-mESC conserved co-expression networks, along with their expression patterns in ESCs and network connectivity (listed from the highest to lowest). (1.43 MB XLS) [file pone.0003406.s009.xls]

## Sheet: hESC network
Gene ID (mouse)	Gene ID (human)	Gene Symbol	Connectivity	Gene Description
18392	4998	ORC1L	1325	origin recognition complex, subunit 1-like (yeast)
18479	5058	PAK1	1318	p21/Cdc42/Rac1-activated kinase 1 (STE20 homolog, yeast)
16002	3481	IGF2	1284	insulin-like growth factor 2 (somatomedin A)
380773	81892	C14orf156	1274	chromosome 14 open reading frame 156
13619	1911	PHC1	1274	polyhomeotic homolog 1 (Drosophila)
20692	6678	SPARC	1271	secreted protein, acidic, cysteine-rich (osteonectin)
18207	4913	NTHL1	1259	nth endonuclease III-like 1 (E. coli)
56505	8607	RUVBL1	1259	RuvB-like 1 (E. coli)
22129	7267	TTC3	1256	tetratricopeptide repeat domain 3
16009	3486	IGFBP3	1240	insulin-like growth factor binding protein 3
17826	23625	FAM89B	1235	family with sequence similarity 89, member B
231327	5471	PPAT	1234	phosphoribosyl pyrophosphate amidotransferase
11857	397	ARHGDIB	1233	Rho GDP dissociation inhibitor (GDI) beta
50776	11232	POLG2	1233	polymerase (DNA directed), gamma 2, accessory subunit
68729	4591	TRIM37	1224	tripartite motif-containing 37
56515	51444	RNF138	1223	ring finger protein 138
108156	4522	MTHFD1	1222	methylenetetrahydrofolate dehydrogenase (NADP+ dependent) 1, methenyltetrahydrofolate cyclohydrolase, formyltetrahydrofolate synthetase
57321	54386	TERF2IP	1221	telomeric repeat binding factor 2, interacting protein
104884	55775	TDP1	1221	tyrosyl-DNA phosphodiesterase 1
16468	3720	JARID2	1219	jumonji, AT rich interactive domain 2
65106	10550	ARL6IP5	1217	ADP-ribosylation-like factor 6 interacting protein 5
76130	81887	LAS1L	1216	LAS1-like (S. cerevisiae)
12609	1052	CEBPD	1212	CCAAT/enhancer binding protein (C/EBP), delta
13030	1508	CTSB	1212	cathepsin B
109079	22929	SEPHS1	1210	selenophosphate synthetase 1
54722	1687	DFNA5	1206	deafness, autosomal dominant 5
17022	4060	LUM	1204	lumican
16818	3932	LCK	1203	lymphocyte-specific protein tyrosine kinase
19038	5480	PPIC	1201	peptidylprolyl isomerase C (cyclophilin C)
16949	4016	LOXL1	1200	lysyl oxidase-like 1
13010	1471	CST3	1200	cystatin C (amyloid angiopathy and cerebral hemorrhage)
11546	10038	PARP2	1199	poly (ADP-ribose) polymerase family, member 2
66580	51575	ESF1	1198	ESF1, nucleolar pre-rRNA processing protein, homolog (S. cerevisiae)
14562	9573	GDF3	1195	growth differentiation factor 3
16779	3913	LAMB2	1191	laminin, beta 2 (laminin S)
53598	11258	DCTN3	1191	dynactin 3 (p22)
17222	64682	ANAPC1	1185	anaphase promoting complex subunit 1
110750	1434	CSE1L	1185	CSE1 chromosome segregation 1-like (yeast)
17215	4172	MCM3	1174	minichromosome maintenance complex component 3
21749	7013	TERF1	1168	telomeric repeat binding factor (NIMA-interacting) 1
12461	10576	CCT2	1168	chaperonin containing TCP1, subunit 2 (beta)
17536	4212	MEIS2	1165	Meis homeobox 2
69263	5983	RFC3	1165	replication factor C (activator 1) 3, 38kDa
18974	5427	POLE2	1163	polymerase (DNA directed), epsilon 2 (p59 subunit)
18393	4999	ORC2L	1162	origin recognition complex, subunit 2-like (yeast)
19057	5533	PPP3CC	1160	protein phosphatase 3 (formerly 2B), catalytic subunit, gamma isoform
212528	55621	TRMT1	1160	TRM1 tRNA methyltransferase 1 homolog (S. cerevisiae)
217127	11143	MYST2	1158	MYST histone acetyltransferase 2
14450	2618	GART	1158	phosphoribosylglycinamide formyltransferase, phosphoribosylglycinamide synthetase, phosphoribosylaminoimidazole synthetase
216011	55222	LRRC20	1156	leucine rich repeat containing 20
170762	9631	NUP155	1150	nucleoporin 155kDa
56812	3300	DNAJB2	1149	DnaJ (Hsp40) homolog, subfamily B, member 2
11819	7026	NR2F2	1148	nuclear receptor subfamily 2, group F, member 2
54383	1912	PHC2	1148	polyhomeotic homolog 2 (Drosophila)
12832	1290	COL5A2	1148	collagen, type V, alpha 2
103468	57122	NUP107	1147	nucleoporin 107kDa
12607	10153	CEBPZ	1144	CCAAT/enhancer binding protein zeta
215387	23397	NCAPH	1144	non-SMC condensin I complex, subunit H
20638	6628	SNRPB	1138	small nuclear ribonucleoprotein polypeptides B and B1
66075	54927	CHCHD3	1137	coiled-coil-helix-coiled-coil-helix domain containing 3
13418	64215	DNAJC1	1136	DnaJ (Hsp40) homolog, subfamily C, member 1
13660	10938	EHD1	1135	EH-domain containing 1
54394	51379	CRLF3	1134	cytokine receptor-like factor 3
68001	56683	C21orf59	1134	chromosome 21 open reading frame 59
12831	1289	COL5A1	1134	collagen, type V, alpha 1
14451	2619	GAS1	1130	growth arrest-specific 1
330260	5445	PON2	1124	paraoxonase 2
71974	10196	PRMT3	1123	protein arginine methyltransferase 3
13204	1665	DHX15	1120	DEAH (Asp-Glu-Ala-His) box polypeptide 15
15488	3295	HSD17B4	1118	hydroxysteroid (17-beta) dehydrogenase 4
54644	11040	PIM2	1118	pim-2 oncogene
16329	3628	INPP1	1116	inositol polyphosphate-1-phosphatase
94275	9500	MAGED1	1112	melanoma antigen family D, 1
19075	5557	PRIM1	1107	primase, DNA, polypeptide 1 (49kDa)
21648	6993	DYNLT1	1106	dynein, light chain, Tctex-type 1
70461	64784	CRTC3	1106	CREB regulated transcription coactivator 3
57750	55759	WDR12	1103	WD repeat domain 12
93759	23411	SIRT1	1102	sirtuin (silent mating type information regulation 2 homolog) 1 (S. cerevisiae)
11545	142	PARP1	1101	poly (ADP-ribose) polymerase family, member 1
28035	10713	USP39	1100	ubiquitin specific peptidase 39
12825	1281	COL3A1	1099	collagen, type III, alpha 1 (Ehlers-Danlos syndrome type IV, autosomal dominant)
108857	54882	ANKHD1	1098	ankyrin repeat and KH domain containing 1
66143	9521	EEF1E1	1097	eukaryotic translation elongation factor 1 epsilon 1
383295	51646	YPEL5	1097	yippee-like 5 (Drosophila)
105239	22838	RNF44	1095	ring finger protein 44
63959	2030	SLC29A1	1092	solute carrier family 29 (nucleoside transporters), member 1
71795	26207	PITPNC1	1092	phosphatidylinositol transfer protein, cytoplasmic 1
57342	55742	PARVA	1088	parvin, alpha
69305	28960	DCPS	1086	decapping enzyme, scavenger
69956	55037	PTCD3	1085	Pentatricopeptide repeat domain 3
19334	57403	RAB22A	1084	RAB22A, member RAS oncogene family
13636	1942	EFNA1	1084	ephrin-A1
67770	79886	C9orf82	1083	chromosome 9 open reading frame 82
52123	55326	AGPAT5	1082	1-acylglycerol-3-phosphate O-acyltransferase 5 (lysophosphatidic acid acyltransferase, epsilon)
56434	10099	TSPAN3	1081	tetraspanin 3
12144	641	BLM	1077	Bloom syndrome
211286	1203	CLN5	1076	ceroid-lipofuscinosis, neuronal 5
101739	11168	PSIP1	1074	PC4 and SFRS1 interacting protein 1
103573	7514	XPO1	1074	exportin 1 (CRM1 homolog, yeast)
13614	1906	EDN1	1073	endothelin 1
50793	23595	ORC3L	1072	origin recognition complex, subunit 3-like (yeast)
110052	7913	DEK	1072	DEK oncogene (DNA binding)
50530	8076	MFAP5	1070	microfibrillar associated protein 5
50927	4678	NASP	1070	nuclear autoantigenic sperm protein (histone-binding)
212398	23401	FRAT2	1070	frequently rearranged in advanced T-cell lymphomas 2
22367	7443	VRK1	1069	vaccinia related kinase 1
11564	158	ADSL	1069	adenylosuccinate lyase
11853	389	RHOC	1068	ras homolog gene family, member C
20194	6281	S100A10	1068	S100 calcium binding protein A10
78697	54517	PUS7	1068	pseudouridylate synthase 7 homolog (S. cerevisiae)
71805	9688	NUP93	1067	nucleoporin 93kDa
16579	22920	KIFAP3	1066	kinesin-associated protein 3
101592	79631	EFTUD1	1065	elongation factor Tu GTP binding domain containing 1
140570	23654	PLXNB2	1065	plexin B2
20563	9353	SLIT2	1064	slit homolog 2 (Drosophila)
11475	59	ACTA2	1064	actin, alpha 2, smooth muscle, aorta
12827	1284	COL4A2	1064	collagen, type IV, alpha 2
67054	10606	PAICS	1063	phosphoribosylaminoimidazole carboxylase, phosphoribosylaminoimidazole succinocarboxamide synthetase
13436	1789	DNMT3B	1063	DNA (cytosine-5-)-methyltransferase 3 beta
60596	2982	GUCY1A3	1062	guanylate cyclase 1, soluble, alpha 3
56357	3712	IVD	1060	isovaleryl Coenzyme A dehydrogenase
217011	54475	NLE1	1060	notchless homolog 1 (Drosophila)
17766	4521	NUDT1	1059	nudix (nucleoside diphosphate linked moiety X)-type motif 1
18999	5460	POU5F1	1059	POU class 5 homeobox 1
17219	4175	MCM6	1058	minichromosome maintenance complex component 6
15528	3336	HSPE1	1057	heat shock 10kDa protein 1 (chaperonin 10)
234594	23019	CNOT1	1055	CCR4-NOT transcription complex, subunit 1
56389	6811	STX5	1053	syntaxin 5
56501	2000	ELF4	1053	E74-like factor 4 (ets domain transcription factor)
20440	6480	ST6GAL1	1052	ST6 beta-galactosamide alpha-2,6-sialyltranferase 1
15288	3145	HMBS	1051	hydroxymethylbilane synthase
12235	699	BUB1	1050	BUB1 budding uninhibited by benzimidazoles 1 homolog (yeast)
26939	55718	POLR3E	1049	polymerase (RNA) III (DNA directed) polypeptide E (80kD)
72795	54902	TTC19	1049	tetratricopeptide repeat domain 19
12228	10950	BTG3	1048	BTG family, member 3
13590	10637	LEFTY1	1048	left-right determination factor 1
21763	55852	TEX2	1047	testis expressed 2
223453	1611	DAP	1047	death-associated protein
12236	701	BUB1B	1044	BUB1 budding uninhibited by benzimidazoles 1 homolog beta (yeast)
56486	11337	GABARAP	1043	GABA(A) receptor-associated protein
66700	51652	VPS24	1043	vacuolar protein sorting 24 homolog (S. cerevisiae)
66111	23423	TMED3	1042	transmembrane emp24 protein transport domain containing 3
68015	10131	TRAP1	1041	TNF receptor-associated protein 1
68979	25926	NOL11	1039	nucleolar protein 11
65107	26020	LRP10	1038	low density lipoprotein receptor-related protein 10
17865	4605	MYBL2	1035	v-myb myeloblastosis viral oncogene homolog (avian)-like 2
79044	65993	MRPS34	1035	mitochondrial ribosomal protein S34
14268	2335	FN1	1035	fibronectin 1
12476	977	CD151	1034	CD151 molecule (Raph blood group)
12380	831	CAST	1033	calpastatin
68010	25805	BAMBI	1033	BMP and activin membrane-bound inhibitor homolog (Xenopus laevis)
66948	27034	ACAD8	1031	acyl-Coenzyme A dehydrogenase family, member 8
71946	23052	ENDOD1	1031	endonuclease domain containing 1
56431	11034	DSTN	1029	destrin (actin depolymerizing factor)
15468	3275	PRMT2	1028	protein arginine methyltransferase 2
227753	2934	GSN	1028	gelsolin (amyloidosis, Finnish type)
19697	5970	RELA	1027	v-rel reticuloendotheliosis viral oncogene homolog A, nuclear factor of kappa light polypeptide gene enhancer in B-cells 3, p65 (avian)
54188	10898	CPSF4	1027	cleavage and polyadenylation specific factor 4, 30kDa
14228	2288	FKBP4	1026	FK506 binding protein 4, 59kDa
83557	79727	LIN28	1025	lin-28 homolog (C. elegans)
17218	4174	MCM5	1024	minichromosome maintenance complex component 5
21929	7128	TNFAIP3	1023	tumor necrosis factor, alpha-induced protein 3
29815	8412	BCAR3	1023	breast cancer anti-estrogen resistance 3
54636	11152	WDR45	1023	WD repeat domain 45
26887	10164	CHST4	1020	carbohydrate (N-acetylglucosamine 6-O) sulfotransferase 4
107566	23568	ARL2BP	1020	ADP-ribosylation factor-like 2 binding protein
23821	23621	BACE1	1019	beta-site APP-cleaving enzyme 1
26362	558	AXL	1017	AXL receptor tyrosine kinase
72198	23517	SKIV2L2	1017	superkiller viralicidic activity 2-like 2 (S. cerevisiae)
18791	5327	PLAT	1016	plasminogen activator, tissue
14462	2625	GATA3	1016	GATA binding protein 3
18045	4801	NFYB	1015	nuclear transcription factor Y, beta
228980	6874	TAF4	1015	TAF4 RNA polymerase II, TATA box binding protein (TBP)-associated factor, 135kDa
74646	80176	SPSB1	1013	splA/ryanodine receptor domain and SOCS box containing 1
381280	55355	URLC9	1013	up-regulated in lung cancer 9
11504	9510	ADAMTS1	1012	ADAM metallopeptidase with thrombospondin type 1 motif, 1
67948	23219	FBXO28	1012	F-box protein 28
27979	8662	EIF3B	1008	eukaryotic translation initiation factor 3, subunit B
66855	22980	TCF25	1007	transcription factor 25 (basic helix-loop-helix)
93697	79664	NARG2	1006	NMDA receptor regulated 2
15361	3159	HMGA1	1005	high mobility group AT-hook 1
68014	55055	ZWILCH	1001	Zwilch, kinetochore associated, homolog (Drosophila)
106344	5984	RFC4	1001	replication factor C (activator 1) 4, 37kDa
66570	79019	CENPM	1000	centromere protein M
226541	27252	KLHL20	1000	kelch-like 20 (Drosophila)
12826	1282	COL4A1	998	collagen, type IV, alpha 1
269113	53371	NUP54	998	nucleoporin 54kDa
269951	3418	IDH2	998	isocitrate dehydrogenase 2 (NADP+), mitochondrial
17688	2956	MSH6	997	mutS homolog 6 (E. coli)
214932	27440	CECR5	997	cat eye syndrome chromosome region, candidate 5
101943	23450	SF3B3	996	splicing factor 3b, subunit 3, 130kDa
50883	11200	CHEK2	995	CHK2 checkpoint homolog (S. pombe)
20354	10507	SEMA4D	992	sema domain, immunoglobulin domain (Ig), transmembrane domain (TM) and short cytoplasmic domain, (semaphorin) 4D
75746	79710	MORC4	991	MORC family CW-type zinc finger 4
13175	9201	DCLK1	991	doublecortin-like kinase 1
20873	10733	PLK4	988	polo-like kinase 4 (Drosophila)
26903	8291	DYSF	988	dysferlin, limb girdle muscular dystrophy 2B (autosomal recessive)
226101	8291	DYSF	988	dysferlin, limb girdle muscular dystrophy 2B (autosomal recessive)
19362	10635	RAD51AP1	985	RAD51 associated protein 1
50497	51182	HSPA14	985	heat shock 70kDa protein 14
67241	79677	SMC6	985	structural maintenance of chromosomes 6
13132	1601	DAB2	983	disabled homolog 2, mitogen-responsive phosphoprotein (Drosophila)
21379	9238	TBRG4	982	transforming growth factor beta regulator 4
11746	307	ANXA4	980	annexin A4
54325	64834	ELOVL1	980	elongation of very long chain fatty acids (FEN1/Elo2, SUR4/Elo3, yeast)-like 1
30877	26354	GNL3	979	guanine nucleotide binding protein-like 3 (nucleolar)
68134	65109	UPF3B	979	UPF3 regulator of nonsense transcripts homolog B (yeast)
217666	79944	L2HGDH	977	L-2-hydroxyglutarate dehydrogenase
99138	56910	STARD7	976	StAR-related lipid transfer (START) domain containing 7
215114	3092	HIP1	976	huntingtin interacting protein 1
12843	1278	COL1A2	975	collagen, type I, alpha 2
16952	301	ANXA1	973	annexin A1
114741	11198	SUPT16H	973	suppressor of Ty 16 homolog (S. cerevisiae)
54004	1730	DIAPH2	972	diaphanous homolog 2 (Drosophila)
72416	10128	LRPPRC	970	leucine-rich PPR-motif containing
19069	4927	NUP88	969	nucleoporin 88kDa
12847	1314	COPA	969	coatomer protein complex, subunit alpha
104174	2731	GLDC	969	glycine dehydrogenase (decarboxylating)
17765	22823	MTF2	968	metal response element binding transcription factor 2
19385	5902	RANBP1	968	RAN binding protein 1
67282	51019	CCDC53	967	coiled-coil domain containing 53
14683	2778	GNAS	967	GNAS complex locus
66089	64777	RMND5B	966	required for meiotic nuclear division 5 homolog B (S. cerevisiae)
14760	2842	GPR19	964	G protein-coupled receptor 19
56772	10962	MLLT11	963	myeloid/lymphoid or mixed-lineage leukemia (trithorax homolog, Drosophila); translocated to, 11
14456	2621	GAS6	963	growth arrest-specific 6
70601	11319	ECD	960	ecdysoneless homolog (Drosophila)
216971	55731	C17orf63	959	chromosome 17 open reading frame 63
16423	961	CD47	955	CD47 molecule
29809	9910	RABGAP1L	955	RAB GTPase activating protein 1-like
66865	23203	PMPCA	955	peptidase (mitochondrial processing) alpha
217995	55127	HEATR1	955	HEAT repeat containing 1
17165	8550	MAPKAPK5	954	mitogen-activated protein kinase-activated protein kinase 5
280668	8550	MAPKAPK5	954	mitogen-activated protein kinase-activated protein kinase 5
53890	9733	SART3	953	squamous cell carcinoma antigen recognized by T cells 3
74015	23149	FCHO1	951	FCH domain only 1
59015	23279	NUP160	950	nucleoporin 160kDa
67870	58478	ENOPH1	950	enolase-phosphatase 1
26950	7447	VSNL1	949	visinin-like 1
26909	9156	EXO1	947	exonuclease 1
27998	56915	EXOSC5	947	exosome component 5
67155	6595	SMARCA2	946	SWI/SNF related, matrix associated, actin dependent regulator of chromatin, subfamily a, member 2
69241	5433	POLR2D	946	polymerase (RNA) II (DNA directed) polypeptide D
72199	64210	MMS19	946	MMS19 nucleotide excision repair homolog (S. cerevisiae)
56524	51678	MPP6	945	membrane protein, palmitoylated 6 (MAGUK p55 subfamily member 6)
22673	7739	ZNF185	943	zinc finger protein 185 (LIM domain)
68944	54499	TMCO1	942	transmembrane and coiled-coil domains 1
103889	3212	HOXB2	942	homeobox B2
229473	23240	KIAA0922	942	KIAA0922
15366	3161	HMMR	940	hyaluronan-mediated motility receptor (RHAMM)
12465	22948	CCT5	940	chaperonin containing TCP1, subunit 5 (epsilon)
20971	6385	SDC4	939	syndecan 4
24102	11219	TREX2	936	three prime repair exonuclease 2
73738	11219	TREX2	936	three prime repair exonuclease 2
445007	79902	NUP85	936	nucleoporin 85kDa
230787	9473	C1orf38	935	chromosome 1 open reading frame 38
20620	10769	PLK2	933	polo-like kinase 2 (Drosophila)
22256	7374	UNG	933	uracil-DNA glycosylase
226442	23528	ZNF281	933	zinc finger protein 281
13731	2013	EMP2	933	epithelial membrane protein 2
17217	4173	MCM4	932	minichromosome maintenance complex component 4
67337	1477	CSTF1	932	cleavage stimulation factor, 3' pre-RNA, subunit 1, 50kDa
70394	11133	KPTN	932	kaptin (actin binding protein)
68533	10200	MPHOSPH6	931	M-phase phosphoprotein 6
14208	5496	PPM1G	931	protein phosphatase 1G (formerly 2C), magnesium-dependent, gamma isoform
11744	311	ANXA11	930	annexin A11
17191	8932	MBD2	930	methyl-CpG binding domain protein 2
217039	79893	GGNBP2	930	gametogenetin binding protein 2
13557	1871	E2F3	930	E2F transcription factor 3
23994	9802	DAZAP2	929	DAZ associated protein 2
269682	2802	GOLGA3	929	golgi autoantigen, golgin subfamily a, 3
76044	54892	NCAPG2	928	non-SMC condensin II complex, subunit G2
94352	4017	LOXL2	927	lysyl oxidase-like 2
30956	10157	AASS	926	aminoadipate-semialdehyde synthase
58859	30008	EFEMP2	926	EGF-containing fibulin-like extracellular matrix protein 2
66419	65003	MRPL11	926	mitochondrial ribosomal protein L11
218977	9787	DLG7	926	discs, large homolog 7 (Drosophila)
16529	8645	KCNK5	922	potassium channel, subfamily K, member 5
19043	5495	PPM1B	922	protein phosphatase 1B (formerly 2C), magnesium-dependent, beta isoform
12428	890	CCNA2	922	cyclin A2
74386	80010	RMI1	922	RMI1, RecQ mediated genome instability 1, homolog (S. cerevisiae)
99982	23028	AOF2	922	amine oxidase (flavin containing) domain 2
213895	9790	BMS1	922	BMS1 homolog, ribosome assembly protein (yeast)
20583	6591	SNAI2	919	snail homolog 2 (Drosophila)
21356	6892	TAPBP	919	TAP binding protein (tapasin)
66071	23474	ETHE1	919	ethylmalonic encephalopathy 1
75062	10946	SF3A3	919	splicing factor 3a, subunit 3, 60kDa
75669	30849	PIK3R4	918	phosphoinositide-3-kinase, regulatory subunit 4, p150
26914	9555	H2AFY	917	H2A histone family, member Y
22004	7169	TPM2	916	tropomyosin 2 (beta)
20196	6284	S100A13	915	S100 calcium binding protein A13
56710	1620	DBC1	914	deleted in bladder cancer 1
20974	9143	SYNGR3	911	synaptogyrin 3
11927	475	ATOX1	910	ATX1 antioxidant protein 1 homolog (yeast)
57441	51053	GMNN	910	geminin, DNA replication inhibitor
22284	8239	USP9X	909	ubiquitin specific peptidase 9, X-linked
69716	9319	TRIP13	909	thyroid hormone receptor interactor 13
56361	80324	PUS1	908	pseudouridylate synthase 1
72333	23022	PALLD	906	palladin, cytoskeletal associated protein
218973	11169	WDHD1	906	WD repeat and HMG-box DNA binding protein 1
67844	10981	RAB32	905	RAB32, member RAS oncogene family
68310	79830	ZMYM1	904	zinc finger, MYM-type 1
30937	29995	LMCD1	902	LIM and cysteine-rich domains 1
19047	5501	PPP1CC	901	protein phosphatase 1, catalytic subunit, gamma isoform
70603	4595	MUTYH	901	mutY homolog (E. coli)
75291	79842	ZBTB3	899	zinc finger and BTB domain containing 3
12160	653	BMP5	897	bone morphogenetic protein 5
11512	112	ADCY6	897	adenylate cyclase 6
72016	80178	C16orf59	896	chromosome 16 open reading frame 59
16661	3858	KRT10	895	keratin 10 (epidermolytic hyperkeratosis; keratosis palmaris et plantaris)
20392	8910	SGCE	895	sarcoglycan, epsilon
66258	51373	MRPS17	895	mitochondrial ribosomal protein S17
70719	23526	HMHA1	895	histocompatibility (minor) HA-1
66078	79042	TSEN34	894	tRNA splicing endonuclease 34 homolog (S. cerevisiae)
66870	26135	SERBP1	894	SERPINE1 mRNA binding protein 1
72787	55706	TMEM48	894	transmembrane protein 48
252875	54468	FLJ20323	894	hypothetical protein FLJ20323
78560	25960	GPR124	893	G protein-coupled receptor 124
214601	8273	SLC10A3	893	solute carrier family 10 (sodium/bile acid cotransporter family), member 3
26901	51188	SS18L2	890	synovial sarcoma translocation gene on chromosome 18-like 2
55951	51660	BRP44L	890	brain protein 44-like
56228	51465	UBE2J1	890	ubiquitin-conjugating enzyme E2, J1 (UBC6 homolog, yeast)
12622	9350	CER1	890	cerberus 1, cysteine knot superfamily, homolog (Xenopus laevis)
67832	55299	BXDC2	890	brix domain containing 2
214764	26098	C10orf137	890	chromosome 10 open reading frame 137
107995	991	CDC20	889	cell division cycle 20 homolog (S. cerevisiae)
19063	5538	PPT1	888	palmitoyl-protein thioesterase 1 (ceroid-lipofuscinosis, neuronal 1, infantile)
20826	4809	NHP2L1	888	NHP2 non-histone chromosome protein 2-like 1 (S. cerevisiae)
66101	10465	PPIH	888	peptidylprolyl isomerase H (cyclophilin H)
67177	81620	CDT1	888	chromatin licensing and DNA replication factor 1
69162	22872	SEC31A	888	SEC31 homolog A (S. cerevisiae)
76784	4528	MTIF2	888	mitochondrial translational initiation factor 2
434401	4809	NHP2L1	888	NHP2 non-histone chromosome protein 2-like 1 (S. cerevisiae)
22142	7846	TUBA1A	887	tubulin, alpha 1a
22596	7520	XRCC5	885	X-ray repair complementing defective repair in Chinese hamster cells 5 (double-strand-break rejoining; Ku autoantigen, 80kDa)
16882	3980	LIG3	884	ligase III, DNA, ATP-dependent
18807	23646	PLD3	884	phospholipase D family, member 3
19230	5756	TWF1	884	twinfilin, actin-binding protein, homolog 1 (Drosophila)
56406	23054	NCOA6	884	nuclear receptor coactivator 6
66868	64747	MFSD1	884	major facilitator superfamily domain containing 1
18025	9603	NFE2L3	883	nuclear factor (erythroid-derived 2)-like 3
320720	79675	FASTKD1	883	FAST kinase domains 1
67268	10627	MRCL3	882	myosin regulatory light chain MRCL3
67938	10627	MRCL3	882	myosin regulatory light chain MRCL3
215707	80212	CCDC92	881	coiled-coil domain containing 92
56086	6418	SET	880	SET translocation (myeloid leukemia-associated)
51788	3015	H2AFZ	879	H2A histone family, member Z
68083	55003	PAK1IP1	879	PAK1 interacting protein 1
216197	10970	CKAP4	878	cytoskeleton-associated protein 4
56786	56674	TMEM9B	877	TMEM9 domain family, member B
53607	6626	SNRPA	876	small nuclear ribonucleoprotein polypeptide A
72325	9605	C16orf7	876	chromosome 16 open reading frame 7
17390	4313	MMP2	875	matrix metallopeptidase 2 (gelatinase A, 72kDa gelatinase, 72kDa type IV collagenase)
15926	3417	IDH1	874	isocitrate dehydrogenase 1 (NADP+), soluble
218210	9972	NUP153	873	nucleoporin 153kDa
29819	27067	STAU2	872	staufen, RNA binding protein, homolog 2 (Drosophila)
12334	824	CAPN2	871	calpain 2, (m/II) large subunit
66904	5096	PCCB	871	propionyl Coenzyme A carboxylase, beta polypeptide
21810	7045	TGFBI	870	transforming growth factor, beta-induced, 68kDa
108705	754	PTTG1IP	869	pituitary tumor-transforming 1 interacting protein
18221	10726	NUDC	868	nuclear distribution gene C homolog (A. nidulans)
57753	64318	NOC3L	868	nucleolar complex associated 3 homolog (S. cerevisiae)
18611	8682	PEA15	867	phosphoprotein enriched in astrocytes 15
18817	5347	PLK1	866	polo-like kinase 1 (Drosophila)
19981	5347	PLK1	866	polo-like kinase 1 (Drosophila)
23881	9908	G3BP2	866	GTPase activating protein (SH3 domain) binding protein 2
70456	25874	BRP44	866	brain protein 44
192160	22794	CASC3	866	cancer susceptibility candidate 3
234664	8883	APPBP1	866	amyloid beta precursor protein binding protein 1
216558	7360	UGP2	865	UDP-glucose pyrophosphorylase 2
21849	10155	TRIM28	864	tripartite motif-containing 28
19384	5901	RAN	863	RAN, member RAS oncogene family
20660	6653	SORL1	863	sortilin-related receptor, L(DLR class) A repeats-containing
15980	3460	IFNGR2	862	interferon gamma receptor 2 (interferon gamma transducer 1)
225160	9984	THOC1	861	THO complex 1
56442	57515	SERINC1	860	serine incorporator 1
94063	54948	MRPL16	860	mitochondrial ribosomal protein L16
13197	1647	GADD45A	860	growth arrest and DNA-damage-inducible, alpha
16155	3588	IL10RB	859	interleukin 10 receptor, beta
12464	10575	CCT4	857	chaperonin containing TCP1, subunit 4 (delta)
54216	5099	PCDH7	855	protocadherin 7
12468	10574	CCT7	855	chaperonin containing TCP1, subunit 7 (eta)
65970	51474	LIMA1	855	LIM domain and actin binding 1
17216	4171	MCM2	854	minichromosome maintenance complex component 2
23849	1316	KLF6	854	Kruppel-like factor 6
56495	439	ASNA1	852	arsA arsenite transporter, ATP-binding, homolog 1 (bacterial)
104445	11135	CDC42EP1	852	CDC42 effector protein (Rho GTPase binding) 1
18538	5111	PCNA	851	proliferating cell nuclear antigen
16777	3912	LAMB1	850	laminin, beta 1
11799	332	BIRC5	849	baculoviral IAP repeat-containing 5 (survivin)
77889	81606	LBH	849	limb bud and heart development homolog (mouse)
13822	2037	EPB41L2	849	erythrocyte membrane protein band 4.1-like 2
65972	10437	IFI30	848	interferon, gamma-inducible protein 30
67785	9202	ZMYM4	848	zinc finger, MYM-type 4
212127	80209	C13orf23	848	chromosome 13 open reading frame 23
14042	2131	EXT1	848	exostoses (multiple) 1
14465	2627	GATA6	848	GATA binding protein 6
11481	93	ACVR2B	846	activin A receptor, type IIB
73447	64743	WDR13	846	WD repeat domain 13
19231	5757	PTMA	845	prothymosin, alpha (gene sequence 28)
20877	9212	AURKB	845	aurora kinase B
12321	813	CALU	845	calumenin
230514	54741	LEPROT	845	leptin receptor overlapping transcript
12876	1363	CPE	842	carboxypeptidase E
11797	329	BIRC2	841	baculoviral IAP repeat-containing 2
59014	23212	RRS1	840	RRS1 ribosome biogenesis regulator homolog (S. cerevisiae)
56041	8615	USO1	839	USO1 homolog, vesicle docking protein (yeast)
56613	8986	RPS6KA4	839	ribosomal protein S6 kinase, 90kDa, polypeptide 4
232784	7988	ZNF212	839	zinc finger protein 212
11843	378	ARF4	838	ADP-ribosylation factor 4
12091	2720	GLB1	838	galactosidase, beta 1
28126	51491	HSPC111	838	hypothetical protein HSPC111
71807	80222	TARS2	838	threonyl-tRNA synthetase 2, mitochondrial (putative)
74318	84525	HOPX	838	HOP homeobox
11834	9716	AQR	837	aquarius homolog (mouse)
19252	1843	DUSP1	837	dual specificity phosphatase 1
20195	6282	S100A11	836	S100 calcium binding protein A11
54411	537	ATP6AP1	836	ATPase, H+ transporting, lysosomal accessory protein 1
66388	51076	CUTC	836	cutC copper transporter homolog (E. coli)
106572	11031	RAB31	835	RAB31, member RAS oncogene family
233802	55623	THUMPD1	835	THUMP domain containing 1
21815	7050	TGIF1	834	TGFB-induced factor homeobox 1
21937	7132	TNFRSF1A	834	tumor necrosis factor receptor superfamily, member 1A
66993	6604	SMARCD3	834	SWI/SNF related, matrix associated, actin dependent regulator of chromatin, subfamily d, member 3
235606	327	APEH	834	N-acylaminoacyl-peptide hydrolase
100609	55695	NSUN5	833	NOL1/NOP2/Sun domain family, member 5
15110	9421	HAND1	831	heart and neural crest derivatives expressed 1
69639	11340	EXOSC8	831	exosome component 8
64010	60485	SAV1	830	salvador homolog 1 (Drosophila)
70024	55388	MCM10	828	minichromosome maintenance complex component 10
98932	10398	MYL9	828	myosin, light chain 9, regulatory
26556	9456	HOMER1	827	homer homolog 1 (Drosophila)
76843	51514	DTL	827	denticleless homolog (Drosophila)
338359	6832	SUPV3L1	827	suppressor of var1, 3-like 1 (S. cerevisiae)
20867	10963	STIP1	826	stress-induced-phosphoprotein 1 (Hsp70/Hsp90-organizing protein)
71177	55726	C12orf11	825	chromosome 12 open reading frame 11
17250	4363	ABCC1	824	ATP-binding cassette, sub-family C (CFTR/MRP), member 1
59027	10135	PBEF1	823	pre-B-cell colony enhancing factor 1
270166	10845	CLPX	823	ClpX caseinolytic peptidase X homolog (E. coli)
68966	25983	NGDN	822	neuroguidin, EIF4E binding protein
230737	29889	GNL2	822	guanine nucleotide binding protein-like 2 (nucleolar)
69736	79023	NUP37	821	nucleoporin 37kDa
20588	6599	SMARCC1	820	SWI/SNF related, matrix associated, actin dependent regulator of chromatin, subfamily c, member 1
13018	10664	CTCF	820	CCCTC-binding factor (zinc finger protein)
11651	207	AKT1	820	v-akt murine thymoma viral oncogene homolog 1
29817	3490	IGFBP7	819	insulin-like growth factor binding protein 7
212880	9879	DDX46	818	DEAD (Asp-Glu-Ala-Asp) box polypeptide 46
13642	1948	EFNB2	817	ephrin-B2
94062	11222	MRPL3	816	mitochondrial ribosomal protein L3
13544	1857	DVL3	816	dishevelled, dsh homolog 3 (Drosophila)
21827	7059	THBS3	814	thrombospondin 3
12469	10694	CCT8	814	chaperonin containing TCP1, subunit 8 (theta)
17220	4176	MCM7	813	minichromosome maintenance complex component 7
60611	55810	FOXJ2	812	forkhead box J2
66942	8886	DDX18	812	DEAD (Asp-Glu-Ala-Asp) box polypeptide 18
83431	81565	NDEL1	810	nudE nuclear distribution gene E homolog (A. nidulans)-like 1
12306	302	ANXA2	806	annexin A2
67269	23287	AGTPBP1	805	ATP/GTP binding protein 1
192970	79154	MGC4172	805	short-chain dehydrogenase/reductase
66449	51025	Magmas	804	mitochondria-associated protein involved in granulocyte-macrophage colony-stimulating factor signal transduction
66660	79811	SLTM	804	SAFB-like, transcription modulator
12854	1325	CORT	804	cortistatin
83554	10272	FSTL3	802	follistatin-like 3 (secreted glycoprotein)
15200	1839	HBEGF	801	heparin-binding EGF-like growth factor
60322	56548	CHST7	801	carbohydrate (N-acetylglucosamine 6-O) sulfotransferase 7
226861	55733	HHAT	801	hedgehog acyltransferase
14420	2581	GALC	801	galactosylceramidase
16563	3796	KIF2A	800	kinesin heavy chain member 2A
76453	11098	PRSS23	799	protease, serine, 23
98828	8872	CDC123	799	cell division cycle 123 homolog (S. cerevisiae)
67728	1802	DPH2	798	DPH2 homolog (S. cerevisiae)
70349	1315	COPB1	798	coatomer protein complex, subunit beta 1
12835	1293	COL6A3	798	collagen, type VI, alpha 3
12913	10488	CREB3	797	cAMP responsive element binding protein 3
76709	10109	ARPC2	796	actin related protein 2/3 complex, subunit 2, 34kDa
26992	29117	BRD7	795	bromodomain containing 7
16206	26018	LRIG1	794	leucine-rich repeats and immunoglobulin-like domains 1
118451	51116	MRPS2	793	mitochondrial ribosomal protein S2
13709	1997	ELF1	793	E74-like factor 1 (ets domain transcription factor)
66256	6746	SSR2	792	signal sequence receptor, beta (translocon-associated protein beta)
70804	10424	PGRMC2	792	progesterone receptor membrane component 2
14600	2690	GHR	791	growth hormone receptor
14923	2987	GUK1	790	guanylate kinase 1
21667	6997	TDGF1	790	teratocarcinoma-derived growth factor 1
68133	2653	GCSH	790	glycine cleavage system protein H (aminomethyl carrier)
80884	10916	MAGED2	789	melanoma antigen family D, 2
56306	58516	FAM60A	788	family with sequence similarity 60, member A
16202	3611	ILK	787	integrin-linked kinase
16842	51176	LEF1	786	lymphoid enhancer-binding factor 1
12933	1400	CRMP1	786	collapsin response mediator protein 1
15512	3306	HSPA2	785	heat shock 70kDa protein 2
27362	4189	DNAJB9	785	DnaJ (Hsp40) homolog, subfamily B, member 9
234138	80185	C8orf41	785	chromosome 8 open reading frame 41
19122	5621	PRNP	784	prion protein (p27-30) (Creutzfeldt-Jakob disease, Gerstmann-Strausler-Scheinker syndrome, fatal familial insomnia)
66165	56647	BCCIP	784	BRCA2 and CDKN1A interacting protein
52874	9933	KIAA0020	783	KIAA0020
18673	5245	PHB	782	prohibitin
102502	5357	PLS1	781	plastin 1 (I isoform)
18632	8799	PEX11B	779	peroxisomal biogenesis factor 11B
12261	708	C1QBP	778	complement component 1, q subcomponent binding protein
328365	57178	ZMIZ1	778	zinc finger, MIZ-type containing 1
17344	9063	PIAS2	777	protein inhibitor of activated STAT, 2
17872	23645	PPP1R15A	777	protein phosphatase 1, regulatory (inhibitor) subunit 15A
224481	51106	TFB1M	777	transcription factor B1, mitochondrial
269224	23178	PASK	777	PAS domain containing serine/threonine kinase
11502	8754	ADAM9	776	ADAM metallopeptidase domain 9 (meltrin gamma)
110074	1854	DUT	776	dUTP pyrophosphatase
14629	2729	GCLC	776	glutamate-cysteine ligase, catalytic subunit
107094	23223	RRP12	774	ribosomal RNA processing 12 homolog (S. cerevisiae)
15414	3216	HOXB6	773	homeobox B6
230908	23435	TARDBP	773	TAR DNA binding protein
16647	3838	KPNA2	771	karyopherin alpha 2 (RAG cohort 1, importin alpha 1)
17155	4121	MAN1A1	771	mannosidase, alpha, class 1A, member 1
19286	5805	PTS	771	6-pyruvoyltetrahydropterin synthase
66445	1537	CYC1	771	cytochrome c-1
140792	81035	COLEC12	769	collectin sub-family member 12
13732	2014	EMP3	769	epithelial membrane protein 3
16854	3958	LGALS3	767	lectin, galactoside-binding, soluble, 3
68018	10087	COL4A3BP	767	collagen, type IV, alpha 3 (Goodpasture antigen) binding protein
12166	657	BMPR1A	766	bone morphogenetic protein receptor, type IA
70247	5707	PSMD1	765	proteasome (prosome, macropain) 26S subunit, non-ATPase, 1
67270	28977	MRPL42	764	mitochondrial ribosomal protein L42
14284	2355	FOSL2	764	FOS-like antigen 2
17761	9053	MAP7	763	microtubule-associated protein 7
67052	10403	NDC80	762	NDC80 homolog, kinetochore complex component (S. cerevisiae)
13006	9126	SMC3	762	structural maintenance of chromosomes 3
14211	10592	SMC2	761	structural maintenance of chromosomes 2
20823	6741	SSB	758	Sjogren syndrome antigen B (autoantigen La)
68219	11051	NUDT21	758	nudix (nucleoside diphosphate linked moiety X)-type motif 21
65102	60491	NIF3L1	757	NIF3 NGG1 interacting factor 3-like 1 (S. pombe)
66913	11014	KDELR2	757	KDEL (Lys-Asp-Glu-Leu) endoplasmic reticulum protein retention receptor 2
18150	10360	NPM3	756	nucleophosmin/nucleoplasmin, 3
67134	10528	NOL5A	756	nucleolar protein 5A (56kDa with KKE/D repeat)
16669	3880	KRT19	755	keratin 19
20363	6414	SEPP1	754	selenoprotein P, plasma, 1
66249	56902	PNO1	754	partner of NOB1 homolog (S. cerevisiae)
12649	1111	CHEK1	754	CHK1 checkpoint homolog (S. pombe)
93739	11345	GABARAPL2	754	GABA(A) receptor-associated protein-like 2
321022	55573	CDV3	754	CDV3 homolog (mouse)
22218	7341	SUMO1	753	SMT3 suppressor of mif two 3 homolog 1 (S. cerevisiae)
12537	984	CDC2L1	753	cell division cycle 2-like 1 (PITSLRE proteins)
242521	55958	KLHL9	753	kelch-like 9 (Drosophila)
14156	2237	FEN1	752	flap structure-specific endonuclease 1
14339	64400	AKTIP	752	AKT interacting protein
12181	23246	BOP1	750	block of proliferation 1
30953	29970	SCHIP1	750	schwannomin interacting protein 1
69654	10540	DCTN2	750	dynactin 2 (p50)
12824	1280	COL2A1	750	collagen, type II, alpha 1 (primary osteoarthritis, spondyloepiphyseal dysplasia, congenital)
320938	23534	TNPO3	750	transportin 3
17685	4436	MSH2	749	mutS homolog 2, colon cancer, nonpolyposis type 1 (E. coli)
72269	978	CDA	749	cytidine deaminase
20276	6337	SCNN1A	748	sodium channel, nonvoltage-gated 1 alpha
64085	64084	CLSTN2	747	calsyntenin 2
228880	23613	ZMYND8	744	zinc finger, MYND-type containing 8
54673	51100	SH3GLB1	743	SH3-domain GRB2-like endophilin B1
12462	7203	CCT3	743	chaperonin containing TCP1, subunit 3 (gamma)
72349	1845	DUSP3	743	dual specificity phosphatase 3 (vaccinia virus phosphatase VH1-related)
109620	1832	DSP	743	desmoplakin
13386	8788	DLK1	743	delta-like 1 homolog (Drosophila)
269424	79960	PHF17	743	PHD finger protein 17
68115	79568	C2orf47	741	chromosome 2 open reading frame 47
72515	23160	WDR43	741	WD repeat domain 43
13052	1525	CXADR	740	coxsackie virus and adenovirus receptor
225845	11145	HRASLS3	740	HRAS-like suppressor 3
26433	8985	PLOD3	739	procollagen-lysine, 2-oxoglutarate 5-dioxygenase 3
22773	7547	ZIC3	738	Zic family member 3 heterotaxy 1 (odd-paired homolog, Drosophila)
22193	10477	UBE2E3	737	ubiquitin-conjugating enzyme E2E 3 (UBC4/5 homolog, yeast)
20218	10657	KHDRBS1	736	KH domain containing, RNA binding, signal transduction associated 1
14026	51466	EVL	736	Enah/Vasp-like
17936	4664	NAB1	734	NGFI-A binding protein 1 (EGR1 binding protein 1)
54198	8724	SNX3	734	sorting nexin 3
218333	23379	KIAA0947	733	KIAA0947 protein
229593	55204	GOLPH3L	731	golgi phosphoprotein 3-like
22590	7507	XPA	730	xeroderma pigmentosum, complementation group A
56417	103	ADAR	730	adenosine deaminase, RNA-specific
18099	51701	NLK	729	nemo-like kinase
22137	7272	TTK	728	TTK protein kinase
67005	51728	POLR3K	728	polymerase (RNA) III (DNA directed) polypeptide K, 12.3 kDa
67897	8731	RNMT	728	RNA (guanine-7-) methyltransferase
109212	54478	FAM64A	728	family with sequence similarity 64, member A
11906	463	ZFHX3	727	zinc finger homeobox 3
12390	858	CAV2	727	caveolin 2
75751	79711	IPO4	727	importin 4
22427	7486	WRN	726	Werner syndrome
107029	4200	ME2	726	malic enzyme 2, NAD(+)-dependent, mitochondrial
27057	8031	NCOA4	725	nuclear receptor coactivator 4
11306	22	ABCB7	725	ATP-binding cassette, sub-family B (MDR/TAP), member 7
12593	9425	CDYL	725	chromodomain protein, Y-like
110816	5822	PWP2	725	PWP2 periodic tryptophan protein homolog (yeast)
20454	8869	ST3GAL5	724	ST3 beta-galactoside alpha-2,3-sialyltransferase 5
11690	241	ALOX5AP	724	arachidonate 5-lipoxygenase-activating protein
22156	7286	TUFT1	723	tuftelin 1
12716	1159	CKMT1B	723	creatine kinase, mitochondrial 1B
109934	29	ABR	723	active BCR-related gene
13507	1825	DSC3	723	desmocollin 3
29858	5372	PMM1	722	phosphomannomutase 1
56195	58155	PTBP2	722	polypyrimidine tract binding protein 2
13202	1652	DDT	722	D-dopachrome tautomerase
20646	8926	SNURF	721	SNRPN upstream reading frame
12445	896	CCND3	720	cyclin D3
75553	79882	ZC3H14	720	zinc finger CCCH-type containing 14
14853	23708	GSPT2	719	G1 to S phase transition 2
14119	2201	FBN2	719	fibrillin 2 (congenital contractural arachnodactyly)
54124	1163	CKS1B	718	CDC28 protein kinase regulatory subunit 1B
67166	55207	ARL8B	718	ADP-ribosylation factor-like 8B
73723	83442	SH3BGRL3	718	SH3 domain binding glutamic acid-rich protein like 3
18113	4837	NNMT	717	nicotinamide N-methyltransferase
64209	9709	HERPUD1	715	homocysteine-inducible, endoplasmic reticulum stress-inducible, ubiquitin-like domain member 1
215280	7456	WIPF1	715	WAS/WASL interacting protein family, member 1
74245	1486	CTBS	714	chitobiase, di-N-acetyl-
11639	205	AK3L1	713	adenylate kinase 3-like 1
83945	9093	DNAJA3	712	DnaJ (Hsp40) homolog, subfamily A, member 3
20111	6195	RPS6KA1	711	ribosomal protein S6 kinase, 90kDa, polypeptide 1
22213	7327	UBE2G2	711	ubiquitin-conjugating enzyme E2G 2 (UBC7 homolog, yeast)
54637	11230	PRAF2	711	PRA1 domain family, member 2
66144	9296	ATP6V1F	711	ATPase, H+ transporting, lysosomal 14kDa, V1 subunit F
67678	27258	LSM3	711	LSM3 homolog, U6 small nuclear RNA associated (S. cerevisiae)
68151	79971	GPR177	711	G protein-coupled receptor 177
69719	790	CAD	711	carbamoyl-phosphate synthetase 2, aspartate transcarbamylase, and dihydroorotase
74104	79065	ATG9A	711	ATG9 autophagy related 9 homolog A (S. cerevisiae)
76281	30851	TAX1BP3	711	Tax1 (human T-cell leukemia virus type I) binding protein 3
270106	30851	TAX1BP3	711	Tax1 (human T-cell leukemia virus type I) binding protein 3
19144	5653	KLK6	710	kallikrein-related peptidase 6
52530	55651	NOLA2	710	nucleolar protein family A, member 2 (H/ACA small nucleolar RNPs)
67245	57162	PELI1	709	pellino homolog 1 (Drosophila)
68278	10212	DDX39	709	DEAD (Asp-Glu-Ala-Asp) box polypeptide 39
68493	29078	C6orf66	709	chromosome 6 open reading frame 66
18452	8974	P4HA2	708	procollagen-proline, 2-oxoglutarate 4-dioxygenase (proline 4-hydroxylase), alpha polypeptide II
244349	7994	MYST3	708	MYST histone acetyltransferase (monocytic leukemia) 3
14118	2200	FBN1	708	fibrillin 1
15516	3326	HSP90AB1	707	heat shock protein 90kDa alpha (cytosolic), class B member 1
54725	23705	CADM1	706	cell adhesion molecule 1
225341	55679	LIMS2	706	LIM and senescent cell antigen-like domains 2
12411	875	CBS	704	cystathionine-beta-synthase
74158	9929	JOSD1	704	Josephin domain containing 1
13017	1488	CTBP2	704	C-terminal binding protein 2
224023	84861	KLHL22	704	kelch-like 22 (Drosophila)
224742	23	ABCF1	704	ATP-binding cassette, sub-family F (GCN20), member 1
360216	1488	CTBP2	704	C-terminal binding protein 2
26407	4216	MAP3K4	703	mitogen-activated protein kinase kinase kinase 4
16531	3778	KCNMA1	702	potassium large conductance calcium-activated channel, subfamily M, alpha member 1
67872	54780	NSMCE4A	702	non-SMC element 4 homolog A (S. cerevisiae)
21941	943	TNFRSF8	701	tumor necrosis factor receptor superfamily, member 8
69893	65260	C1orf163	701	chromosome 1 open reading frame 163
16478	3727	JUND	699	jun D proto-oncogene
12778	57007	CXCR7	699	chemokine (C-X-C motif) receptor 7
11370	37	ACADVL	699	acyl-Coenzyme A dehydrogenase, very long chain
15925	3416	IDE	697	insulin-degrading enzyme
19324	5861	RAB1A	697	RAB1A, member RAS oncogene family
30930	9559	VPS26A	697	vacuolar protein sorting 26 homolog A (S. pombe)
67027	23609	MKRN2	696	makorin, ring finger protein, 2
12257	706	TSPO	694	translocator protein (18kDa)
74996	55031	USP47	693	ubiquitin specific peptidase 47
94065	64981	MRPL34	693	mitochondrial ribosomal protein L34
216987	55813	UTP6	693	UTP6, small subunit (SSU) processome component, homolog (yeast)
239217	115207	KCTD12	693	potassium channel tetramerisation domain containing 12
19193	51268	PIPOX	691	pipecolic acid oxidase
21956	7139	TNNT2	690	troponin T type 2 (cardiac)
14734	2719	GPC3	689	glypican 3
20630	6631	SNRPC	688	small nuclear ribonucleoprotein polypeptide C
12867	1350	COX7C	688	cytochrome c oxidase subunit VIIc
103554	23198	PSME4	688	proteasome (prosome, macropain) activator subunit 4
107581	1307	COL16A1	688	collagen, type XVI, alpha 1
170823	11146	GLMN	687	glomulin, FKBP associated protein
233908	2521	FUS	687	fusion (involved in t(12;16) in malignant liposarcoma)
16592	2171	FABP5	686	fatty acid binding protein 5 (psoriasis-associated)
11886	427	ASAH1	686	N-acylsphingosine amidohydrolase (acid ceramidase) 1
67213	54918	CMTM6	685	CKLF-like MARVEL transmembrane domain containing 6
59021	5862	RAB2A	684	RAB2A, member RAS oncogene family
12575	1026	CDKN1A	684	cyclin-dependent kinase inhibitor 1A (p21, Cip1)
18597	5160	PDHA1	683	pyruvate dehydrogenase (lipoamide) alpha 1
19255	5771	PTPN2	683	protein tyrosine phosphatase, non-receptor type 2
110033	3835	KIF22	682	kinesin family member 22
12545	8317	CDC7	681	cell division cycle 7 homolog (S. cerevisiae)
71703	51566	ARMCX3	681	armadillo repeat containing, X-linked 3
225283	55197	P15RS	680	hypothetical protein FLJ10656
72935	51428	DDX41	679	DEAD (Asp-Glu-Ala-Asp) box polypeptide 41
233863	2975	GTF3C1	678	general transcription factor IIIC, polypeptide 1, alpha 220kDa
16571	24137	KIF4A	677	kinesin family member 4A
67037	11243	PMF1	677	polyamine-modulated factor 1
21804	7041	TGFB1I1	676	transforming growth factor beta 1 induced transcript 1
58809	6038	RNASE4	675	ribonuclease, RNase A family, 4
110417	5283	PIGH	675	phosphatidylinositol glycan anchor biosynthesis, class H
11727	6038	RNASE4	675	ribonuclease, RNase A family, 4
22390	7465	WEE1	674	WEE1 homolog (S. pombe)
29810	9531	BAG3	674	BCL2-associated athanogene 3
94092	10626	TRIM16	673	tripartite motif-containing 16
27966	9136	RRP9	672	RRP9, small subunit (SSU) processome component, homolog (yeast)
53375	10651	MTX2	672	metaxin 2
21871	23545	ATP6V0A2	671	ATPase, H+ transporting, lysosomal V0 subunit a2
268903	8204	NRIP1	671	nuclear receptor interacting protein 1
18858	5376	PMP22	670	peripheral myelin protein 22
22695	7538	ZFP36	667	zinc finger protein 36, C3H type, homolog (mouse)
52696	11130	ZWINT	667	ZW10 interactor
66878	8780	RIOK3	667	RIO kinase 3 (yeast)
102462	55272	IMP3	666	IMP3, U3 small nucleolar ribonucleoprotein, homolog (yeast)
19283	5803	PTPRZ1	665	protein tyrosine phosphatase, receptor-type, Z polypeptide 1
21353	10010	TANK	665	TRAF family member-associated NFKB activator
270076	2639	GCDH	665	glutaryl-Coenzyme A dehydrogenase
15526	3313	HSPA9	664	heat shock 70kDa protein 9 (mortalin)
11800	8539	API5	664	apoptosis inhibitor 5
110595	7079	TIMP4	664	TIMP metallopeptidase inhibitor 4
381308	3428	IFI16	663	interferon, gamma-inducible protein 16
216616	2202	EFEMP1	662	EGF-containing fibulin-like extracellular matrix protein 1
12192	677	ZFP36L1	661	zinc finger protein 36, C3H type-like 1
74325	1212	CLTB	661	clathrin, light chain (Lcb)
59054	10884	MRPS30	658	mitochondrial ribosomal protein S30
68981	6627	SNRPA1	658	small nuclear ribonucleoprotein polypeptide A'
14105	10772	FUSIP1	658	FUS interacting protein (serine/arginine-rich) 1
21987	7164	TPD52L1	657	tumor protein D52-like 1
20747	8405	SPOP	656	speckle-type POZ protein
15139	727	C5	655	complement component 5
19139	5631	PRPS1	655	phosphoribosyl pyrophosphate synthetase 1
328099	5631	PRPS1	655	phosphoribosyl pyrophosphate synthetase 1
12400	865	CBFB	654	core-binding factor, beta subunit
66922	22800	RRAS2	653	related RAS viral (r-ras) oncogene homolog 2
211673	10565	ARFGEF1	653	ADP-ribosylation factor guanine nucleotide-exchange factor 1(brefeldin A-inhibited)
233870	7284	TUFM	653	Tu translation elongation factor, mitochondrial
66603	8487	SIP1	652	survival of motor neuron protein interacting protein 1
106952	64411	CENTD3	652	centaurin, delta 3
57319	10924	SMPDL3A	651	sphingomyelin phosphodiesterase, acid-like 3A
16392	3670	ISL1	648	ISL LIM homeobox 1
213673	56951	C5orf15	648	chromosome 5 open reading frame 15
30059	26519	TIMM10	647	translocase of inner mitochondrial membrane 10 homolog (yeast)
19672	5954	RCN1	646	reticulocalbin 1, EF-hand calcium binding domain
51796	10250	SRRM1	646	serine/arginine repetitive matrix 1
217737	10598	AHSA1	646	AHA1, activator of heat shock 90kDa protein ATPase homolog 1 (yeast)
230935	55735	DNAJC11	646	DnaJ (Hsp40) homolog, subfamily C, member 11
53378	6386	SDCBP	645	syndecan binding protein (syntenin)
73830	27335	EIF3K	645	eukaryotic translation initiation factor 3, subunit K
14085	2184	FAH	645	fumarylacetoacetate hydrolase (fumarylacetoacetase)
21927	7126	TNFAIP1	643	tumor necrosis factor, alpha-induced protein 1 (endothelial)
66921	55119	PRPF38B	642	PRP38 pre-mRNA processing factor 38 (yeast) domain containing B
71660	5919	RARRES2	642	retinoic acid receptor responder (tazarotene induced) 2
68585	57142	RTN4	641	reticulon 4
11752	244	ANXA8L2	640	annexin A8-like 2
67026	51078	THAP4	640	THAP domain containing 4
67030	55120	FANCL	638	Fanconi anemia, complementation group L
217473	57037	ANKMY2	638	ankyrin repeat and MYND domain containing 2
59016	57215	THAP11	636	THAP domain containing 11
20878	6790	AURKA	634	aurora kinase A
66659	51205	ACP6	633	acid phosphatase 6, lysophosphatidic
72265	23471	TRAM1	633	translocation associated membrane protein 1
108148	2590	GALNT2	633	UDP-N-acetyl-alpha-D-galactosamine:polypeptide N-acetylgalactosaminyltransferase 2 (GalNAc-T2)
16784	3920	LAMP2	632	lysosomal-associated membrane protein 2
110749	8208	CHAF1B	632	chromatin assembly factor 1, subunit B (p60)
229841	1062	CENPE	632	centromere protein E, 312kDa
20540	9056	SLC7A7	631	solute carrier family 7 (cationic amino acid transporter, y+ system), member 7
18971	5424	POLD1	630	polymerase (DNA directed), delta 1, catalytic subunit 125kDa
19366	8438	RAD54L	630	RAD54-like (S. cerevisiae)
56183	10874	NMU	630	neuromedin U
15525	3308	HSPA4	628	heat shock 70kDa protein 4
74143	4976	OPA1	626	optic atrophy 1 (autosomal dominant)
19348	10112	KIF20A	625	kinesin family member 20A
21857	7076	TIMP1	625	TIMP metallopeptidase inhibitor 1
235036	56342	PPAN	625	peter pan homolog (Drosophila)
15384	3182	HNRPAB	624	heterogeneous nuclear ribonucleoprotein A/B
16164	3597	IL13RA1	623	interleukin 13 receptor, alpha 1
21454	6950	TCP1	622	t-complex 1
74241	79586	CHPF	621	chondroitin polymerizing factor
108062	1478	CSTF2	621	cleavage stimulation factor, 3' pre-RNA, subunit 2, 64kDa
217109	51096	UTP18	621	UTP18, small subunit (SSU) processome component, homolog (yeast)
12015	572	BAD	620	BCL2-antagonist of cell death
67903	10755	GIPC1	619	GIPC PDZ domain containing family, member 1
16668	3875	KRT18	618	keratin 18
65246	23039	XPO7	618	exportin 7
68612	11065	UBE2C	618	ubiquitin-conjugating enzyme E2C
14114	2192	FBLN1	618	fibulin 1
56749	1723	DHODH	617	dihydroorotate dehydrogenase
56459	10055	SAE1	615	SUMO1 activating enzyme subunit 1
19201	9050	PSTPIP2	613	proline-serine-threonine phosphatase interacting protein 2
68024	8344	HIST1H2BE	613	histone cluster 1, H2be
319188	85236	HIST1H2BK	613	histone cluster 1, H2bk
53422	51087	YBX2	611	Y box binding protein 2
72065	57826	RAP2C	610	RAP2C, member of RAS oncogene family
77781	9852	EPM2AIP1	610	EPM2A (laforin) interacting protein 1
66914	51160	VPS28	609	vacuolar protein sorting 28 homolog (S. cerevisiae)
106504	11329	STK38	609	serine/threonine kinase 38
56444	55860	ACTR10	607	actin-related protein 10 homolog (S. cerevisiae)
19664	3516	RBPJ	606	recombination signal binding protein for immunoglobulin kappa J region
22224	9100	USP10	606	ubiquitin specific peptidase 10
70310	57048	PLSCR3	606	phospholipid scramblase 3
231872	7965	JTV1	606	JTV1 gene
16536	3785	KCNQ2	605	potassium voltage-gated channel, KQT-like subfamily, member 2
16391	10379	IRF9	604	interferon regulatory factor 9
72057	55274	PHF10	604	PHD finger protein 10
12814	1301	COL11A1	604	collagen, type XI, alpha 1
66248	29880	ALG5	602	asparagine-linked glycosylation 5 homolog (S. cerevisiae, dolichyl-phosphate beta-glucosyltransferase)
17975	4691	NCL	601	nucleolin
18432	10514	MYBBP1A	601	MYB binding protein (P160) 1a
12819	1306	COL15A1	599	collagen, type XV, alpha 1
78514	79658	ARHGAP10	599	Rho GTPase activating protein 10
15507	3315	HSPB1	598	heat shock 27kDa protein 1
64934	23481	PES1	598	pescadillo homolog 1, containing BRCT domain (zebrafish)
66515	9820	CUL7	598	cullin 7
67459	4931	NVL	598	nuclear VCP-like
68845	55011	PIH1D1	598	PIH1 domain containing 1
16177	3554	IL1R1	597	interleukin 1 receptor, type I
216151	5442	POLRMT	597	polymerase (RNA) mitochondrial (DNA directed)
71712	55332	DRAM	596	damage-regulated autophagy modulator
18822	5351	PLOD1	593	procollagen-lysine 1, 2-oxoglutarate 5-dioxygenase 1
67268	10627	MRCL3	593	myosin regulatory light chain MRCL3
67938	10627	MRCL3	593	myosin regulatory light chain MRCL3
24018	8732	RNGTT	592	RNA guanylyltransferase and 5'-phosphatase
12466	908	CCT6A	592	chaperonin containing TCP1, subunit 6A (zeta 1)
66971	51654	CDK5RAP1	592	CDK5 regulatory subunit associated protein 1
68080	51184	ATPBD1C	592	ATP binding domain 1 family, member C
81500	64374	SIL1	592	SIL1 homolog, endoplasmic reticulum chaperone (S. cerevisiae)
29856	6525	SMTN	591	smoothelin
100764	84934	C12orf52	591	chromosome 12 open reading frame 52
228852	26051	PPP1R16B	591	protein phosphatase 1, regulatory (inhibitor) subunit 16B
15476	9957	HS3ST1	589	heparan sulfate (glucosamine) 3-O-sulfotransferase 1
228019	79828	METTL8	587	methyltransferase like 8
56200	9188	DDX21	586	DEAD (Asp-Glu-Ala-Asp) box polypeptide 21
80982	57214	KIAA1199	586	KIAA1199
14719	2806	GOT2	586	glutamic-oxaloacetic transaminase 2, mitochondrial (aspartate aminotransferase 2)
14186	2264	FGFR4	585	fibroblast growth factor receptor 4
234094	9639	ARHGEF10	584	Rho guanine nucleotide exchange factor (GEF) 10
60321	51729	WBP11	583	WW domain binding protein 11
73804	11004	KIF2C	583	kinesin family member 2C
15561	3359	HTR3A	581	5-hydroxytryptamine (serotonin) receptor 3A
19763	6015	RING1	581	ring finger protein 1
73690	11010	GLIPR1	581	GLI pathogenesis-related 1 (glioma)
103733	7283	TUBG1	581	tubulin, gamma 1
433956	54919	HEATR2	581	HEAT repeat containing 2
94218	26505	CNNM3	580	cyclin M3
13643	1949	EFNB3	580	ephrin-B3
68240	6119	RPA3	579	replication protein A3, 14kDa
226551	51430	C1orf9	579	chromosome 1 open reading frame 9
18453	5034	P4HB	578	procollagen-proline, 2-oxoglutarate 4-dioxygenase (proline 4-hydroxylase), beta polypeptide
50781	27122	DKK3	578	dickkopf homolog 3 (Xenopus laevis)
226977	10120	ACTR1B	578	ARP1 actin-related protein 1 homolog B, centractin beta (yeast)
20383	6428	SFRS3	577	splicing factor, arginine/serine-rich 3
56309	26292	MYCBP	577	c-myc binding protein
66646	6120	RPE	577	ribulose-5-phosphate-3-epimerase
14066	2152	F3	577	coagulation factor III (thromboplastin, tissue factor)
22644	7844	RNF103	576	ring finger protein 103
50784	8612	PPAP2C	576	phosphatidic acid phosphatase type 2C
54141	10615	SPAG5	576	sperm associated antigen 5
12995	1457	CSNK2A1	576	casein kinase 2, alpha 1 polypeptide
217837	3705	ITPK1	576	inositol 1,3,4-triphosphate 5/6 kinase
85308	51016	C14orf122	575	chromosome 14 open reading frame 122
228839	60436	TGIF2	574	TGFB-induced factor homeobox 2
74277	26511	CHIC2	573	cysteine-rich hydrophobic domain 2
20054	6209	RPS15	572	ribosomal protein S15
11487	102	ADAM10	572	ADAM metallopeptidase domain 10
20238	6310	ATXN1	571	ataxin 1
68090	10897	YIF1A	571	Yip1 interacting factor homolog A (S. cerevisiae)
66690	25880	TMEM186	570	transmembrane protein 186
70430	6905	TBCE	570	tubulin folding cofactor E
18769	11142	PKIG	569	protein kinase (cAMP-dependent, catalytic) inhibitor gamma
20382	6427	SFRS2	569	splicing factor, arginine/serine-rich 2
93679	81603	TRIM8	569	tripartite motif-containing 8
101883	79713	TMEM149	569	transmembrane protein 149
213541	51441	YTHDF2	569	YTH domain family, member 2
21817	7052	TGM2	568	transglutaminase 2 (C polypeptide, protein-glutamine-gamma-glutamyltransferase)
30841	80196	RNF34	568	ring finger protein 34
66180	10609	SC65	568	synaptonemal complex protein SC65
66395	79026	AHNAK	568	AHNAK nucleoprotein
80751	80196	RNF34	568	ring finger protein 34
19044	5498	PPOX	567	protoporphyrinogen oxidase
21973	7153	TOP2A	567	topoisomerase (DNA) II alpha 170kDa
27060	10312	TCIRG1	567	T-cell, immune regulator 1, ATPase, H+ transporting, lysosomal V0 subunit A3
55944	8664	EIF3D	566	eukaryotic translation initiation factor 3, subunit D
12544	8318	CDC45L	566	CDC45 cell division cycle 45-like (S. cerevisiae)
19243	7803	PTP4A1	564	protein tyrosine phosphatase type IVA, member 1
70465	79084	WDR77	564	WD repeat domain 77
16691	3856	KRT8	563	keratin 8
53322	4925	NUCB2	563	nucleobindin 2
24045	10067	SCAMP3	561	secretory carrier membrane protein 3
99929	25976	TIPARP	561	TCDD-inducible poly(ADP-ribose) polymerase
269702	10198	MPHOSPH9	561	M-phase phosphoprotein 9
17181	4147	MATN2	560	matrilin 2
71704	50650	ARHGEF3	560	Rho guanine nucleotide exchange factor (GEF) 3
11432	53	ACP2	559	acid phosphatase 2, lysosomal
76293	4239	MFAP4	559	microfibrillar-associated protein 4
234734	16	AARS	559	alanyl-tRNA synthetase
18986	5451	POU2F1	556	POU class 2 homeobox 1
19344	5869	RAB5B	556	RAB5B, member RAS oncogene family
100383	55108	BSDC1	556	BSD domain containing 1
11792	328	APEX1	555	APEX nuclease (multifunctional DNA repair enzyme) 1
66242	51021	MRPS16	555	mitochondrial ribosomal protein S16
11576	174	AFP	555	alpha-fetoprotein
74142	9361	LONP1	554	lon peptidase 1, mitochondrial
327762	1763	DNA2L	554	DNA2 DNA replication helicase 2-like (yeast)
17534	9902	MRC2	553	mannose receptor, C type 2
70359	84705	GTPBP3	553	GTP binding protein 3 (mitochondrial)
54219	51293	CD320	552	CD320 molecule
109145	84296	GINS4	552	GINS complex subunit 4 (Sld5 homolog)
20851	6777	STAT5B	551	signal transducer and activator of transcription 5B
67920	84549	RBM13	549	RNA binding motif protein 13
114128	55353	LAPTM4B	549	lysosomal associated protein transmembrane 4 beta
66112	64757	MOSC1	548	MOCO sulphurase C-terminal domain containing 1
17873	4616	GADD45B	547	growth arrest and DNA-damage-inducible, beta
18612	2118	ETV4	547	ets variant gene 4 (E1A enhancer binding protein, E1AF)
11486	100	ADA	547	adenosine deaminase
51801	10267	RAMP1	547	receptor (G protein-coupled) activity modifying protein 1
68925	26015	RPAP1	547	RNA polymerase II associated protein 1
17122	10608	MXD4	546	MAX dimerization protein 4
22418	7474	WNT5A	546	wingless-type MMTV integration site family, member 5A
66214	28984	C13orf15	546	chromosome 13 open reading frame 15
110960	6897	TARS	546	threonyl-tRNA synthetase
15275	3098	HK1	545	hexokinase 1
19822	6047	RNF4	545	ring finger protein 4
20130	6237	RRAS	545	related RAS viral (r-ras) oncogene homolog
319195	3098	HK1	545	hexokinase 1
55983	23024	PDZRN3	544	PDZ domain containing RING finger 3
13803	8507	ENC1	544	ectodermal-neural cortex (with BTB-like domain)
20512	6507	SLC1A3	542	solute carrier family 1 (glial high affinity glutamate transporter), member 3
54563	23225	NUP210	542	nucleoporin 210kDa
24015	6059	ABCE1	541	ATP-binding cassette, sub-family E (OABP), member 1
80286	7991	TUSC3	539	tumor suppressor candidate 3
19731	23179	RGL1	538	ral guanine nucleotide dissociation stimulator-like 1
20311	6374	CXCL5	538	chemokine (C-X-C motif) ligand 5
18484	5066	PAM	537	peptidylglycine alpha-amidating monooxygenase
50880	51540	SCLY	536	selenocysteine lyase
66934	79980	DSN1	536	DSN1, MIND kinetochore complex component, homolog (S. cerevisiae)
208638	54977	SLC25A38	536	solute carrier family 25, member 38
14221	24147	FJX1	536	four jointed box 1 (Drosophila)
17395	4318	MMP9	535	matrix metallopeptidase 9 (gelatinase B, 92kDa gelatinase, 92kDa type IV collagenase)
18408	10166	SLC25A15	535	solute carrier family 25 (mitochondrial carrier; ornithine transporter) member 15
54635	56034	PDGFC	535	platelet derived growth factor C
54616	2137	EXTL3	534	exostoses (multiple)-like 3
12227	7832	BTG2	533	BTG family, member 2
68041	58526	MID1IP1	533	MID1 interacting protein 1 (gastrulation specific G12 homolog (zebrafish))
71819	9493	KIF23	533	kinesin family member 23
23991	10519	CIB1	532	calcium and integrin binding 1 (calmyrin)
18483	5064	PALM	531	paralemmin
68421	55788	LMBRD1	531	LMBR1 domain containing 1
71449	51603	KIAA0859	531	KIAA0859
12797	1264	CNN1	531	calponin 1, basic, smooth muscle
21346	8407	TAGLN2	530	transgelin 2
98363	80303	EFHD1	530	EF-hand domain family, member D1
19329	64284	RAB17	529	RAB17, member RAS oncogene family
20893	8553	BHLHB2	529	basic helix-loop-helix domain containing, class B, 2
15979	3459	IFNGR1	528	interferon gamma receptor 1
20184	51720	UIMC1	528	ubiquitin interaction motif containing 1
20174	10856	RUVBL2	526	RuvB-like 2 (E. coli)
192193	9695	EDEM1	525	ER degradation enhancer, mannosidase alpha-like 1
17355	4299	AFF1	524	AF4/FMR2 family, member 1
19076	5558	PRIM2	523	primase, DNA, polypeptide 2 (58kDa)
52538	10449	ACAA2	523	acetyl-Coenzyme A acyltransferase 2 (mitochondrial 3-oxoacyl-Coenzyme A thiolase)
67045	55781	RIOK2	523	RIO kinase 2 (yeast)
229534	57326	PBXIP1	523	pre-B-cell leukemia homeobox interacting protein 1
16419	3693	ITGB5	522	integrin, beta 5
98432	23239	PHLPP	522	PH domain and leucine rich repeat protein phosphatase
102580	79796	ALG9	521	asparagine-linked glycosylation 9 homolog (S. cerevisiae, alpha- 1,2-mannosyltransferase)
20643	6635	SNRPE	520	small nuclear ribonucleoprotein polypeptide E
59007	55768	NGLY1	520	N-glycanase 1
170472	9400	RECQL5	520	RecQ protein-like 5
14758	2824	GPM6B	520	glycoprotein M6B
16476	3725	JUN	517	jun oncogene
74766	78992	YIPF2	517	Yip1 domain family, member 2
68112	10807	SDCCAG3	516	serologically defined colon cancer antigen 3
80888	26353	HSPB8	514	heat shock 22kDa protein 8
20931	6835	SURF2	513	surfeit 2
22370	7448	VTN	513	vitronectin
65114	55737	VPS35	513	vacuolar protein sorting 35 homolog (S. cerevisiae)
68011	6637	SNRPG	513	small nuclear ribonucleoprotein polypeptide G
319945	80308	FLAD1	513	FAD1 flavin adenine dinucleotide synthetase homolog (S. cerevisiae)
56150	4085	MAD2L1	512	MAD2 mitotic arrest deficient-like 1 (yeast)
56742	84722	PSRC1	512	proline/serine-rich coiled-coil 1
60595	81	ACTN4	512	actinin, alpha 4
74108	5073	PARN	512	poly(A)-specific ribonuclease (deadenylation nuclease)
24066	81848	SPRY4	511	sprouty homolog 4 (Drosophila)
12532	995	CDC25C	511	cell division cycle 25 homolog C (S. pombe)
70248	26528	DAZAP1	511	DAZ associated protein 1
80509	112950	MED8	511	mediator complex subunit 8
21422	7024	TFCP2	510	transcription factor CP2
17448	4191	MDH2	509	malate dehydrogenase 2, NAD (mitochondrial)
18109	4613	MYCN	509	v-myc myelocytomatosis viral related oncogene, neuroblastoma derived (avian)
21754	7016	TESK1	509	testis-specific kinase 1
170828	51442	VGLL1	509	vestigial like 1 (Drosophila)
14245	23175	LPIN1	509	lipin 1
14595	2683	B4GALT1	509	UDP-Gal:betaGlcNAc beta 1,4- galactosyltransferase, polypeptide 1
20818	58477	SRPRB	508	signal recognition particle receptor, B subunit
77591	1662	DDX10	508	DEAD (Asp-Glu-Ala-Asp) box polypeptide 10
98878	30844	EHD4	508	EH-domain containing 4
12226	694	BTG1	507	B-cell translocation gene 1, anti-proliferative
57376	6605	SMARCE1	507	SWI/SNF related, matrix associated, actin dependent regulator of chromatin, subfamily e, member 1
12577	1028	CDKN1C	507	cyclin-dependent kinase inhibitor 1C (p57, Kip2)
19684	5962	RDX	506	radixin
215194	65095	KRI1	505	KRI1 homolog (S. cerevisiae)
74097	10248	POP7	504	processing of precursor 7, ribonuclease P/MRP subunit (S. cerevisiae)
16840	11061	LECT1	503	leukocyte cell derived chemotaxin 1
21859	7078	TIMP3	502	TIMP metallopeptidase inhibitor 3 (Sorsby fundus dystrophy, pseudoinflammatory)
234865	55746	NUP133	502	nucleoporin 133kDa
236900	5165	PDK3	502	pyruvate dehydrogenase kinase, isozyme 3
252870	7874	USP7	502	ubiquitin specific peptidase 7 (herpes virus-associated)
18033	4790	NFKB1	501	nuclear factor of kappa light polypeptide gene enhancer in B-cells 1 (p105)
27368	26608	TBL2	501	transducin (beta)-like 2
14766	9289	GPR56	501	G protein-coupled receptor 56
11947	506	ATP5B	500	ATP synthase, H+ transporting, mitochondrial F1 complex, beta polypeptide
26943	10955	SERINC3	500	serine incorporator 3
78829	81628	TSC22D4	499	TSC22 domain family, member 4
107071	54663	WDR74	499	WD repeat domain 74
15902	3398	ID2	498	inhibitor of DNA binding 2, dominant negative helix-loop-helix protein
12153	649	BMP1	498	bone morphogenetic protein 1
56717	2475	FRAP1	498	FK506 binding protein 12-rapamycin associated protein 1
24060	10559	SLC35A1	497	solute carrier family 35 (CMP-sialic acid transporter), member A1
66373	23658	LSM5	497	LSM5 homolog, U6 small nuclear RNA associated (S. cerevisiae)
20293	6347	CCL2	496	chemokine (C-C motif) ligand 2
66066	2791	GNG11	496	guanine nucleotide binding protein (G protein), gamma 11
215512	81558	FAM117A	496	family with sequence similarity 117, member A
30948	274	BIN1	495	bridging integrator 1
74140	10548	TM9SF1	495	transmembrane 9 superfamily member 1
110695	501	ALDH7A1	495	aldehyde dehydrogenase 7 family, member A1
72185	79007	DBNDD1	494	dysbindin (dystrobrevin binding protein 1) domain containing 1
15182	3066	HDAC2	493	histone deacetylase 2
17988	10397	NDRG1	493	N-myc downstream regulated gene 1
17990	10397	NDRG1	493	N-myc downstream regulated gene 1
19128	5627	PROS1	493	protein S (alpha)
20409	26578	OSTF1	493	osteoclast stimulating factor 1
81898	23451	SF3B1	493	splicing factor 3b, subunit 1, 155kDa
18749	5567	PRKACB	492	protein kinase, cAMP-dependent, catalytic, beta
20410	10174	SORBS3	492	sorbin and SH3 domain containing 3
12336	826	CAPNS1	492	calpain, small subunit 1
56403	10492	SYNCRIP	492	synaptotagmin binding, cytoplasmic RNA interacting protein
22145	7277	TUBA4A	491	tubulin, alpha 4a
23980	2305	FOXM1	491	forkhead box M1
14235	2305	FOXM1	491	forkhead box M1
11747	308	ANXA5	490	annexin A5
28106	56005	C19orf10	490	chromosome 19 open reading frame 10
70568	8895	CPNE3	490	copine III
105785	11015	KDELR3	490	KDEL (Lys-Asp-Glu-Leu) endoplasmic reticulum protein retention receptor 3
386612	79228	THOC6	490	THO complex 6 homolog (Drosophila)
170748	56935	C11orf75	489	chromosome 11 open reading frame 75
259300	30846	EHD2	489	EH-domain containing 2
269252	9329	GTF3C4	489	general transcription factor IIIC, polypeptide 4, 90kDa
328110	55015	PRPF39	489	PRP39 pre-mRNA processing factor 39 homolog (S. cerevisiae)
52055	26056	RAB11FIP5	488	RAB11 family interacting protein 5 (class I)
54170	64121	RRAGC	488	Ras-related GTP binding C
28295	8209	C21orf33	487	chromosome 21 open reading frame 33
76813	93436	ARMC6	487	armadillo repeat containing 6
16905	4000	LMNA	486	lamin A/C
66447	4259	MGST3	486	microsomal glutathione S-transferase 3
66230	28957	MRPS28	485	mitochondrial ribosomal protein S28
73130	50999	TMED5	485	transmembrane emp24 protein transport domain containing 5
54381	10404	PGCP	484	plasma glutamate carboxypeptidase
66588	51727	CMPK	484	cytidylate kinase
68050	79647	C1orf108	484	chromosome 1 open reading frame 108
17684	10370	CITED2	483	Cbp/p300-interacting transactivator, with Glu/Asp-rich carboxy-terminal domain, 2
21917	7112	TMPO	483	thymopoietin
140483	3176	HNMT	483	histamine N-methyltransferase
72736	81542	TXNDC1	482	thioredoxin domain containing 1
74838	80155	NARG1	482	NMDA receptor regulated 1
20682	6662	SOX9	481	SRY (sex determining region Y)-box 9 (campomelic dysplasia, autosomal sex-reversal)
66196	80179	MYO19	479	myosin XIX
67443	81631	MAP1LC3B	479	microtubule-associated protein 1 light chain 3 beta
70122	4300	MLLT3	477	myeloid/lymphoid or mixed-lineage leukemia (trithorax homolog, Drosophila); translocated to, 3
72656	55656	INTS8	477	integrator complex subunit 8
110809	55656	INTS8	477	integrator complex subunit 8
23980	2305	FOXM1	476	forkhead box M1
14235	2305	FOXM1	476	forkhead box M1
11790	1674	DES	475	desmin
70025	11332	ACOT7	475	acyl-CoA thioesterase 7
11821	353	APRT	474	adenine phosphoribosyltransferase
67958	23350	SR140	474	U2-associated SR140 protein
11931	481	ATP1B1	473	ATPase, Na+/K+ transporting, beta 1 polypeptide
20318	51150	SDF4	473	stromal cell derived factor 4
208366	10799	RPP40	472	ribonuclease P/MRP 40kDa subunit
243846	26093	CCDC9	472	coiled-coil domain containing 9
433375	8804	CREG1	472	cellular repressor of E1A-stimulated genes 1
20668	9580	SOX13	471	SRY (sex determining region Y)-box 13
68045	51637	C14orf166	471	chromosome 14 open reading frame 166
170760	64746	ACBD3	471	acyl-Coenzyme A binding domain containing 3
18645	5217	PFN2	470	profilin 2
67973	10199	MPHOSPH10	470	M-phase phosphoprotein 10 (U3 small nucleolar ribonucleoprotein)
16885	3984	LIMK1	468	LIM domain kinase 1
23876	10516	FBLN5	468	fibulin 5
66223	51318	MRPL35	468	mitochondrial ribosomal protein L35
75089	23074	KIAA0701	468	KIAA0701 protein
214597	51092	SIDT2	468	SID1 transmembrane family, member 2
14226	2281	FKBP1B	468	FK506 binding protein 1B, 12.6 kDa
21678	7005	TEAD3	467	TEA domain family member 3
77862	29087	THYN1	467	thymocyte nuclear protein 1
235339	1737	DLAT	467	dihydrolipoamide S-acetyltransferase (E2 component of pyruvate dehydrogenase complex)
15983	7866	IFRD2	466	interferon-related developmental regulator 2
11891	5873	RAB27A	466	RAB27A, member RAS oncogene family
53414	705	BYSL	466	bystin-like
68705	2963	GTF2F2	466	general transcription factor IIF, polypeptide 2, 30kDa
19270	5793	PTPRG	465	protein tyrosine phosphatase, receptor type, G
22612	7525	YES1	465	v-yes-1 Yamaguchi sarcoma viral oncogene homolog 1
28113	26277	TINF2	465	TERF1 (TRF1)-interacting nuclear factor 2
29875	8826	IQGAP1	464	IQ motif containing GTPase activating protein 1
83815	55166	CENPQ	464	centromere protein Q
170750	7511	XPNPEP1	464	X-prolyl aminopeptidase (aminopeptidase P) 1, soluble
20897	64220	STRA6	463	stimulated by retinoic acid gene 6 homolog (mouse)
55947	9937	DCLRE1A	462	DNA cross-link repair 1A (PSO2 homolog, S. cerevisiae)
17702	4488	MSX2	461	msh homeobox 2
11979	540	ATP7B	461	ATPase, Cu++ transporting, beta polypeptide
228359	392	ARHGAP1	461	Rho GTPase activating protein 1
16993	4048	LTA4H	460	leukotriene A4 hydrolase
67128	7326	UBE2G1	460	ubiquitin-conjugating enzyme E2G 1 (UBC7 homolog, yeast)
19108	5613	PRKX	459	protein kinase, X-linked
74187	10300	KATNB1	459	katanin p80 (WD repeat containing) subunit B 1
14314	11167	FSTL1	459	follistatin-like 1
54152	10126	DNAL4	458	dynein, axonemal, light chain 4
56405	11072	DUSP14	458	dual specificity phosphatase 14
15452	3251	HPRT1	457	hypoxanthine phosphoribosyltransferase 1 (Lesch-Nyhan syndrome)
27055	11328	FKBP9	457	FK506 binding protein 9, 63 kDa
414077	51398	C19orf56	457	chromosome 19 open reading frame 56
108121	7307	U2AF1	456	U2 small nuclear RNA auxiliary factor 1
64009	23345	SYNE1	455	spectrin repeat containing, nuclear envelope 1
56421	5214	PFKP	452	phosphofructokinase, platelet
66404	51507	C20orf43	452	chromosome 20 open reading frame 43
227292	58190	CTDSP1	452	CTD (carboxy-terminal domain, RNA polymerase II, polypeptide A) small phosphatase 1
15381	3183	HNRNPC	451	heterogeneous nuclear ribonucleoprotein C (C1/C2)
13844	2048	EPHB2	451	EPH receptor B2
26411	11184	MAP4K1	449	mitogen-activated protein kinase kinase kinase kinase 1
18477	5052	PRDX1	448	peroxiredoxin 1
72102	8446	DUSP11	448	dual specificity phosphatase 11 (RNA/RNP complex 1-interacting)
170441	81031	SLC2A10	448	solute carrier family 2 (facilitated glucose transporter), member 10
20564	6586	SLIT3	447	slit homolog 3 (Drosophila)
20585	6596	HLTF	447	helicase-like transcription factor
24063	10252	SPRY1	447	sprouty homolog 1, antagonist of FGF signaling (Drosophila)
56458	2308	FOXO1	447	forkhead box O1
67405	4922	NTS	446	neurotensin
68939	65997	RASL11B	446	RAS-like, family 11, member B
66694	7386	UQCRFS1	445	ubiquinol-cytochrome c reductase, Rieske iron-sulfur polypeptide 1
76025	124583	CANT1	445	calcium activated nucleotidase 1
108907	51203	NUSAP1	445	nucleolar and spindle associated protein 1
22022	8459	TPST2	444	tyrosylprotein sulfotransferase 2
192654	23659	LYPLA3	444	lysophospholipase 3 (lysosomal phospholipase A2)
22685	8187	ZNF239	443	zinc finger protein 239
15473	10247	HRSP12	442	heat-responsive protein 12
14773	2869	GRK5	441	G protein-coupled receptor kinase 5
18799	5333	PLCD1	441	phospholipase C, delta 1
19274	5797	PTPRM	441	protein tyrosine phosphatase, receptor type, M
21838	7070	THY1	441	Thy-1 cell surface antigen
67890	51569	UFM1	440	ubiquitin-fold modifier 1
14786	2886	GRB7	439	growth factor receptor-bound protein 7
21780	7019	TFAM	439	transcription factor A, mitochondrial
24136	9839	ZEB2	439	zinc finger E-box binding homeobox 2
66988	51056	LAP3	438	leucine aminopeptidase 3
51886	8880	FUBP1	437	far upstream element (FUSE) binding protein 1
72739	80317	ZKSCAN3	437	zinc finger with KRAB and SCAN domains 3
75599	5097	PCDH1	437	protocadherin 1
19736	5999	RGS4	436	regulator of G-protein signaling 4
66094	51690	LSM7	436	LSM7 homolog, U6 small nuclear RNA associated (S. cerevisiae)
224092	55341	LSG1	436	large subunit GTPase 1 homolog (S. cerevisiae)
22352	7431	VIM	435	vimentin
70355	55890	GPRC5C	435	G protein-coupled receptor, family C, group 5, member C
107338	8729	GBF1	435	golgi-specific brefeldin A resistance factor 1
212442	51110	LACTB2	435	lactamase, beta 2
235604	79012	CAMKV	434	CaM kinase-like vesicle-associated
326622	26019	UPF2	434	UPF2 regulator of nonsense transcripts homolog (yeast)
52708	57862	ZNF410	433	zinc finger protein 410
109801	2739	GLO1	433	glyoxalase I
233575	27315	FRAG1	433	FGF receptor activating protein 1
226169	23082	PPRC1	432	peroxisome proliferator-activated receptor gamma, coactivator-related 1
13641	1947	EFNB1	432	ephrin-B1
21769	60685	ZFAND3	431	zinc finger, AN1-type domain 3
14735	2239	GPC4	431	glypican 4
16975	7804	LRP8	430	low density lipoprotein receptor-related protein 8, apolipoprotein e receptor
69660	64114	TMBIM1	430	transmembrane BAX inhibitor motif containing 1
12534	983	CDC2	429	cell division cycle 2, G1 to S and G2 to M
85305	3735	KARS	429	lysyl-tRNA synthetase
14707	2787	GNG5	429	guanine nucleotide binding protein (G protein), gamma 5
20333	9554	SEC22B	427	SEC22 vesicle trafficking protein homolog B (S. cerevisiae)
11568	165	AEBP1	427	AE binding protein 1
15356	3155	HMGCL	426	3-hydroxymethyl-3-methylglutaryl-Coenzyme A lyase (hydroxymethylglutaricaciduria)
16998	4054	LTBP3	426	latent transforming growth factor beta binding protein 3
233913	64755	C16orf58	426	chromosome 16 open reading frame 58
59079	55914	ERBB2IP	425	erbb2 interacting protein
11858	8153	RND2	424	Rho family GTPase 2
20198	6275	S100A4	423	S100 calcium binding protein A4
20411	10580	SORBS1	423	sorbin and SH3 domain containing 1
15481	3312	HSPA8	422	heat shock 70kDa protein 8
16559	57576	KIF17	422	kinesin family member 17
16569	9371	KIF3B	422	kinesin family member 3B
19655	27316	RBMX	422	RNA binding motif protein, X-linked
20832	6748	SSR4	422	signal sequence receptor, delta (translocon-associated protein delta)
56307	10988	METAP2	422	methionyl aminopeptidase 2
56369	51074	APIP	422	APAF1 interacting protein
67278	79447	C16orf53	422	chromosome 16 open reading frame 53
114255	55715	DOK4	422	docking protein 4
29871	22955	SCMH1	421	sex comb on midleg homolog 1 (Drosophila)
81630	9278	ZBTB22	421	zinc finger and BTB domain containing 22
217342	63893	UBE2O	421	ubiquitin-conjugating enzyme E2O
66446	23016	EXOSC7	420	exosome component 7
170718	3420	IDH3B	420	isocitrate dehydrogenase 3 (NAD+) beta
14852	2935	GSPT1	419	G1 to S phase transition 1
13688	1979	EIF4EBP2	419	eukaryotic translation initiation factor 4E binding protein 2
72124	81929	SEH1L	418	SEH1-like (S. cerevisiae)
24116	7469	WHSC2	417	Wolf-Hirschhorn syndrome candidate 2
66576	7388	UQCRH	416	ubiquinol-cytochrome c reductase hinge protein
18214	4921	DDR2	415	discoidin domain receptor family, member 2
28080	539	ATP5O	415	ATP synthase, H+ transporting, mitochondrial F1 complex, O subunit (oligomycin sensitivity conferring protein)
113868	30	ACAA1	414	acetyl-Coenzyme A acyltransferase 1 (peroxisomal 3-oxoacyl-Coenzyme A thiolase)
207952	64410	KLHL25	414	kelch-like 25 (Drosophila)
235674	30	ACAA1	414	acetyl-Coenzyme A acyltransferase 1 (peroxisomal 3-oxoacyl-Coenzyme A thiolase)
16323	3624	INHBA	412	inhibin, beta A
74246	2582	GALE	412	UDP-galactose-4-epimerase
13046	10658	CUGBP1	412	CUG triplet repeat, RNA binding protein 1
225027	6432	SFRS7	412	splicing factor, arginine/serine-rich 7, 35kDa
15413	3215	HOXB5	411	homeobox B5
17898	58498	MYL7	411	myosin, light chain 7, regulatory
11972	9114	ATP6V0D1	411	ATPase, H+ transporting, lysosomal 38kDa, V0 subunit d1
12367	836	CASP3	411	caspase 3, apoptosis-related cysteine peptidase
56214	113178	SCAMP4	411	secretory carrier membrane protein 4
59053	51236	C8orf30A	411	chromosome 8 open reading frame 30A
93730	54585	LZTFL1	411	leucine zipper transcription factor-like 1
68273	55624	POMGNT1	410	protein O-linked mannose beta1,2-N-acetylglucosaminyltransferase
17775	9741	LAPTM4A	409	lysosomal-associated protein transmembrane 4 alpha
100608	79050	NOC4L	409	nucleolar complex associated 4 homolog (S. cerevisiae)
108100	10458	BAIAP2	409	BAI1-associated protein 2
16832	3945	LDHB	407	lactate dehydrogenase B
68675	83989	C5orf21	407	chromosome 5 open reading frame 21
192170	9775	EIF4A3	407	eukaryotic translation initiation factor 4A, isoform 3
17470	4345	CD200	406	CD200 molecule
232821	51157	ZNF580	406	zinc finger protein 580
23857	9988	DMTF1	405	cyclin D binding myb-like transcription factor 1
66626	29965	C16orf5	403	chromosome 16 open reading frame 5
68180	81888	HYI	403	hydroxypyruvate isomerase homolog (E. coli)
12010	567	B2M	402	beta-2-microglobulin
22381	51186	WBP5	402	WW domain binding protein 5
56401	64175	LEPRE1	402	leucine proline-enriched proteoglycan (leprecan) 1
67398	6734	SRPR	402	signal recognition particle receptor ('docking protein')
13380	22943	DKK1	402	dickkopf homolog 1 (Xenopus laevis)
433702	4686	NCBP1	401	nuclear cap binding protein subunit 1, 80kDa
56380	10620	ARID3B	400	AT rich interactive domain 3B (BRIGHT-like)
67887	51669	TMEM66	400	transmembrane protein 66
50915	2888	GRB14	399	growth factor receptor-bound protein 14
66366	51614	ERGIC3	399	ERGIC and golgi 3
71609	8717	TRADD	399	TNFRSF1A-associated via death domain
72119	22974	TPX2	399	TPX2, microtubule-associated, homolog (Xenopus laevis)
407785	4726	NDUFS6	399	NADH dehydrogenase (ubiquinone) Fe-S protein 6, 13kDa (NADH-coenzyme Q reductase)
21983	7162	TPBG	398	trophoblast glycoprotein
27029	6448	SGSH	398	N-sulfoglucosamine sulfohydrolase (sulfamidase)
100340	27293	SMPDL3B	398	sphingomyelin phosphodiesterase, acid-like 3B
23894	2966	GTF2H2	397	general transcription factor IIH, polypeptide 2, 44kDa
23983	5093	PCBP1	397	poly(rC) binding protein 1
76497	6992	PPP1R11	396	protein phosphatase 1, regulatory (inhibitor) subunit 11
15463	3267	HRB	395	HIV-1 Rev binding protein
22036	10293	TRAIP	395	TRAF interacting protein
30939	9232	PTTG1	395	pituitary tumor-transforming 1
12709	1152	CKB	394	creatine kinase, brain
22178	7306	TYRP1	393	tyrosinase-related protein 1
11974	8992	ATP6V0E1	392	ATPase, H+ transporting, lysosomal 9kDa, V0 subunit e1
224938	9867	PJA2	390	praja 2, RING-H2 motif containing
14534	2648	GCN5L2	390	GCN5 general control of amino-acid synthesis 5-like 2 (yeast)
12224	688	KLF5	389	Kruppel-like factor 5 (intestinal)
66251	26286	ARFGAP3	388	ADP-ribosylation factor GTPase activating protein 3
16412	3688	ITGB1	387	integrin, beta 1 (fibronectin receptor, beta polypeptide, antigen CD29 includes MDF2, MSK12)
21825	7057	THBS1	386	thrombospondin 1
26370	1069	CETN2	386	centrin, EF-hand protein, 2
21881	7086	TKT	385	transketolase (Wernicke-Korsakoff syndrome)
12151	648	BMI1	385	BMI1 polycomb ring finger oncogene
75273	27043	PELP1	385	proline, glutamic acid and leucine rich protein 1
11793	9474	ATG5	384	ATG5 autophagy related 5 homolog (S. cerevisiae)
19699	5649	RELN	384	reelin
20597	6609	SMPD1	384	sphingomyelin phosphodiesterase 1, acid lysosomal (acid sphingomyelinase)
216767	29093	MRPL22	384	mitochondrial ribosomal protein L22
19167	5684	PSMA3	383	proteasome (prosome, macropain) subunit, alpha type, 3
20520	6584	SLC22A5	383	solute carrier family 22 (organic cation transporter), member 5
22249	10497	UNC13B	383	unc-13 homolog B (C. elegans)
51793	23564	DDAH2	383	dimethylarginine dimethylaminohydrolase 2
54006	10522	DEAF1	383	deformed epidermal autoregulatory factor 1 (Drosophila)
16156	3589	IL11	382	interleukin 11
19242	5764	PTN	382	pleiotrophin (heparin binding growth factor 8, neurite growth-promoting factor 1)
22213	7327	UBE2G2	382	ubiquitin-conjugating enzyme E2G 2 (UBC7 homolog, yeast)
67776	4013	LOH11CR2A	382	loss of heterozygosity, 11, chromosomal region 2, gene A
76281	30851	TAX1BP3	382	Tax1 (human T-cell leukemia virus type I) binding protein 3
270106	30851	TAX1BP3	382	Tax1 (human T-cell leukemia virus type I) binding protein 3
20646	8926	SNURF	381	SNRPN upstream reading frame
58242	55190	NUDT11	381	nudix (nucleoside diphosphate linked moiety X)-type motif 11
14325	2512	FTL	380	ferritin, light polypeptide
14337	2512	FTL	380	ferritin, light polypeptide
19891	6118	RPA2	379	replication protein A2, 32kDa
66422	79077	XTP3TPA	379	XTP3-transactivated protein A
67223	51018	RRP15	379	ribosomal RNA processing 15 homolog (S. cerevisiae)
107702	6050	RNH1	379	ribonuclease/angiogenin inhibitor 1
229877	5910	RAP1GDS1	379	RAP1, GTP-GDP dissociation stimulator 1
16451	3716	JAK1	378	Janus kinase 1 (a protein tyrosine kinase)
26445	5690	PSMB2	378	proteasome (prosome, macropain) subunit, beta type, 2
57265	2535	FZD2	378	frizzled homolog 2 (Drosophila)
108664	51606	ATP6V1H	378	ATPase, H+ transporting, lysosomal 50/57kDa, V1 subunit H
69608	9871	SEC24D	377	SEC24 related gene family, member D (S. cerevisiae)
75687	79567	FAM65A	377	family with sequence similarity 65, member A
16582	3801	KIFC3	376	kinesin family member C3
20641	6632	SNRPD1	376	small nuclear ribonucleoprotein D1 polypeptide 16kDa
50529	51081	MRPS7	376	mitochondrial ribosomal protein S7
67963	10577	NPC2	375	Niemann-Pick disease, type C2
80914	7371	UCK2	375	uridine-cytidine kinase 2
12034	11331	PHB2	374	prohibitin 2
69237	23560	GTPBP4	374	GTP binding protein 4
18550	5045	FURIN	373	furin (paired basic amino acid cleaving enzyme)
77891	27338	UBE2S	373	ubiquitin-conjugating enzyme E2S
217207	1659	DHX8	373	DEAH (Asp-Glu-Ala-His) box polypeptide 8
14168	2258	FGF13	373	fibroblast growth factor 13
12237	9184	BUB3	371	BUB3 budding uninhibited by benzimidazoles 3 homolog (yeast)
56428	23788	MTCH2	371	mitochondrial carrier homolog 2 (C. elegans)
73137	133619	PRRC1	371	proline-rich coiled-coil 1
50780	5998	RGS3	370	regulator of G-protein signaling 3
68298	9918	NCAPD2	370	non-SMC condensin I complex, subunit D2
15424	3222	HOXC5	369	homeobox C5
212627	5636	PRPSAP2	369	phosphoribosyl pyrophosphate synthetase-associated protein 2
230857	1889	ECE1	369	endothelin converting enzyme 1
242939	8532	CPZ	369	carboxypeptidase Z
17127	4088	SMAD3	368	SMAD family member 3
18708	5295	PIK3R1	368	phosphoinositide-3-kinase, regulatory subunit 1 (p85 alpha)
234729	55697	VAC14	368	Vac14 homolog (S. cerevisiae)
16977	10233	LRRC23	367	leucine rich repeat containing 23
66943	80148	PQLC1	367	PQ loop repeat containing 1
20356	9037	SEMA5A	366	sema domain, seven thrombospondin repeats (type 1 and type 1-like), transmembrane domain (TM) and short cytoplasmic domain, (semaphorin) 5A
22021	8460	TPST1	366	tyrosylprotein sulfotransferase 1
245886	84079	ANKRD27	366	ankyrin repeat domain 27 (VPS9 domain)
20719	5269	SERPINB6	365	serpin peptidase inhibitor, clade B (ovalbumin), member 6
12810	1690	COCH	365	coagulation factor C homolog, cochlin (Limulus polyphemus)
98403	26036	ZNF451	365	zinc finger protein 451
207839	11226	GALNT6	365	UDP-N-acetyl-alpha-D-galactosamine:polypeptide N-acetylgalactosaminyltransferase 6 (GalNAc-T6)
230654	10489	LRRC41	365	leucine rich repeat containing 41
234069	55795	PCID2	364	PCI domain containing 2
14884	2965	GTF2H1	363	general transcription factor IIH, polypeptide 1, 62kDa
11745	306	ANXA3	363	annexin A3
17535	4361	MRE11A	363	MRE11 meiotic recombination 11 homolog A (S. cerevisiae)
56808	9254	CACNA2D2	363	calcium channel, voltage-dependent, alpha 2/delta subunit 2
12569	8851	CDK5R1	363	cyclin-dependent kinase 5, regulatory subunit 1 (p35)
21767	51368	TEX264	362	testis expressed 264
13211	1660	DHX9	362	DEAH (Asp-Glu-Ala-His) box polypeptide 9
13845	2049	EPHB3	362	EPH receptor B3
51810	3192	HNRNPU	361	heterogeneous nuclear ribonucleoprotein U (scaffold attachment factor A)
68794	2318	FLNC	361	filamin C, gamma (actin binding protein 280)
70790	51366	UBR5	361	ubiquitin protein ligase E3 component n-recognin 5
277154	57523	KIAA1305	361	KIAA1305
11647	249	ALPL	361	alkaline phosphatase, liver/bone/kidney
18969	23649	POLA2	360	polymerase (DNA directed), alpha 2 (70kD subunit)
22428	10671	DCTN6	360	dynactin 6
71679	10476	ATP5H	360	ATP synthase, H+ transporting, mitochondrial F0 complex, subunit d
60534	2189	FANCG	359	Fanconi anemia, complementation group G
64103	64102	TNMD	359	tenomodulin
21335	10460	TACC3	358	transforming, acidic coiled-coil containing protein 3
56282	6182	MRPL12	358	mitochondrial ribosomal protein L12
66884	10513	APPBP2	358	amyloid beta precursor protein (cytoplasmic tail) binding protein 2
80913	23369	PUM2	358	pumilio homolog 2 (Drosophila)
15939	51278	IER5	357	immediate early response 5
14733	2817	GPC1	357	glypican 1
21788	7035	TFPI	356	tissue factor pathway inhibitor (lipoprotein-associated coagulation inhibitor)
75619	22868	FASTKD2	356	FAST kinase domains 2
83766	51412	ACTL6B	356	actin-like 6B
13559	1875	E2F5	356	E2F transcription factor 5, p130-binding
72843	11108	PRDM4	355	PR domain containing 4
20378	2487	FRZB	354	frizzled-related protein
50995	10054	UBA2	354	ubiquitin-like modifier activating enzyme 2
107869	1491	CTH	354	cystathionase (cystathionine gamma-lyase)
110135	2244	FGB	354	fibrinogen beta chain
219072	54930	C14orf94	354	chromosome 14 open reading frame 94
15519	3320	HSP90AA1	353	heat shock protein 90kDa alpha (cytosolic), class A member 1
100732	22924	MAPRE3	353	microtubule-associated protein, RP/EB family, member 3
22666	7541	ZFP161	352	zinc finger protein 161 homolog (mouse)
14081	2180	ACSL1	352	acyl-CoA synthetase long-chain family member 1
22319	9341	VAMP3	351	vesicle-associated membrane protein 3 (cellubrevin)
17532	22808	MRAS	347	muscle RAS oncogene homolog
12055	9274	BCL7C	347	B-cell CLL/lymphoma 7C
56771	9477	MED20	347	mediator complex subunit 20
22321	7407	VARS	346	valyl-tRNA synthetase
11566	159	ADSS	346	adenylosuccinate synthase
212111	3632	INPP5A	346	inositol polyphosphate-5-phosphatase, 40kDa
17184	9782	MATR3	345	matrin 3
27374	10419	PRMT5	345	protein arginine methyltransferase 5
16796	3927	LASP1	344	LIM and SH3 protein 1
26895	64708	COPS7B	344	COP9 constitutive photomorphogenic homolog subunit 7B (Arabidopsis)
20255	29106	SCG3	343	secretogranin III
13433	1786	DNMT1	343	DNA (cytosine-5-)-methyltransferase 1
21766	113419	TEX261	342	testis expressed 261
67869	51247	PAIP2	342	poly(A) binding protein interacting protein 2
50766	51232	CRIM1	341	cysteine rich transmembrane BMP regulator 1 (chordin-like)
56095	117246	FTSJ3	341	FtsJ homolog 3 (E. coli)
12615	1058	CENPA	341	centromere protein A
18761	5588	PRKCQ	340	protein kinase C, theta
70044	64852	TUT1	340	terminal uridylyl transferase 1, U6 snRNA-specific
80886	26168	SENP3	340	SUMO1/sentrin/SMT3 specific peptidase 3
64297	51704	GPRC5B	339	G protein-coupled receptor, family C, group 5, member B
71963	55038	CDCA4	339	cell division cycle associated 4
72981	5612	PRKRIR	339	protein-kinase, interferon-inducible double stranded RNA dependent inhibitor, repressor of (P58 repressor)
11636	203	AK1	339	adenylate kinase 1
24109	5412	UBL3	338	ubiquitin-like 3
12652	1113	CHGA	338	chromogranin A (parathyroid secretory protein 1)
70445	57124	CD248	338	CD248 molecule, endosialin
97863	51439	FAM8A1	338	family with sequence similarity 8, member A1
110157	5894	RAF1	338	v-raf-1 murine leukemia viral oncogene homolog 1
17380	4311	MME	337	membrane metallo-endopeptidase
21452	6948	TCN2	337	transcobalamin II; macrocytic anemia
22601	10413	YAP1	337	Yes-associated protein 1, 65kDa
21828	7060	THBS4	336	thrombospondin 4
12442	9133	CCNB2	336	cyclin B2
67460	1666	DECR1	336	2,4-dienoyl CoA reductase 1, mitochondrial
68267	79751	SLC25A22	336	solute carrier family 25 (mitochondrial carrier: glutamate), member 22
17701	4487	MSX1	335	msh homeobox 1
21679	7004	TEAD4	335	TEA domain family member 4
50523	64328	XPO4	335	exportin 4
57258	64328	XPO4	335	exportin 4
12764	55907	CMAS	335	cytidine monophosphate N-acetylneuraminic acid synthetase
19108	5613	PRKX	334	protein kinase, X-linked
26427	90993	CREB3L1	334	cAMP responsive element binding protein 3-like 1
17984	5127	PCTK1	333	PCTAIRE protein kinase 1
18555	4692	NDN	333	necdin homolog (mouse)
268977	4052	LTBP1	333	latent transforming growth factor beta binding protein 1
21833	7067	THRA	332	thyroid hormone receptor, alpha (erythroblastic leukemia viral (v-erb-a) oncogene homolog, avian)
11492	8728	ADAM19	332	ADAM metallopeptidase domain 19 (meltrin beta)
12908	1384	CRAT	332	carnitine acetyltransferase
217166	7067	THRA	332	thyroid hormone receptor, alpha (erythroblastic leukemia viral (v-erb-a) oncogene homolog, avian)
52323	55975	KLHL7	331	kelch-like 7 (Drosophila)
56699	23580	CDC42EP4	331	CDC42 effector protein (Rho GTPase binding) 4
218772	5915	RARB	331	retinoic acid receptor, beta
16204	2172	FABP6	330	fatty acid binding protein 6, ileal (gastrotropin)
23934	4062	LY6H	330	lymphocyte antigen 6 complex, locus H
59095	53826	FXYD6	330	FXYD domain containing ion transport regulator 6
66530	80700	UBXD1	330	UBX domain containing 1
68644	25864	ABHD14A	330	abhydrolase domain containing 14A
13139	1606	DGKA	330	diacylglycerol kinase, alpha 80kDa
231050	63917	GALNT11	330	UDP-N-acetyl-alpha-D-galactosamine:polypeptide N-acetylgalactosaminyltransferase 11 (GalNAc-T11)
16400	3675	ITGA3	329	integrin, alpha 3 (antigen CD49C, alpha 3 subunit of VLA-3 receptor)
21853	8914	TIMELESS	329	timeless homolog (Drosophila)
107934	1951	CELSR3	329	cadherin, EGF LAG seven-pass G-type receptor 3 (flamingo homolog, Drosophila)
12842	1277	COL1A1	327	collagen, type I, alpha 1
93765	7334	UBE2N	327	ubiquitin-conjugating enzyme E2N (UBC13 homolog, yeast)
98388	9486	CHST10	327	carbohydrate sulfotransferase 10
15374	51155	HN1	325	hematological and neurological expressed 1
69178	27131	SNX5	325	sorting nexin 5
76936	4670	HNRPM	325	heterogeneous nuclear ribonucleoprotein M
16826	9079	LDB2	323	LIM domain binding 2
114584	1192	CLIC1	323	chloride intracellular channel 1
18596	5159	PDGFRB	322	platelet-derived growth factor receptor, beta polypeptide
58198	6299	SALL1	322	sal-like 1 (Drosophila)
72108	23259	DDHD2	322	DDHD domain containing 2
11671	224	ALDH3A2	322	aldehyde dehydrogenase 3 family, member A2
11826	358	AQP1	321	aquaporin 1 (Colton blood group)
23928	10319	LAMC3	321	laminin, gamma 3
75316	79101	JOSD3	321	Josephin domain containing 3
16518	3759	KCNJ2	320	potassium inwardly-rectifying channel, subfamily J, member 2
50997	4355	MPP2	319	membrane protein, palmitoylated 2 (MAGUK p55 subfamily member 2)
226830	56950	SMYD2	319	SET and MYND domain containing 2
230796	23038	WDTC1	319	WD and tetratricopeptide repeats 1
21753	26136	TES	318	testis derived transcript (3 LIM domains)
21814	7049	TGFBR3	318	transforming growth factor, beta receptor III
66054	55748	CNDP2	318	CNDP dipeptidase 2 (metallopeptidase M20 family)
15469	3276	PRMT1	317	protein arginine methyltransferase 1
16658	9935	MAFB	317	v-maf musculoaponeurotic fibrosarcoma oncogene homolog B (avian)
57266	9547	CXCL14	317	chemokine (C-X-C motif) ligand 14
12488	23607	CD2AP	317	CD2-associated protein
286940	2317	FLNB	317	filamin B, beta (actin binding protein 278)
68539	79073	TMEM109	316	transmembrane protein 109
16201	3609	ILF3	315	interleukin enhancer binding factor 3, 90kDa
23971	9061	PAPSS1	315	3'-phosphoadenosine 5'-phosphosulfate synthase 1
57312	10240	MRPS31	315	mitochondrial ribosomal protein S31
57279	788	SLC25A20	314	solute carrier family 25 (carnitine/acylcarnitine translocase), member 20
54169	23522	MYST4	313	MYST histone acetyltransferase (monocytic leukemia) 4
66375	51635	DHRS7	313	dehydrogenase/reductase (SDR family) member 7
11933	483	ATP1B3	312	ATPase, Na+/K+ transporting, beta 3 polypeptide
30840	26233	FBXL6	312	F-box and leucine-rich repeat protein 6
75221	10072	DPP3	312	dipeptidyl-peptidase 3
66592	30968	STOML2	311	stomatin (EPB72)-like 2
12834	1292	COL6A2	311	collagen, type VI, alpha 2
107242	83638	C11orf68	311	chromosome 11 open reading frame 68
13008	1466	CSRP2	311	cysteine and glycine-rich protein 2
110147	10919	EHMT2	310	euchromatic histone-lysine N-methyltransferase 2
270058	55201	MAP1S	310	microtubule-associated protein 1S
50783	25804	LSM4	309	LSM4 homolog, U6 small nuclear RNA associated (S. cerevisiae)
12572	1022	CDK7	309	cyclin-dependent kinase 7
75909	81671	TMEM49	309	transmembrane protein 49
12904	1382	CRABP2	309	cellular retinoic acid binding protein 2
18080	51199	NIN	307	ninein (GSK3B interacting protein)
67102	54149	C21orf91	307	chromosome 21 open reading frame 91
14343	2523	FUT1	307	fucosyltransferase 1 (galactoside 2-alpha-L-fucosyltransferase, H blood group)
14976	10471	PFDN6	306	prefoldin subunit 6
53897	9514	GAL3ST1	306	galactose-3-O-sulfotransferase 1
64213	7982	ST7	306	suppression of tumorigenicity 7
83946	55023	PHIP	306	pleckstrin homology domain interacting protein
110651	6197	RPS6KA3	305	ribosomal protein S6 kinase, 90kDa, polypeptide 3
216543	23177	CEP68	305	centrosomal protein 68kDa
13807	2026	ENO2	305	enolase 2 (gamma, neuronal)
15213	23462	HEY1	304	hairy/enhancer-of-split related with YRPW motif 1
19268	5792	PTPRF	304	protein tyrosine phosphatase, receptor type, F
171207	393	ARHGAP4	304	Rho GTPase activating protein 4
11656	212	ALAS2	304	aminolevulinate, delta-, synthase 2 (sideroblastic/hypochromic anemia)
73834	51382	ATP6V1D	303	ATPase, H+ transporting, lysosomal 34kDa, V1 subunit D
12830	1287	COL4A5	303	collagen, type IV, alpha 5 (Alport syndrome)
217721	55640	FLVCR2	303	feline leukemia virus subgroup C cellular receptor family, member 2
229512	23381	SMG5	303	Smg-5 homolog, nonsense mediated mRNA decay factor (C. elegans)
16480	3728	JUP	302	junction plakoglobin
19248	5782	PTPN12	302	protein tyrosine phosphatase, non-receptor type 12
23924	11104	KATNA1	302	katanin p60 (ATPase-containing) subunit A 1
20018	51082	POLR1D	301	polymerase (RNA) I polypeptide D, 16kDa
21416	6934	TCF7L2	301	transcription factor 7-like 2 (T-cell specific, HMG-box)
67057	10138	YAF2	301	YY1 associated factor 2
20182	6257	RXRB	300	retinoid X receptor, beta
56449	8531	CSDA	300	cold shock domain protein A
68194	4710	NDUFB4	300	NADH dehydrogenase (ubiquinone) 1 beta subcomplex, 4, 15kDa
75425	9675	KIAA0406	300	KIAA0406
12568	1020	CDK5	299	cyclin-dependent kinase 5
71268	9209	LRRFIP2	299	leucine rich repeat (in FLII) interacting protein 2
140484	23509	POFUT1	299	protein O-fucosyltransferase 1
26371	9391	CIAO1	298	cytosolic iron-sulfur protein assembly 1 homolog (S. cerevisiae)
11553	152	ADRA2C	298	adrenergic, alpha-2C-, receptor
16551	3832	KIF11	297	kinesin family member 11
18767	5569	PKIA	297	protein kinase (cAMP-dependent, catalytic) inhibitor alpha
26442	5686	PSMA5	297	proteasome (prosome, macropain) subunit, alpha type, 5
57423	9551	ATP5J2	297	ATP synthase, H+ transporting, mitochondrial F0 complex, subunit F2
66960	80013	C10orf97	297	chromosome 10 open reading frame 97
18984	5447	POR	296	P450 (cytochrome) oxidoreductase
20348	10512	SEMA3C	296	sema domain, immunoglobulin domain (Ig), short basic domain, secreted, (semaphorin) 3C
21824	7056	THBD	296	thrombomodulin
58810	10327	AKR1A1	296	aldo-keto reductase family 1, member A1 (aldehyde reductase)
66410	51001	MTERFD1	296	MTERF domain containing 1
27416	10057	ABCC5	295	ATP-binding cassette, sub-family C (CFTR/MRP), member 5
225115	6840	SVIL	295	supervillin
12053	604	BCL6	294	B-cell CLL/lymphoma 6 (zinc finger protein 51)
67681	29074	MRPL18	294	mitochondrial ribosomal protein L18
72017	51706	CYB5R1	294	cytochrome b5 reductase 1
12517	971	CD72	293	CD72 molecule
74150	80255	SLC35F5	293	solute carrier family 35, member F5
106957	25800	SLC39A6	293	solute carrier family 39 (zinc transporter), member 6
230233	8518	IKBKAP	293	inhibitor of kappa light polypeptide gene enhancer in B-cells, kinase complex-associated protein
15388	3191	HNRNPL	292	heterogeneous nuclear ribonucleoprotein L
17384	4319	MMP10	292	matrix metallopeptidase 10 (stromelysin 2)
19205	5725	PTBP1	292	polypyrimidine tract binding protein 1
52589	83988	NCALD	292	neurocalcin delta
66525	92609	TIMM50	292	translocase of inner mitochondrial membrane 50 homolog (S. cerevisiae)
12640	1081	CGA	292	glycoprotein hormones, alpha polypeptide
72831	22907	DHX30	292	DEAH (Asp-Glu-Ala-His) box polypeptide 30
70789	8942	KYNU	291	kynureninase (L-kynurenine hydrolase)
14390	2551	GABPA	291	GA binding protein transcription factor, alpha subunit 60kDa
20947	23075	SWAP70	290	SWAP-70 protein
21787	10342	TFG	290	TRK-fused gene
22139	7276	TTR	290	transthyretin (prealbumin, amyloidosis type I)
12492	950	SCARB2	289	scavenger receptor class B, member 2
71780	51477	ISYNA1	289	myo-inositol 1-phosphate synthase A1
14229	2289	FKBP5	289	FK506 binding protein 5
22239	7368	UGT8	288	UDP glycosyltransferase 8 (UDP-galactose ceramide galactosyltransferase)
27280	23612	PHLDA3	288	pleckstrin homology-like domain, family A, member 3
12404	869	CBLN1	288	cerebellin 1 precursor
68048	64782	ISG20L1	288	interferon stimulated exonuclease gene 20kDa-like 1
244152	25987	TSKU	288	tsukushin
14793	83461	CDCA3	287	cell division cycle associated 3
19039	3959	LGALS3BP	287	lectin, galactoside-binding, soluble, 3 binding protein
20351	64218	SEMA4A	287	sema domain, immunoglobulin domain (Ig), transmembrane domain (TM) and short cytoplasmic domain, (semaphorin) 4A
26395	5604	MAP2K1	287	mitogen-activated protein kinase kinase 1
71707	29914	UBIAD1	286	UbiA prenyltransferase domain containing 1
109754	1727	CYB5R3	286	cytochrome b5 reductase 3
269037	9811	KIAA0427	286	KIAA0427
17242	4192	MDK	285	midkine (neurite growth-promoting factor 2)
71718	9894	TELO2	285	TEL2, telomere maintenance 2, homolog (S. cerevisiae)
71952	79697	C14orf169	285	chromosome 14 open reading frame 169
208943	55930	MYO5C	285	myosin VC
57295	23463	ICMT	284	isoprenylcysteine carboxyl methyltransferase
226564	2329	FMO4	283	flavin containing monooxygenase 4
14431	2593	GAMT	283	guanidinoacetate N-methyltransferase
28010	60672	RP5-1077B9.4	282	invasion inhibitory protein 45
216551	29094	HSPC159	282	galectin-related protein
223527	56943	ENY2	282	enhancer of yellow 2 homolog (Drosophila)
18193	64324	NSD1	281	nuclear receptor binding SET domain protein 1
20743	6712	SPTBN2	281	spectrin, beta, non-erythrocytic 2
21453	6949	TCOF1	281	Treacher Collins-Franceschetti syndrome 1
21885	7088	TLE1	281	transducin-like enhancer of split 1 (E(sp1) homolog, Drosophila)
497652	65057	ACD	281	adrenocortical dysplasia homolog (mouse)
68626	60528	ELAC2	280	elaC homolog 2 (E. coli)
22003	7168	TPM1	279	tropomyosin 1 (alpha)
67862	79169	C1orf35	279	chromosome 1 open reading frame 35
18220	4924	NUCB1	278	nucleobindin 1
20425	6470	SHMT1	278	serine hydroxymethyltransferase 1 (soluble)
20843	10735	STAG2	278	stromal antigen 2
21923	3371	TNC	278	tenascin C (hexabrachion)
239706	79091	C16orf68	278	chromosome 16 open reading frame 68
14264	2331	FMOD	278	fibromodulin
26360	23452	ANGPTL2	277	angiopoietin-like 2
106021	10210	TOPORS	277	topoisomerase I binding, arginine/serine-rich
16007	3491	CYR61	276	cysteine-rich, angiogenic inducer, 61
12159	652	BMP4	276	bone morphogenetic protein 4
17313	4256	MGP	275	matrix Gla protein
53313	489	ATP2A3	275	ATPase, Ca++ transporting, ubiquitous
56190	55544	RBM38	275	RNA binding motif protein 38
109905	5906	RAP1A	275	RAP1A, member of RAS oncogene family
27054	10483	SEC23B	274	Sec23 homolog B (S. cerevisiae)
52551	6449	SGTA	274	small glutamine-rich tetratricopeptide repeat (TPR)-containing, alpha
56395	11070	TMEM115	274	transmembrane protein 115
67089	5706	PSMC6	274	proteasome (prosome, macropain) 26S subunit, ATPase, 6
100689	10417	SPON2	274	spondin 2, extracellular matrix protein
52588	81619	TSPAN14	273	tetraspanin 14
66448	55052	MRPL20	273	mitochondrial ribosomal protein L20
18542	5118	PCOLCE	272	procollagen C-endopeptidase enhancer
26413	5594	MAPK1	272	mitogen-activated protein kinase 1
56070	10915	TCERG1	272	transcription elongation regulator 1
14359	8087	FXR1	272	fragile X mental retardation, autosomal homolog 1
18740	5307	PITX1	271	paired-like homeodomain 1
56424	10273	STUB1	271	STIP1 homology and U-box containing protein 1
66489	11224	RPL35	271	ribosomal protein L35
67390	55178	RNMTL1	271	RNA methyltransferase like 1
20317	5176	SERPINF1	270	serpin peptidase inhibitor, clade F (alpha-2 antiplasmin, pigment epithelium derived factor), member 1
68537	28998	MRPL13	270	mitochondrial ribosomal protein L13
19158	9266	PSCD2	269	pleckstrin homology, Sec7 and coiled-coil domains 2 (cytohesin-2)
79464	11019	LIAS	269	lipoic acid synthetase
233529	65987	KCTD14	269	potassium channel tetramerisation domain containing 14
19090	5591	PRKDC	268	protein kinase, DNA-activated, catalytic polypeptide
27041	10146	G3BP1	268	GTPase activating protein (SH3 domain) binding protein 1
53761	7916	BAT2	268	HLA-B associated transcript 2
13007	1465	CSRP1	268	cysteine and glycine-rich protein 1
13609	1901	EDG1	268	endothelial differentiation, sphingolipid G-protein-coupled receptor, 1
26942	6674	SPAG1	267	sperm associated antigen 1
27984	79180	EFHD2	267	EF-hand domain family, member D2
13427	1781	DYNC1I2	267	dynein, cytoplasmic 1, intermediate chain 2
13480	8813	DPM1	267	dolichyl-phosphate mannosyltransferase polypeptide 1, catalytic subunit
14824	2896	GRN	266	granulin
26363	686	BTD	266	biotinidase
26940	51295	ECSIT	266	ECSIT homolog (Drosophila)
66254	27292	DIMT1L	266	DIM1 dimethyladenosine transferase 1-like (S. cerevisiae)
66435	55757	UGCGL2	266	UDP-glucose ceramide glucosyltransferase-like 2
66917	26973	CHORDC1	266	cysteine and histidine-rich domain (CHORD)-containing 1
77110	60313	GPBP1L1	266	GC-rich promoter binding protein 1-like 1
13684	1977	EIF4E	266	eukaryotic translation initiation factor 4E
19258	5775	PTPN4	265	protein tyrosine phosphatase, non-receptor type 4 (megakaryocyte)
53324	4885	NPTX2	265	neuronal pentraxin II
66964	51026	GOLT1B	265	golgi transport 1 homolog B (S. cerevisiae)
66704	83759	RBM4B	264	RNA binding motif protein 4B
68796	54867	FLJ20254	264	hypothetical protein FLJ20254
19414	22821	RASA3	263	RAS p21 protein activator 3
22341	7424	VEGFC	263	vascular endothelial growth factor C
66147	55707	NECAP2	263	NECAP endocytosis associated 2
12858	9377	COX5A	263	cytochrome c oxidase subunit Va
106248	79691	QTRTD1	263	queuine tRNA-ribosyltransferase domain containing 1
216440	10956	OS9	263	amplified in osteosarcoma
15364	8091	HMGA2	262	high mobility group AT-hook 2
20257	11075	STMN2	262	stathmin-like 2
14367	7855	FZD5	262	frizzled homolog 5 (Drosophila)
14866	2947	GSTM3	261	glutathione S-transferase M3 (brain)
21976	8940	TOP3B	261	topoisomerase (DNA) III beta
22209	7319	UBE2A	261	ubiquitin-conjugating enzyme E2A (RAD6 homolog)
12558	1000	CDH2	261	cadherin 2, type 1, N-cadherin (neuronal)
18035	4792	NFKBIA	260	nuclear factor of kappa light polypeptide gene enhancer in B-cells inhibitor, alpha
26399	5608	MAP2K6	260	mitogen-activated protein kinase kinase 6
68477	64795	RMND5A	260	required for meiotic nuclear division 5 homolog A (S. cerevisiae)
27967	10523	CHERP	259	calcium homeostasis endoplasmic reticulum protein
66087	55831	TMEM111	259	transmembrane protein 111
70385	54908	CCDC99	259	coiled-coil domain containing 99
105148	3376	IARS	259	isoleucyl-tRNA synthetase
319448	22862	FNDC3A	259	fibronectin type III domain containing 3A
116940	96764	TGS1	258	trimethylguanosine synthase homolog (S. cerevisiae)
235441	9960	USP3	258	ubiquitin specific peptidase 3
11740	292	SLC25A5	257	solute carrier family 25 (mitochondrial carrier; adenine nucleotide translocator), member 5
78825	51029	C1orf121	257	chromosome 1 open reading frame 121
66131	54962	TIPIN	256	TIMELESS interacting protein
69192	8449	DHX16	256	DEAH (Asp-Glu-Ala-His) box polypeptide 16
74320	55339	WDR33	256	WD repeat domain 33
66442	57405	SPC25	255	SPC25, NDC80 kinetochore complex component, homolog (S. cerevisiae)
84111	53836	GPR87	255	G protein-coupled receptor 87
11658	214	ALCAM	255	activated leukocyte cell adhesion molecule
18634	5191	PEX7	254	peroxisomal biogenesis factor 7
21399	6917	TCEA1	254	transcription elongation factor A (SII), 1
21848	8805	TRIM24	254	tripartite motif-containing 24
29869	9706	ULK2	254	unc-51-like kinase 2 (C. elegans)
110446	38	ACAT1	254	acetyl-Coenzyme A acetyltransferase 1 (acetoacetyl Coenzyme A thiolase)
69232	54870	QRICH1	253	glutamine-rich 1
232449	51071	DERA	253	2-deoxyribose-5-phosphate aldolase homolog (C. elegans)
17308	4245	MGAT1	252	mannosyl (alpha-1,3-)-glycoprotein beta-1,2-N-acetylglucosaminyltransferase
18010	4758	NEU1	252	sialidase 1 (lysosomal sialidase)
56736	9604	RNF14	252	ring finger protein 14
170719	55074	OXR1	252	oxidation resistance 1
14389	9846	GAB2	252	GRB2-associated binding protein 2
18648	5223	PGAM1	251	phosphoglycerate mutase 1 (brain)
66958	51075	TXNDC14	251	thioredoxin domain containing 14
99480	30836	DNTTIP2	251	deoxynucleotidyltransferase, terminal, interacting protein 2
20016	9533	POLR1C	250	polymerase (RNA) I polypeptide C, 30kDa
67246	55196	C12orf35	250	chromosome 12 open reading frame 35
223921	8086	AAAS	250	achalasia, adrenocortical insufficiency, alacrimia (Allgrove, triple-A)
70239	9328	GTF3C5	249	general transcription factor IIIC, polypeptide 5, 63kDa
213827	372	ARCN1	249	archain 1
13179	1634	DCN	249	decorin
320873	1008	CDH10	249	cadherin 10, type 2 (T2-cadherin)
15199	50865	HEBP1	248	heme binding protein 1
17449	4190	MDH1	248	malate dehydrogenase 1, NAD (soluble)
18585	5152	PDE9A	248	phosphodiesterase 9A
19132	5630	PRPH	248	peripherin
50797	9276	COPB2	248	coatomer protein complex, subunit beta 2 (beta prime)
380601	60493	FASTKD5	248	FAST kinase domains 5
14167	2257	FGF12	248	fibroblast growth factor 12
30795	2287	FKBP3	247	FK506 binding protein 3, 25kDa
67426	56997	CABC1	247	chaperone, ABC1 activity of bc1 complex homolog (S. pombe)
106583	22828	RBM16	246	RNA binding motif protein 16
68572	3396	ICT1	245	immature colon carcinoma transcript 1
214952	89941	RHOT2	245	ras homolog gene family, member T2
15184	10014	HDAC5	244	histone deacetylase 5
19072	5550	PREP	244	prolyl endopeptidase
56453	8720	MBTPS1	244	membrane-bound transcription factor peptidase, site 1
69632	23365	ARHGEF12	244	Rho guanine nucleotide exchange factor (GEF) 12
269378	191	AHCY	244	S-adenosylhomocysteine hydrolase
68770	57157	PHTF2	243	putative homeodomain transcription factor 2
20833	6749	SSRP1	242	structure specific recognition protein 1
22151	7280	TUBB2A	242	tubulin, beta 2A
22160	7291	TWIST1	242	twist homolog 1 (acrocephalosyndactyly 3; Saethre-Chotzen syndrome) (Drosophila)
67117	6990	DYNLT3	242	dynein, light chain, Tctex-type 3
73710	7280	TUBB2A	242	tubulin, beta 2A
12033	55973	BCAP29	241	B-cell receptor-associated protein 29
56224	10098	TSPAN5	241	tetraspanin 5
93742	56288	PARD3	241	par-3 partitioning defective 3 homolog (C. elegans)
19386	5903	RANBP2	240	RAN binding protein 2
54561	4675	NAP1L3	240	nucleosome assembly protein 1-like 3
74102	55032	SLC35A5	240	solute carrier family 35, member A5
12934	1808	DPYSL2	240	dihydropyrimidinase-like 2
171429	65010	SLC26A6	240	solute carrier family 26, member 6
18193	64324	NSD1	239	nuclear receptor binding SET domain protein 1
22223	7345	UCHL1	239	ubiquitin carboxyl-terminal esterase L1 (ubiquitin thiolesterase)
26417	5595	MAPK3	239	mitogen-activated protein kinase 3
26441	5685	PSMA4	239	proteasome (prosome, macropain) subunit, alpha type, 4
56390	10534	SSSCA1	239	Sjogren syndrome/scleroderma autoantigen 1
67465	10291	SF3A1	239	splicing factor 3a, subunit 1, 120kDa
80294	23275	POFUT2	239	protein O-fucosyltransferase 2
497652	65057	ACD	239	adrenocortical dysplasia homolog (mouse)
11807	336	APOA2	238	apolipoprotein A-II
23918	3615	IMPDH2	238	IMP (inosine monophosphate) dehydrogenase 2
23937	10586	MAB21L2	238	mab-21-like 2 (C. elegans)
65221	51296	SLC15A3	238	solute carrier family 15, member 3
67674	51504	HSPC152	238	hypothetical protein HSPC152
71929	114908	TMEM123	238	transmembrane protein 123
103425	56926	NCLN	238	nicalin homolog (zebrafish)
110310	3855	KRT7	238	keratin 7
13347	1676	DFFA	238	DNA fragmentation factor, 45kDa, alpha polypeptide
110611	3069	HDLBP	237	high density lipoprotein binding protein (vigilin)
17279	9833	MELK	236	maternal embryonic leucine zipper kinase
20730	6690	SPINK1	236	serine peptidase inhibitor, Kazal type 1
68147	54433	NOLA1	236	nucleolar protein family A, member 1 (H/ACA small nucleolar RNPs)
93762	8467	SMARCA5	236	SWI/SNF related, matrix associated, actin dependent regulator of chromatin, subfamily a, member 5
97961	11078	TRIOBP	236	TRIO and F-actin binding protein
110253	79159	NOL12	236	nucleolar protein 12
229700	64783	RBM15	236	RNA binding motif protein 15
27205	5420	PODXL	235	podocalyxin-like
268373	5478	PPIA	235	peptidylprolyl isomerase A (cyclophilin A)
18826	3936	LCP1	234	lymphocyte cytosolic protein 1 (L-plastin)
51813	892	CCNC	234	cyclin C
68653	25813	SAMM50	234	sorting and assembly machinery component 50 homolog (S. cerevisiae)
68964	80169	C17orf68	234	chromosome 17 open reading frame 68
69710	116985	CENTD2	234	centaurin, delta 2
94112	51586	MED15	234	mediator complex subunit 15
14693	2783	GNB2	234	guanine nucleotide binding protein (G protein), beta polypeptide 2
22784	7781	SLC30A3	233	solute carrier family 30 (zinc transporter), member 3
26968	3671	ISLR	233	immunoglobulin superfamily containing leucine-rich repeat
29859	25830	SULT4A1	233	sulfotransferase family 4A, member 1
216344	23011	RAB21	233	RAB21, member RAS oncogene family
218490	689	BTF3	233	basic transcription factor 3
13506	1824	DSC2	233	desmocollin 2
14084	11124	FAF1	233	Fas (TNFRSF6) associated factor 1
18491	5069	PAPPA	232	pregnancy-associated plasma protein A, pappalysin 1
54484	23608	MKRN1	231	makorin, ring finger protein, 1
192216	83604	TMEM47	231	transmembrane protein 47
17886	4627	MYH9	230	myosin, heavy chain 9, non-muscle
54131	3661	IRF3	230	interferon regulatory factor 3
22294	8409	UXT	229	ubiquitously-expressed transcript
54195	2983	GUCY1B3	229	guanylate cyclase 1, soluble, beta 3
12427	8900	CCNA1	229	cyclin A1
106869	25816	TNFAIP8	229	tumor necrosis factor, alpha-induced protein 8
272382	6689	SPIB	229	Spi-B transcription factor (Spi-1/PU.1 related)
16664	3861	KRT14	228	keratin 14 (epidermolysis bullosa simplex, Dowling-Meara, Koebner)
16667	3861	KRT14	228	keratin 14 (epidermolysis bullosa simplex, Dowling-Meara, Koebner)
12389	857	CAV1	228	caveolin 1, caveolae protein, 22kDa
66155	51506	UFC1	228	ubiquitin-fold modifier conjugating enzyme 1
71743	80347	COASY	228	Coenzyme A synthase
109711	87	ACTN1	228	actinin, alpha 1
69077	5717	PSMD11	227	proteasome (prosome, macropain) 26S subunit, non-ATPase, 11
76498	124222	PAQR4	227	progestin and adipoQ receptor family member IV
225182	5932	RBBP8	227	retinoblastoma binding protein 8
30932	27309	ZNF330	226	zinc finger protein 330
12395	862	RUNX1T1	226	runt-related transcription factor 1; translocated to, 1 (cyclin D-related)
74486	114884	OSBPL10	226	oxysterol binding protein-like 10
212123	90379	LOC90379	226	hypothetical protein BC002926
231413	2926	GRSF1	226	G-rich RNA sequence binding factor 1
66824	29108	PYCARD	225	PYD and CARD domain containing
76295	23200	ATP11B	225	ATPase, class VI, type 11B
98660	477	ATP1A2	225	ATPase, Na+/K+ transporting, alpha 2 (+) polypeptide
210992	79888	AYTL2	225	acyltransferase like 2
14048	2138	EYA1	225	eyes absent homolog 1 (Drosophila)
14123	64319	FBRS	225	fibrosin
20595	6606	SMN1	224	survival of motor neuron 1, telomeric
56338	10628	TXNIP	224	thioredoxin interacting protein
66191	51124	IER3IP1	224	immediate early response 3 interacting protein 1
94249	57419	SLC24A3	224	solute carrier family 24 (sodium/potassium/calcium exchanger), member 3
14173	2247	FGF2	224	fibroblast growth factor 2 (basic)
19025	5476	CTSA	223	cathepsin A
21894	7094	TLN1	223	talin 1
55982	22976	PAXIP1	223	PAX interacting (with transcription-activation domain) protein 1
104303	400	ARL1	223	ADP-ribosylation factor-like 1
14261	2326	FMO1	223	flavin containing monooxygenase 1
15205	3280	HES1	222	hairy and enhancer of split 1, (Drosophila)
17350	4292	MLH1	222	mutL homolog 1, colon cancer, nonpolyposis type 2 (E. coli)
19166	5683	PSMA2	222	proteasome (prosome, macropain) subunit, alpha type, 2
59028	10171	RCL1	222	RNA terminal phosphate cyclase-like 1
12563	1004	CDH6	221	cadherin 6, type 2, K-cadherin (fetal kidney)
77605	94239	H2AFV	221	H2A histone family, member V
228889	55661	DDX27	221	DEAD (Asp-Glu-Ala-Asp) box polypeptide 27
16404	3679	ITGA7	220	integrin, alpha 7
18783	5321	PLA2G4A	220	phospholipase A2, group IVA (cytosolic, calcium-dependent)
233276	114791	TUBGCP5	220	tubulin, gamma complex associated protein 5
13649	1956	EGFR	220	epidermal growth factor receptor (erythroblastic leukemia viral (v-erb-b) oncogene homolog, avian)
54610	11138	TBC1D8	219	TBC1 domain family, member 8 (with GRAM domain)
16948	4015	LOX	218	lysyl oxidase
17349	4291	MLF1	218	myeloid leukemia factor 1
20810	6723	SRM	218	spermidine synthase
226849	5525	PPP2R5A	218	protein phosphatase 2, regulatory subunit B', alpha isoform
233744	10418	SPON1	218	spondin 1, extracellular matrix protein
18030	4783	NFIL3	217	nuclear factor, interleukin 3 regulated
20700	5265	SERPINA1	217	serpin peptidase inhibitor, clade A (alpha-1 antiproteinase, antitrypsin), member 1
20701	5265	SERPINA1	217	serpin peptidase inhibitor, clade A (alpha-1 antiproteinase, antitrypsin), member 1
26932	5529	PPP2R5E	217	protein phosphatase 2, regulatory subunit B', epsilon isoform
52830	55629	PNRC2	217	proline-rich nuclear receptor coactivator 2
68098	25898	RCHY1	217	ring finger and CHY zinc finger domain containing 1
16776	3911	LAMA5	216	laminin, alpha 5
26448	5891	RAGE	216	renal tumor antigen
12331	10487	CAP1	216	CAP, adenylate cyclase-associated protein 1 (yeast)
66514	80150	ASRGL1	215	asparaginase like 1
69537	1774	DNASE1L1	215	deoxyribonuclease I-like 1
70078	51406	NOL7	215	nucleolar protein 7, 27kDa
70083	79006	METRN	215	meteorin, glial cell differentiation regulator
72962	1890	ECGF1	215	endothelial cell growth factor 1 (platelet-derived)
171212	55568	GALNT10	215	UDP-N-acetyl-alpha-D-galactosamine:polypeptide N-acetylgalactosaminyltransferase 10 (GalNAc-T10)
212647	8659	ALDH4A1	215	aldehyde dehydrogenase 4 family, member A1
14362	8321	FZD1	215	frizzled homolog 1 (Drosophila)
53608	9064	MAP3K6	214	mitogen-activated protein kinase kinase kinase 6
66857	79887	FLJ22662	214	hypothetical protein FLJ22662
67384	9530	BAG4	214	BCL2-associated athanogene 4
71584	54857	GDPD2	214	glycerophosphodiester phosphodiesterase domain containing 2
140492	3781	KCNN2	214	potassium intermediate/small conductance calcium-activated channel, subfamily N, member 2
16431	9452	ITM2A	213	integral membrane protein 2A
17387	4323	MMP14	213	matrix metallopeptidase 14 (membrane-inserted)
18619	5179	PENK	213	proenkephalin
22070	7178	TPT1	213	tumor protein, translationally-controlled 1
216643	2568	GABRP	213	gamma-aminobutyric acid (GABA) A receptor, pi
67891	6124	RPL4	212	ribosomal protein L4
81018	55905	ZNF313	212	zinc finger protein 313
94217	53353	LRP1B	211	low density lipoprotein-related protein 1B (deleted in tumors)
99738	3749	KCNC4	211	potassium voltage-gated channel, Shaw-related subfamily, member 4
140488	10643	IGF2BP3	211	insulin-like growth factor 2 mRNA binding protein 3
381760	6742	SSBP1	211	single-stranded DNA binding protein 1
11739	291	SLC25A4	210	solute carrier family 25 (mitochondrial carrier; adenine nucleotide translocator), member 4
16398	3673	ITGA2	210	integrin, alpha 2 (CD49B, alpha 2 subunit of VLA-2 receptor)
18595	5156	PDGFRA	210	platelet-derived growth factor receptor, alpha polypeptide
94043	83941	TM2D1	210	TM2 domain containing 1
76898	27087	B3GAT1	209	beta-1,3-glucuronyltransferase 1 (glucuronosyltransferase P)
78388	9961	MVP	209	major vault protein
71990	79039	DDX54	208	DEAD (Asp-Glu-Ala-Asp) box polypeptide 54
74055	51196	PLCE1	208	phospholipase C, epsilon 1
75210	80742	PRR3	208	proline rich 3
102162	27097	TAF5L	208	TAF5-like RNA polymerase II, p300/CBP-associated factor (PCAF)-associated factor, 65kDa
18787	5054	SERPINE1	207	serpin peptidase inhibitor, clade E (nexin, plasminogen activator inhibitor type 1), member 1
12308	794	CALB2	207	calbindin 2, 29kDa (calretinin)
12338	827	CAPN6	207	calpain 6
67019	64431	ACTR6	207	ARP6 actin-related protein 6 homolog (yeast)
17909	4651	MYO10	206	myosin X
52535	64745	METT11D1	206	methyltransferase 11 domain containing 1
66834	55856	THEM2	206	thioesterase superfamily member 2
13494	4733	DRG1	206	developmentally regulated GTP binding protein 1
11459	58	ACTA1	205	actin, alpha 1, skeletal muscle
57440	30845	EHD3	205	EH-domain containing 3
74098	54987	C1orf123	205	chromosome 1 open reading frame 123
223499	25879	WDSOF1	205	WD repeats and SOF1 domain containing
18577	5141	PDE4A	204	phosphodiesterase 4A, cAMP-specific (phosphodiesterase E2 dunce homolog, Drosophila)
19225	5743	PTGS2	204	prostaglandin-endoperoxide synthase 2 (prostaglandin G/H synthase and cyclooxygenase)
20437	6477	SIAH1	204	seven in absentia homolog 1 (Drosophila)
22419	81029	WNT5B	204	wingless-type MMTV integration site family, member 5B
30949	51451	LCMT1	204	leucine carboxyl methyltransferase 1
213773	10607	TBL3	204	transducin (beta)-like 3
227656	57109	REXO4	204	REX4, RNA exonuclease 4 homolog (S. cerevisiae)
14789	10536	LEPREL2	203	leprecan-like 2
20350	6405	SEMA3F	203	sema domain, immunoglobulin domain (Ig), short basic domain, secreted, (semaphorin) 3F
27393	54148	MRPL39	203	mitochondrial ribosomal protein L39
114663	3613	IMPA2	203	inositol(myo)-1(or 4)-monophosphatase 2
29811	57447	NDRG2	202	NDRG family member 2
59042	11316	COPE	202	coatomer protein complex, subunit epsilon
69076	51499	TRIAP1	202	TP53 regulated inhibitor of apoptosis 1
212989	54831	BEST2	202	bestrophin 2
229589	58497	PRUNE	202	prune homolog (Drosophila)
13482	1803	DPP4	202	dipeptidyl-peptidase 4 (CD26, adenosine deaminase complexing protein 2)
21687	7010	TEK	201	TEK tyrosine kinase, endothelial (venous malformations, multiple cutaneous and mucosal)
53356	8666	EIF3G	201	eukaryotic translation initiation factor 3, subunit G
56526	55922	NKRF	201	NF-kappaB repressing factor
70357	30820	KCNIP1	201	Kv channel interacting protein 1
73024	56851	C15orf24	201	chromosome 15 open reading frame 24
16976	4043	LRPAP1	200	low density lipoprotein receptor-related protein associated protein 1
56758	4154	MBNL1	200	muscleblind-like (Drosophila)
69094	54958	TMEM160	200	transmembrane protein 160
98758	3185	HNRPF	200	heterogeneous nuclear ribonucleoprotein F
260409	10602	CDC42EP3	200	CDC42 effector protein (Rho GTPase binding) 3
14584	9945	GFPT2	200	glutamine-fructose-6-phosphate transaminase 2
18741	5308	PITX2	199	paired-like homeodomain 2
19645	5925	RB1	199	retinoblastoma 1 (including osteosarcoma)
67952	9804	TOMM20	199	translocase of outer mitochondrial membrane 20 homolog (yeast)
67967	10714	POLD3	199	polymerase (DNA-directed), delta 3, accessory subunit
11640	8165	AKAP1	199	A kinase (PRKA) anchor protein 1
14265	2332	FMR1	199	fragile X mental retardation 1
12021	580	BARD1	198	BRCA1 associated RING domain 1
12740	1364	CLDN4	198	claudin 4
76614	10989	IMMT	198	inner membrane protein, mitochondrial (mitofilin)
15937	8870	IER3	197	immediate early response 3
12189	672	BRCA1	197	breast cancer 1, early onset
56277	55076	TMEM45A	197	transmembrane protein 45A
60507	81890	QTRT1	197	queuine tRNA-ribosyltransferase 1 (tRNA-guanine transglycosylase)
66481	6227	RPS21	197	ribosomal protein S21
73158	23367	LARP1	197	La ribonucleoprotein domain family, member 1
20397	8879	SGPL1	196	sphingosine-1-phosphate lyase 1
12457	25819	CCRN4L	196	CCR4 carbon catabolite repression 4-like (S. cerevisiae)
71116	53407	STX18	196	syntaxin 18
73094	25819	CCRN4L	196	CCR4 carbon catabolite repression 4-like (S. cerevisiae)
74196	55622	TTC27	196	tetratricopeptide repeat domain 27
218035	27072	VPS41	195	vacuolar protein sorting 41 homolog (S. cerevisiae)
18567	5134	PDCD2	194	programmed cell death 2
12704	11113	CIT	194	citron (rho-interacting, serine/threonine kinase 21)
378702	10169	SERF2	194	small EDRK-rich factor 2
16508	3751	KCND2	193	potassium voltage-gated channel, Shal-related subfamily, member 2
16600	9314	KLF4	193	Kruppel-like factor 4 (gut)
18226	23636	NUP62	193	nucleoporin 62kDa
18286	4957	ODF2	193	outer dense fiber of sperm tails 2
69068	56892	C8orf4	193	chromosome 8 open reading frame 4
14204	23636	NUP62	193	nucleoporin 62kDa
20815	6732	SRPK1	192	SFRS protein kinase 1
56612	5204	PFDN5	192	prefoldin subunit 5
66905	10226	M6PRBP1	192	mannose-6-phosphate receptor binding protein 1
69923	55750	AGK	192	acylglycerol kinase
22388	9948	WDR1	191	WD repeat domain 1
66687	64786	TBC1D15	191	TBC1 domain family, member 15
67252	10486	CAP2	191	CAP, adenylate cyclase-associated protein, 2 (yeast)
77411	80004	RBM35B	191	RNA binding motif protein 35B
207182	2686	GGTL3	191	gamma-glutamyltransferase-like 3
27371	9047	SH2D2A	190	SH2 domain protein 2A
27418	4289	MKLN1	190	muskelin 1, intracellular mediator containing kelch motifs
56321	26574	AATF	190	apoptosis antagonizing transcription factor
98417	29097	CNIH4	190	cornichon homolog 4 (Drosophila)
101612	83743	GRWD1	190	glutamate-rich WD repeat containing 1
11758	9588	PRDX6	189	peroxiredoxin 6
17954	4674	NAP1L2	189	nucleosome assembly protein 1-like 2
20637	6625	SNRP70	189	small nuclear ribonucleoprotein 70kDa polypeptide (RNP antigen)
27275	26747	NUFIP1	189	nuclear fragile X mental retardation protein interacting protein 1
66340	55851	PSENEN	189	presenilin enhancer 2 homolog (C. elegans)
71793	57117	INTS12	189	integrator complex subunit 12
72748	81932	HDHD3	189	haloacid dehalogenase-like hydrolase domain containing 3
75660	55957	LIN37	189	lin-37 homolog (C. elegans)
110821	5095	PCCA	189	propionyl Coenzyme A carboxylase, alpha polypeptide
13849	2052	EPHX1	189	epoxide hydrolase 1, microsomal (xenobiotic)
21925	7125	TNNC2	188	troponin C type 2 (fast)
57837	26284	ERAL1	188	Era G-protein-like 1 (E. coli)
107686	6633	SNRPD2	188	small nuclear ribonucleoprotein D2 polypeptide 16.5kDa
14590	8836	GGH	188	gamma-glutamyl hydrolase (conjugase, folylpolygammaglutamyl hydrolase)
16780	3914	LAMB3	187	laminin, beta 3
52440	8887	TAX1BP1	187	Tax1 (human T-cell leukemia virus type I) binding protein 1
67039	58517	RBM25	187	RNA binding motif protein 25
13603	23596	OPN3	187	opsin 3 (encephalopsin, panopsin)
76479	10285	SMNDC1	186	survival motor neuron domain containing 1
110379	6396	SEC13	186	SEC13 homolog (S. cerevisiae)
20346	10371	SEMA3A	185	sema domain, immunoglobulin domain (Ig), short basic domain, secreted, (semaphorin) 3A
74648	64766	S100PBP	185	S100P binding protein
53379	3181	HNRNPA2B1	184	heterogeneous nuclear ribonucleoprotein A2/B1
56289	11186	RASSF1	184	Ras association (RalGDS/AF-6) domain family 1
56726	6451	SH3BGRL	184	SH3 domain binding glutamic acid-rich protein like
64050	8089	YEATS4	184	YEATS domain containing 4
67781	3608	ILF2	184	interleukin enhancer binding factor 2, 45kDa
76524	54982	CLN6	184	ceroid-lipofuscinosis, neuronal 6, late infantile, variant
118452	79870	BAALC	184	brain and acute leukemia, cytoplasmic
14287	2356	FPGS	184	folylpolyglutamate synthase
20657	6649	SOD3	183	superoxide dismutase 3, extracellular
52036	55291	SAPS3	183	SAPS domain family, member 3
70294	55658	RNF126	183	ring finger protein 126
83797	6602	SMARCD1	183	SWI/SNF related, matrix associated, actin dependent regulator of chromatin, subfamily d, member 1
14049	2139	EYA2	183	eyes absent homolog 2 (Drosophila)
27224	6924	TCEB3	182	transcription elongation factor B (SIII), polypeptide 3 (110kDa, elongin A)
52357	80014	WWC2	182	WW and C2 domain containing 2
60315	60314	C12orf10	182	chromosome 12 open reading frame 10
11772	161	AP2A2	181	adaptor-related protein complex 2, alpha 2 subunit
17463	5713	PSMD7	181	proteasome (prosome, macropain) 26S subunit, non-ATPase, 7
66212	10952	SEC61B	181	Sec61 beta subunit
216853	55135	WDR79	181	WD repeat domain 79
22697	7589	ZSCAN21	180	zinc finger and SCAN domain containing 21
71984	54938	SARS2	180	seryl-tRNA synthetase 2, mitochondrial
15360	3158	HMGCS2	179	3-hydroxy-3-methylglutaryl-Coenzyme A synthase 2 (mitochondrial)
18036	4793	NFKBIB	179	nuclear factor of kappa light polypeptide gene enhancer in B-cells inhibitor, beta
18588	5148	PDE6G	179	phosphodiesterase 6G, cGMP-specific, rod, gamma
19164	5663	PSEN1	179	presenilin 1 (Alzheimer disease 3)
57443	26273	FBXO3	179	F-box protein 3
18044	4800	NFYA	178	nuclear transcription factor Y, alpha
19893	6103	RPGR	178	retinitis pigmentosa GTPase regulator
20916	8803	SUCLA2	178	succinate-CoA ligase, ADP-forming, beta subunit
69596	55317	C20orf29	178	chromosome 20 open reading frame 29
71752	2976	GTF3C2	178	general transcription factor IIIC, polypeptide 2, beta 110kDa
116872	8710	SERPINB7	178	serpin peptidase inhibitor, clade B (ovalbumin), member 7
13078	1545	CYP1B1	178	cytochrome P450, family 1, subfamily B, polypeptide 1
81489	3337	DNAJB1	177	DnaJ (Hsp40) homolog, subfamily B, member 1
320982	10123	ARL4C	177	ADP-ribosylation factor-like 4C
19662	5950	RBP4	176	retinol binding protein 4, plasma
20358	57556	SEMA6A	176	sema domain, transmembrane domain (TM), and cytoplasmic domain, (semaphorin) 6A
50791	9863	MAGI2	176	membrane associated guanylate kinase, WW and PDZ domain containing 2
56374	9528	TMEM59	176	transmembrane protein 59
59092	57060	PCBP4	176	poly(rC) binding protein 4
12530	993	CDC25A	176	cell division cycle 25 homolog A (S. pombe)
68192	23484	LEPROTL1	176	leptin receptor overlapping transcript-like 1
15904	3400	ID4	175	inhibitor of DNA binding 4, dominant negative helix-loop-helix protein
19060	5536	PPP5C	175	protein phosphatase 5, catalytic subunit
21856	10469	TIMM44	175	translocase of inner mitochondrial membrane 44 homolog (yeast)
22059	7157	TP53	175	tumor protein p53 (Li-Fraumeni syndrome)
319322	10992	SF3B2	175	splicing factor 3b, subunit 2, 145kDa
17863	4602	MYB	174	v-myb myeloblastosis viral oncogene homolog (avian)
17869	4609	MYC	174	v-myc myelocytomatosis viral oncogene homolog (avian)
21415	83439	TCF7L1	174	transcription factor 7-like 1 (T-cell specific, HMG-box)
107476	31	ACACA	174	acetyl-Coenzyme A carboxylase alpha
[truncated: 4,199 more rows]

## Sheet: mESC network
Gene ID (mouse)	Gene ID (human)	Gene Symbol	Connectivity	Gene Description
20425	6470	SHMT1	1349	serine hydroxymethyltransferase 1 (soluble)
67832	55299	BXDC2	1320	brix domain containing 2
15452	3251	HPRT1	1313	hypoxanthine phosphoribosyltransferase 1 (Lesch-Nyhan syndrome)
68979	25926	NOL11	1307	nucleolar protein 11
27966	9136	RRP9	1304	RRP9, small subunit (SSU) processome component, homolog (yeast)
21915	1841	DTYMK	1297	deoxythymidylate kinase (thymidylate kinase)
67678	27258	LSM3	1293	LSM3 homolog, U6 small nuclear RNA associated (S. cerevisiae)
16418	3692	EIF6	1290	eukaryotic translation initiation factor 6
50927	4678	NASP	1284	nuclear autoantigenic sperm protein (histone-binding)
19385	5902	RANBP1	1279	RAN binding protein 1
20257	11075	STMN2	1279	stathmin-like 2
66131	54962	TIPIN	1279	TIMELESS interacting protein
15270	3014	H2AFX	1278	H2A histone family, member X
17216	4171	MCM2	1278	minichromosome maintenance complex component 2
66988	51056	LAP3	1278	leucine aminopeptidase 3
67045	55781	RIOK2	1276	RIO kinase 2 (yeast)
434401	4809	NHP2L1	1268	NHP2 non-histone chromosome protein 2-like 1 (S. cerevisiae)
67920	84549	RBM13	1267	RNA binding motif protein 13
68275	6117	RPA1	1266	replication protein A1, 70kDa
23996	5704	PSMC4	1265	proteasome (prosome, macropain) 26S subunit, ATPase, 4
70823	10042	HMG2L1	1265	high-mobility group protein 2-like 1
66282	55319	FLJ11184	1264	hypothetical protein FLJ11184
67895	5464	PPA1	1263	pyrophosphatase (inorganic) 1
28030	85476	GFM1	1262	G elongation factor, mitochondrial 1
12036	587	BCAT2	1260	branched chain aminotransferase 2, mitochondrial
56505	8607	RUVBL1	1260	RuvB-like 1 (E. coli)
56200	9188	DDX21	1259	DEAD (Asp-Glu-Ala-Asp) box polypeptide 21
66249	56902	PNO1	1258	partner of NOB1 homolog (S. cerevisiae)
14450	2618	GART	1258	phosphoribosylglycinamide formyltransferase, phosphoribosylglycinamide synthetase, phosphoribosylaminoimidazole synthetase
18226	23636	NUP62	1257	nucleoporin 62kDa
22059	7157	TP53	1254	tumor protein p53 (Li-Fraumeni syndrome)
80886	26168	SENP3	1252	SUMO1/sentrin/SMT3 specific peptidase 3
70683	27340	UTP20	1250	UTP20, small subunit (SSU) processome component, homolog (yeast)
12181	23246	BOP1	1249	block of proliferation 1
234734	16	AARS	1249	alanyl-tRNA synthetase
20024	10923	SUB1	1248	SUB1 homolog (S. cerevisiae)
68015	10131	TRAP1	1245	TNF receptor-associated protein 1
56399	10270	AKAP8	1243	A kinase (PRKA) anchor protein 8
66403	25842	ASF1A	1243	ASF1 anti-silencing function 1 homolog A (S. cerevisiae)
20022	5439	POLR2J	1242	polymerase (RNA) II (DNA directed) polypeptide J, 13.3kDa
22145	7277	TUBA4A	1241	tubulin, alpha 4a
16155	3588	IL10RB	1237	interleukin 10 receptor, beta
66165	56647	BCCIP	1236	BRCA2 and CDKN1A interacting protein
18538	5111	PCNA	1234	proliferating cell nuclear antigen
319554	3422	IDI1	1233	isopentenyl-diphosphate delta isomerase 1
26446	5691	PSMB3	1232	proteasome (prosome, macropain) subunit, beta type, 3
56390	10534	SSSCA1	1232	Sjogren syndrome/scleroderma autoantigen 1
11799	332	BIRC5	1229	baculoviral IAP repeat-containing 5 (survivin)
107071	54663	WDR74	1226	WD repeat domain 74
234023	55082	ARGLU1	1225	arginine and glutamate rich 1
66164	51388	NIP7	1224	nuclear import 7 homolog (S. cerevisiae)
100088	1104	RCC1	1224	regulator of chromosome condensation 1
27275	26747	NUFIP1	1223	nuclear fragile X mental retardation protein interacting protein 1
13823	23136	EPB41L3	1222	erythrocyte membrane protein band 4.1-like 3
56495	439	ASNA1	1221	arsA arsenite transporter, ATP-binding, homolog 1 (bacterial)
232536	60488	MRPS35	1221	mitochondrial ribosomal protein S35
14923	2987	GUK1	1220	guanylate kinase 1
21888	7091	TLE4	1220	transducin-like enhancer of split 4 (E(sp1) homolog, Drosophila)
20810	6723	SRM	1218	spermidine synthase
26426	10101	NUBP2	1217	nucleotide binding protein 2 (MinD homolog, E. coli)
68278	10212	DDX39	1216	DEAD (Asp-Glu-Ala-Asp) box polypeptide 39
104444	25996	REXO2	1216	REX2, RNA exonuclease 2 homolog (S. cerevisiae)
68184	8562	DENR	1215	density-regulated protein
14976	10471	PFDN6	1211	prefoldin subunit 6
217995	55127	HEATR1	1211	HEAT repeat containing 1
239083	57820	CCNB1IP1	1211	cyclin B1 interacting protein 1
12729	56650	CLDND1	1210	claudin domain containing 1
12729	56650	CLDND1	1210	claudin domain containing 1
21937	7132	TNFRSF1A	1209	tumor necrosis factor receptor superfamily, member 1A
223691	51386	EIF3EIP	1208	eukaryotic translation initiation factor 3, subunit E interacting protein
67207	27257	LSM1	1207	LSM1 homolog, U6 small nuclear RNA associated (S. cerevisiae)
70223	4677	NARS	1207	asparaginyl-tRNA synthetase
60507	81890	QTRT1	1206	queuine tRNA-ribosyltransferase 1 (tRNA-guanine transglycosylase)
18195	4905	NSF	1205	N-ethylmaleimide-sensitive factor
102614	54913	RPP25	1205	ribonuclease P/MRP 25kDa subunit
235036	56342	PPAN	1205	peter pan homolog (Drosophila)
98985	10978	CLP1	1204	CLP1, cleavage and polyadenylation factor I subunit, homolog (S. cerevisiae)
18109	4613	MYCN	1203	v-myc myelocytomatosis viral related oncogene, neuroblastoma derived (avian)
100608	79050	NOC4L	1203	nucleolar complex associated 4 homolog (S. cerevisiae)
225363	2107	ETF1	1203	eukaryotic translation termination factor 1
276770	1984	EIF5A	1203	eukaryotic translation initiation factor 5A
18673	5245	PHB	1202	prohibitin
18393	4999	ORC2L	1201	origin recognition complex, subunit 2-like (yeast)
74111	9904	RBM19	1199	RNA binding motif protein 19
56075	23590	PDSS1	1198	prenyl (decaprenyl) diphosphate synthase, subunit 1
12466	908	CCT6A	1198	chaperonin containing TCP1, subunit 6A (zeta 1)
67897	8731	RNMT	1197	RNA (guanine-7-) methyltransferase
217011	54475	NLE1	1197	notchless homolog 1 (Drosophila)
21849	10155	TRIM28	1196	tripartite motif-containing 28
231452	55153	SDAD1	1196	SDA1 domain containing 1
52874	9933	KIAA0020	1195	KIAA0020
110109	4839	NOL1	1195	nucleolar protein 1, 120kDa
17827	4580	MTX1	1193	metaxin 1
68147	54433	NOLA1	1193	nucleolar protein family A, member 1 (H/ACA small nucleolar RNPs)
66997	5718	PSMD12	1192	proteasome (prosome, macropain) 26S subunit, non-ATPase, 12
27979	8662	EIF3B	1191	eukaryotic translation initiation factor 3, subunit B
28126	51491	HSPC111	1191	hypothetical protein HSPC111
13685	1978	EIF4EBP1	1191	eukaryotic translation initiation factor 4E binding protein 1
12406	871	SERPINH1	1190	serpin peptidase inhibitor, clade H (heat shock protein 47), member 1, (collagen binding protein 1)
225027	6432	SFRS7	1190	splicing factor, arginine/serine-rich 7, 35kDa
16818	3932	LCK	1189	lymphocyte-specific protein tyrosine kinase
23825	8815	BANF1	1188	barrier to autointegration factor 1
68493	29078	C6orf66	1186	chromosome 6 open reading frame 66
69274	10217	CTDSPL	1185	CTD (carboxy-terminal domain, RNA polymerase II, polypeptide A) small phosphatase-like
71805	9688	NUP93	1184	nucleoporin 93kDa
16419	3693	ITGB5	1183	integrin, beta 5
192170	9775	EIF4A3	1183	eukaryotic translation initiation factor 4A, isoform 3
13877	2079	ERH	1183	enhancer of rudimentary homolog (Drosophila)
102060	90480	GADD45GIP1	1182	growth arrest and DNA-damage-inducible, gamma interacting protein 1
26905	1968	EIF2S3	1180	eukaryotic translation initiation factor 2, subunit 3 gamma, 52kDa
227715	23404	EXOSC2	1180	exosome component 2
22224	9100	USP10	1176	ubiquitin specific peptidase 10
50995	10054	UBA2	1175	ubiquitin-like modifier activating enzyme 2
68572	3396	ICT1	1174	immature colon carcinoma transcript 1
66942	8886	DDX18	1173	DEAD (Asp-Glu-Ala-Asp) box polypeptide 18
68612	11065	UBE2C	1171	ubiquitin-conjugating enzyme E2C
51788	3015	H2AFZ	1170	H2A histone family, member Z
66141	10410	IFITM3	1170	interferon induced transmembrane protein 3 (1-8U)
59028	10171	RCL1	1169	RNA terminal phosphate cyclase-like 1
56207	51377	UCHL5	1168	ubiquitin carboxyl-terminal hydrolase L5
11614	190	NR0B1	1167	nuclear receptor subfamily 0, group B, member 1
232210	56941	C3orf37	1167	chromosome 3 open reading frame 37
69956	55037	PTCD3	1161	Pentatricopeptide repeat domain 3
66998	5711	PSMD5	1159	proteasome (prosome, macropain) 26S subunit, non-ATPase, 5
56088	8624	PSMG1	1157	proteasome (prosome, macropain) assembly chaperone 1
57342	55742	PARVA	1157	parvin, alpha
19075	5557	PRIM1	1153	primase, DNA, polypeptide 1 (49kDa)
74254	11321	XAB1	1153	XPA binding protein 1, GTPase
76936	4670	HNRPM	1153	heterogeneous nuclear ribonucleoprotein M
66223	51318	MRPL35	1151	mitochondrial ribosomal protein L35
68058	9557	CHD1L	1149	chromodomain helicase DNA binding protein 1-like
72416	10128	LRPPRC	1149	leucine-rich PPR-motif containing
56282	6182	MRPL12	1148	mitochondrial ribosomal protein L12
75062	10946	SF3A3	1148	splicing factor 3a, subunit 3, 60kDa
12034	11331	PHB2	1145	prohibitin 2
20656	6648	SOD2	1145	superoxide dismutase 2, mitochondrial
22143	10376	TUBA1B	1145	tubulin, alpha 1b
66422	79077	XTP3TPA	1145	XTP3-transactivated protein A
67669	51501	C11orf73	1144	chromosome 11 open reading frame 73
14229	2289	FKBP5	1144	FK506 binding protein 5
51886	8880	FUBP1	1141	far upstream element (FUSE) binding protein 1
217737	10598	AHSA1	1141	AHA1, activator of heat shock 90kDa protein ATPase homolog 1 (yeast)
433759	3065	HDAC1	1141	histone deacetylase 1
67117	6990	DYNLT3	1140	dynein, light chain, Tctex-type 3
16434	3704	ITPA	1139	inosine triphosphatase (nucleoside triphosphate pyrophosphatase)
13829	2039	EPB49	1139	erythrocyte membrane protein band 4.9 (dematin)
27267	833	CARS	1138	cysteinyl-tRNA synthetase
66101	10465	PPIH	1138	peptidylprolyl isomerase H (cyclophilin H)
223453	1611	DAP	1138	death-associated protein
69736	79023	NUP37	1137	nucleoporin 37kDa
14701	55970	GNG12	1137	guanine nucleotide binding protein (G protein), gamma 12
11834	9716	AQR	1133	aquarius homolog (mouse)
11520	123	ADFP	1133	adipose differentiation-related protein
98758	3185	HNRPF	1132	heterogeneous nuclear ribonucleoprotein F
66622	55148	C14orf130	1130	chromosome 14 open reading frame 130
21815	7050	TGIF1	1128	TGFB-induced factor homeobox 1
24015	6059	ABCE1	1127	ATP-binding cassette, sub-family E (OABP), member 1
11532	128	ADH5	1127	alcohol dehydrogenase 5 (class III), chi polypeptide
56086	6418	SET	1125	SET translocation (myeloid leukemia-associated)
56428	23788	MTCH2	1125	mitochondrial carrier homolog 2 (C. elegans)
68653	25813	SAMM50	1125	sorting and assembly machinery component 50 homolog (S. cerevisiae)
68988	26121	PRPF31	1125	PRP31 pre-mRNA processing factor 31 homolog (S. cerevisiae)
231440	25849	DKFZP564O0823	1125	DKFZP564O0823 protein
11747	308	ANXA5	1124	annexin A5
20392	8910	SGCE	1124	sarcoglycan, epsilon
20135	6241	RRM2	1122	ribonucleotide reductase M2 polypeptide
27993	92856	IMP4	1121	IMP4, U3 small nucleolar ribonucleoprotein, homolog (yeast)
66590	2193	FARSA	1120	phenylalanyl-tRNA synthetase, alpha subunit
12874	1362	CPD	1120	carboxypeptidase D
110960	6897	TARS	1120	threonyl-tRNA synthetase
17218	4174	MCM5	1119	minichromosome maintenance complex component 5
66446	23016	EXOSC7	1117	exosome component 7
68626	60528	ELAC2	1116	elaC homolog 2 (E. coli)
20587	6598	SMARCB1	1115	SWI/SNF related, matrix associated, actin dependent regulator of chromatin, subfamily b, member 1
20174	10856	RUVBL2	1114	RuvB-like 2 (E. coli)
69920	5438	POLR2I	1113	polymerase (RNA) II (DNA directed) polypeptide I, 14.5kDa
109075	54512	EXOSC4	1113	exosome component 4
20878	6790	AURKA	1112	aurora kinase A
29859	25830	SULT4A1	1111	sulfotransferase family 4A, member 1
12759	1191	CLU	1111	clusterin
15526	3313	HSPA9	1109	heat shock 70kDa protein 9 (mortalin)
353172	2617	GARS	1108	glycyl-tRNA synthetase
13684	1977	EIF4E	1108	eukaryotic translation initiation factor 4E
108121	7307	U2AF1	1107	U2 small nuclear RNA auxiliary factor 1
233870	7284	TUFM	1107	Tu translation elongation factor, mitochondrial
17344	9063	PIAS2	1105	protein inhibitor of activated STAT, 2
50783	25804	LSM4	1105	LSM4 homolog, U6 small nuclear RNA associated (S. cerevisiae)
68219	11051	NUDT21	1105	nudix (nucleoside diphosphate linked moiety X)-type motif 21
70572	3843	RANBP5	1105	RAN binding protein 5
21432	8115	TCL1A	1103	T-cell leukemia/lymphoma 1A
70025	11332	ACOT7	1102	acyl-CoA thioesterase 7
98766	10422	UBAC1	1102	UBA domain containing 1
67332	6634	SNRPD3	1101	small nuclear ribonucleoprotein D3 polypeptide 18kDa
11640	8165	AKAP1	1101	A kinase (PRKA) anchor protein 1
66235	1964	EIF1AX	1100	eukaryotic translation initiation factor 1A, X-linked
66973	28973	MRPS18B	1100	mitochondrial ribosomal protein S18B
26427	90993	CREB3L1	1098	cAMP responsive element binding protein 3-like 1
14567	2664	GDI1	1098	GDP dissociation inhibitor 1
66242	51021	MRPS16	1096	mitochondrial ribosomal protein S16
213895	9790	BMS1	1096	BMS1 homolog, ribosome assembly protein (yeast)
56436	11047	ADRM1	1095	adhesion regulating molecule 1
19348	10112	KIF20A	1094	kinesin family member 20A
69902	51154	MRTO4	1094	mRNA turnover 4 homolog (S. cerevisiae)
231329	5431	POLR2B	1094	polymerase (RNA) II (DNA directed) polypeptide B, 140kDa
74776	27068	PPA2	1093	pyrophosphatase (inorganic) 2
59014	23212	RRS1	1092	RRS1 ribosome biogenesis regulator homolog (S. cerevisiae)
70767	9129	PRPF3	1091	PRP3 pre-mRNA processing factor 3 homolog (S. cerevisiae)
22695	7538	ZFP36	1090	zinc finger protein 36, C3H type, homolog (mouse)
30877	26354	GNL3	1090	guanine nucleotide binding protein-like 3 (nucleolar)
12412	10951	CBX1	1089	chromobox homolog 1 (HP1 beta homolog Drosophila )
67052	10403	NDC80	1089	NDC80 homolog, kinetochore complex component (S. cerevisiae)
380773	81892	C14orf156	1089	chromosome 14 open reading frame 156
14775	2876	GPX1	1088	glutathione peroxidase 1
12224	688	KLF5	1087	Kruppel-like factor 5 (intestinal)
71780	51477	ISYNA1	1087	myo-inositol 1-phosphate synthase A1
26433	8985	PLOD3	1085	procollagen-lysine, 2-oxoglutarate 5-dioxygenase 3
26572	8533	COPS3	1085	COP9 constitutive photomorphogenic homolog subunit 3 (Arabidopsis)
231872	7965	JTV1	1085	JTV1 gene
218973	11169	WDHD1	1084	WD repeat and HMG-box DNA binding protein 1
18974	5427	POLE2	1083	polymerase (DNA directed), epsilon 2 (p59 subunit)
18477	5052	PRDX1	1082	peroxiredoxin 1
16598	10365	KLF2	1081	Kruppel-like factor 2 (lung)
18452	8974	P4HA2	1081	procollagen-proline, 2-oxoglutarate 4-dioxygenase (proline 4-hydroxylase), alpha polypeptide II
14208	5496	PPM1G	1081	protein phosphatase 1G (formerly 2C), magnesium-dependent, gamma isoform
27407	10061	ABCF2	1079	ATP-binding cassette, sub-family F (GCN20), member 2
69612	54934	C12orf41	1079	chromosome 12 open reading frame 41
67134	10528	NOL5A	1078	nucleolar protein 5A (56kDa with KKE/D repeat)
22139	7276	TTR	1077	transthyretin (prealbumin, amyloidosis type I)
12010	567	B2M	1076	beta-2-microglobulin
69178	27131	SNX5	1074	sorting nexin 5
19662	5950	RBP4	1072	retinol binding protein 4, plasma
56215	22985	ACIN1	1072	apoptotic chromatin condensation inducer 1
73192	11260	XPOT	1072	exportin, tRNA (nuclear export receptor for tRNAs)
71745	8453	CUL2	1069	cullin 2
105785	11015	KDELR3	1068	KDEL (Lys-Asp-Glu-Leu) endoplasmic reticulum protein retention receptor 3
17975	4691	NCL	1067	nucleolin
24030	6183	MRPS12	1067	mitochondrial ribosomal protein S12
54409	10266	RAMP2	1067	receptor (G protein-coupled) activity modifying protein 2
16468	3720	JARID2	1066	jumonji, AT rich interactive domain 2
60365	9939	RBM8A	1066	RNA binding motif protein 8A
66419	65003	MRPL11	1066	mitochondrial ribosomal protein L11
76709	10109	ARPC2	1066	actin related protein 2/3 complex, subunit 2, 34kDa
26442	5686	PSMA5	1065	proteasome (prosome, macropain) subunit, alpha type, 5
59044	55819	RNF130	1065	ring finger protein 130
107272	29968	PSAT1	1064	phosphoserine aminotransferase 1
17215	4172	MCM3	1063	minichromosome maintenance complex component 3
18081	4814	NINJ1	1062	ninjurin 1
76479	10285	SMNDC1	1062	survival motor neuron domain containing 1
18807	23646	PLD3	1060	phospholipase D family, member 3
27374	10419	PRMT5	1060	protein arginine methyltransferase 5
65961	57050	UTP3	1058	UTP3, small subunit (SSU) processome component, homolog (S. cerevisiae)
66413	9861	PSMD6	1058	proteasome (prosome, macropain) 26S subunit, non-ATPase, 6
109006	57019	CIAPIN1	1058	cytokine induced apoptosis inhibitor 1
14734	2719	GPC3	1058	glypican 3
20383	6428	SFRS3	1057	splicing factor, arginine/serine-rich 3
69833	5435	POLR2F	1057	polymerase (RNA) II (DNA directed) polypeptide F
83701	51593	ARS2	1056	arsenate resistance protein 2
67681	29074	MRPL18	1055	mitochondrial ribosomal protein L18
14472	2637	GBX2	1055	gastrulation brain homeobox 2
16002	3481	IGF2	1054	insulin-like growth factor 2 (somatomedin A)
54169	23522	MYST4	1054	MYST histone acetyltransferase (monocytic leukemia) 4
64934	23481	PES1	1054	pescadillo homolog 1, containing BRCT domain (zebrafish)
219072	54930	C14orf94	1053	chromosome 14 open reading frame 94
13619	1911	PHC1	1053	polyhomeotic homolog 1 (Drosophila)
19184	5705	PSMC5	1052	proteasome (prosome, macropain) 26S subunit, ATPase, 5
11370	37	ACADVL	1052	acyl-Coenzyme A dehydrogenase, very long chain
231327	5471	PPAT	1052	phosphoribosyl pyrophosphate amidotransferase
22321	7407	VARS	1051	valyl-tRNA synthetase
56358	51226	COPZ2	1050	coatomer protein complex, subunit zeta 2
64383	22933	SIRT2	1049	sirtuin (silent mating type information regulation 2 homolog) 2 (S. cerevisiae)
17535	4361	MRE11A	1048	MRE11 meiotic recombination 11 homolog A (S. cerevisiae)
21769	60685	ZFAND3	1048	zinc finger, AN1-type domain 3
52633	56954	NIT2	1048	nitrilase family, member 2
74196	55622	TTC27	1048	tetratricopeptide repeat domain 27
20016	9533	POLR1C	1047	polymerase (RNA) I polypeptide C, 30kDa
26432	5352	PLOD2	1047	procollagen-lysine, 2-oxoglutarate 5-dioxygenase 2
50883	11200	CHEK2	1047	CHK2 checkpoint homolog (S. pombe)
70790	51366	UBR5	1046	ubiquitin protein ligase E3 component n-recognin 5
230935	55735	DNAJC11	1046	DnaJ (Hsp40) homolog, subfamily C, member 11
226169	23082	PPRC1	1045	peroxisome proliferator-activated receptor gamma, coactivator-related 1
21357	6895	TARBP2	1044	TAR (HIV-1) RNA binding protein 2
12338	827	CAPN6	1044	calpain 6
53600	10431	TIMM23	1044	translocase of inner mitochondrial membrane 23 homolog (yeast)
320394	80152	CENPT	1043	centromere protein T
14251	10211	FLOT1	1043	flotillin 1
14718	2805	GOT1	1043	glutamic-oxaloacetic transaminase 1, soluble (aspartate aminotransferase 1)
11928	476	ATP1A1	1041	ATPase, Na+/K+ transporting, alpha 1 polypeptide
53605	4673	NAP1L1	1041	nucleosome assembly protein 1-like 1
12237	9184	BUB3	1040	BUB3 budding uninhibited by benzimidazoles 3 homolog (yeast)
66448	55052	MRPL20	1039	mitochondrial ribosomal protein L20
56459	10055	SAE1	1038	SUMO1 activating enzyme subunit 1
19060	5536	PPP5C	1037	protein phosphatase 5, catalytic subunit
64424	64425	POLR1E	1037	polymerase (RNA) I polypeptide E, 53kDa
269951	3418	IDH2	1037	isocitrate dehydrogenase 2 (NADP+), mitochondrial
11820	351	APP	1036	amyloid beta (A4) precursor protein (peptidase nexin-II, Alzheimer disease)
23849	1316	KLF6	1036	Kruppel-like factor 6
23988	5300	PIN1	1035	protein (peptidylprolyl cis/trans isomerase) NIMA-interacting 1
11576	174	AFP	1035	alpha-fetoprotein
223499	25879	WDSOF1	1034	WD repeats and SOF1 domain containing
17869	4609	MYC	1033	v-myc myelocytomatosis viral oncogene homolog (avian)
77591	1662	DDX10	1033	DEAD (Asp-Glu-Ala-Asp) box polypeptide 10
98733	23363	OBSL1	1033	obscurin-like 1
50529	51081	MRPS7	1032	mitochondrial ribosomal protein S7
71919	79657	RPAP3	1032	RNA polymerase II associated protein 3
68421	55788	LMBRD1	1031	LMBR1 domain containing 1
12321	813	CALU	1030	calumenin
12462	7203	CCT3	1030	chaperonin containing TCP1, subunit 3 (gamma)
77590	51363	GALNAC4S-6ST	1030	B cell RAG associated protein
70024	55388	MCM10	1027	minichromosome maintenance complex component 10
52530	55651	NOLA2	1026	nucleolar protein family A, member 2 (H/ACA small nucleolar RNPs)
67270	28977	MRPL42	1026	mitochondrial ribosomal protein L42
16865	1939	LGTN	1025	ligatin
70465	79084	WDR77	1025	WD repeat domain 77
22271	7378	UPP1	1024	uridine phosphorylase 1
22680	7756	ZNF207	1024	zinc finger protein 207
20867	10963	STIP1	1023	stress-induced-phosphoprotein 1 (Hsp70/Hsp90-organizing protein)
67547	64116	SLC39A8	1020	solute carrier family 39 (zinc transporter), member 8
68183	10286	BCAS2	1020	breast carcinoma amplified sequence 2
12040	594	BCKDHB	1018	branched chain keto acid dehydrogenase E1, beta polypeptide (maple syrup urine disease)
94352	4017	LOXL2	1018	lysyl oxidase-like 2
68734	55671	SMEK1	1017	SMEK homolog 1, suppressor of mek1 (Dictyostelium)
69225	55739	FLJ10769	1017	hypothetical protein FLJ10769
67465	10291	SF3A1	1015	splicing factor 3a, subunit 1, 120kDa
108037	6472	SHMT2	1015	serine hydroxymethyltransferase 2 (mitochondrial)
78655	8669	EIF3J	1014	eukaryotic translation initiation factor 3, subunit J
50528	7113	TMPRSS2	1012	transmembrane protease, serine 2
108075	8425	LTBP4	1012	latent transforming growth factor beta binding protein 4
14778	2878	GPX3	1011	glutathione peroxidase 3 (plasma)
20462	6434	SFRS10	1011	splicing factor, arginine/serine-rich 10 (transformer 2 homolog, Drosophila)
269113	53371	NUP54	1011	nucleoporin 54kDa
66181	55505	NOLA3	1010	nucleolar protein family A, member 3 (H/ACA small nucleolar RNPs)
67014	84864	MINA	1009	MYC induced nuclear antigen
93762	8467	SMARCA5	1009	SWI/SNF related, matrix associated, actin dependent regulator of chromatin, subfamily a, member 5
13836	1969	EPHA2	1009	EPH receptor A2
16010	3487	IGFBP4	1008	insulin-like growth factor binding protein 4
17149	4116	MAGOH	1005	mago-nashi homolog, proliferation-associated (Drosophila)
18813	5036	PA2G4	1005	proliferation-associated 2G4, 38kDa
19179	5700	PSMC1	1004	proteasome (prosome, macropain) 26S subunit, ATPase, 1
56292	8260	ARD1A	1002	ARD1 homolog A, N-acetyltransferase (S. cerevisiae)
69534	60370	AVPI1	1002	arginine vasopressin-induced 1
13017	1488	CTBP2	1000	C-terminal binding protein 2
57436	23710	GABARAPL1	998	GABA(A) receptor-associated protein like 1
12469	10694	CCT8	998	chaperonin containing TCP1, subunit 8 (theta)
13626	8726	EED	998	embryonic ectoderm development
99480	30836	DNTTIP2	997	deoxynucleotidyltransferase, terminal, interacting protein 2
235441	9960	USP3	997	ubiquitin specific peptidase 3
22608	4904	YBX1	996	Y box binding protein 1
13030	1508	CTSB	996	cathepsin B
234865	55746	NUP133	996	nucleoporin 133kDa
16432	9445	ITM2B	995	integral membrane protein 2B
18451	5033	P4HA1	995	procollagen-proline, 2-oxoglutarate 4-dioxygenase (proline 4-hydroxylase), alpha polypeptide I
71974	10196	PRMT3	995	protein arginine methyltransferase 3
103468	57122	NUP107	995	nucleoporin 107kDa
12607	10153	CEBPZ	994	CCAAT/enhancer binding protein zeta
102334	55608	ANKRD10	994	ankyrin repeat domain 10
19069	4927	NUP88	993	nucleoporin 88kDa
252870	7874	USP7	993	ubiquitin specific peptidase 7 (herpes virus-associated)
13665	1965	EIF2S1	993	eukaryotic translation initiation factor 2, subunit 1 alpha, 35kDa
15469	3276	PRMT1	992	protein arginine methyltransferase 1
12215	682	BSG	992	basigin (Ok blood group)
56407	26133	TRPC4AP	992	transient receptor potential cation channel, subfamily C, member 4 associated protein
327762	1763	DNA2L	992	DNA2 DNA replication helicase 2-like (yeast)
56095	117246	FTSJ3	991	FtsJ homolog 3 (E. coli)
52637	55847	CISD1	989	CDGSH iron sulfur domain 1
53614	8434	RECK	989	reversion-inducing-cysteine-rich protein with kazal motifs
109801	2739	GLO1	989	glyoxalase I
20751	6697	SPR	988	sepiapterin reductase (7,8-dihydrobiopterin:NADP+ oxidoreductase)
20750	6696	SPP1	987	secreted phosphoprotein 1 (osteopontin, bone sialoprotein I, early T-lymphocyte activation 1)
12306	302	ANXA2	987	annexin A2
110074	1854	DUT	987	dUTP pyrophosphatase
18392	4998	ORC1L	986	origin recognition complex, subunit 1-like (yeast)
19172	5692	PSMB4	984	proteasome (prosome, macropain) subunit, beta type, 4
114584	1192	CLIC1	984	chloride intracellular channel 1
224092	55341	LSG1	984	large subunit GTPase 1 homolog (S. cerevisiae)
66549	55109	AGGF1	983	angiogenic factor with G patch and FHA domains 1
231887	11333	PDAP1	982	PDGFA associated protein 1
66420	5434	POLR2E	981	polymerase (RNA) II (DNA directed) polypeptide E, 25kDa
56284	9801	MRPL19	980	mitochondrial ribosomal protein L19
19361	5888	RAD51	979	RAD51 homolog (RecA homolog, E. coli) (S. cerevisiae)
209357	2967	GTF2H3	979	general transcription factor IIH, polypeptide 3, 34kDa
20363	6414	SEPP1	978	selenoprotein P, plasma, 1
12577	1028	CDKN1C	978	cyclin-dependent kinase inhibitor 1C (p57, Kip2)
72515	23160	WDR43	978	WD repeat domain 43
11951	516	ATP5G1	977	ATP synthase, H+ transporting, mitochondrial F0 complex, subunit C1 (subunit 9)
67763	5635	PRPSAP1	977	phosphoribosyl pyrophosphate synthetase-associated protein 1
15366	3161	HMMR	976	hyaluronan-mediated motility receptor (RHAMM)
18432	10514	MYBBP1A	976	MYB binding protein (P160) 1a
69072	10969	EBNA1BP2	976	EBNA1 binding protein 2
227292	58190	CTDSP1	975	CTD (carboxy-terminal domain, RNA polymerase II, polypeptide A) small phosphatase 1
15110	9421	HAND1	974	heart and neural crest derivatives expressed 1
13445	8099	CDK2AP1	973	CDK2-associated protein 1
56321	26574	AATF	972	apoptosis antagonizing transcription factor
23881	9908	G3BP2	970	GTPase activating protein (SH3 domain) binding protein 2
54387	8888	MCM3AP	970	minichromosome maintenance complex component 3 associated protein
55938	55937	APOM	970	apolipoprotein M
17463	5713	PSMD7	968	proteasome (prosome, macropain) 26S subunit, non-ATPase, 7
75619	22868	FASTKD2	968	FAST kinase domains 2
109672	1528	CYB5A	968	cytochrome b5 type A (microsomal)
18045	4801	NFYB	967	nuclear transcription factor Y, beta
11806	335	APOA1	965	apolipoprotein A-I
53414	705	BYSL	965	bystin-like
66427	80777	CYB5B	965	cytochrome b5 type B (outer mitochondrial membrane)
67963	10577	NPC2	965	Niemann-Pick disease, type C2
22596	7520	XRCC5	964	X-ray repair complementing defective repair in Chinese hamster cells 5 (double-strand-break rejoining; Ku autoantigen, 80kDa)
57320	11315	PARK7	964	Parkinson disease (autosomal recessive, early onset) 7
68981	6627	SNRPA1	964	small nuclear ribonucleoprotein polypeptide A'
19156	5660	PSAP	963	prosaposin (variant Gaucher disease and variant metachromatic leukodystrophy)
12465	22948	CCT5	963	chaperonin containing TCP1, subunit 5 (epsilon)
64655	56945	MRPS22	963	mitochondrial ribosomal protein S22
13506	1824	DSC2	962	desmocollin 2
65020	10782	ZNF274	961	zinc finger protein 274
70285	80135	BXDC5	961	brix domain containing 5
77626	55627	SMPD4	961	sphingomyelin phosphodiesterase 4, neutral membrane (neutral sphingomyelinase-3)
13063	54205	CYCS	961	cytochrome c, somatic
104458	5917	RARS	960	arginyl-tRNA synthetase
270058	55201	MAP1S	960	microtubule-associated protein 1S
17448	4191	MDH2	959	malate dehydrogenase 2, NAD (mitochondrial)
16906	4001	LMNB1	957	lamin B1
22359	7436	VLDLR	957	very low density lipoprotein receptor
56070	10915	TCERG1	957	transcription elongation regulator 1
13132	1601	DAB2	956	disabled homolog 2, mitogen-responsive phosphoprotein (Drosophila)
56354	7266	DNAJC7	955	DnaJ (Hsp40) homolog, subfamily C, member 7
67870	58478	ENOPH1	954	enolase-phosphatase 1
20382	6427	SFRS2	953	splicing factor, arginine/serine-rich 2
68137	10945	KDELR1	952	KDEL (Lys-Asp-Glu-Leu) endoplasmic reticulum protein retention receptor 1
15364	8091	HMGA2	951	high mobility group AT-hook 2
69716	9319	TRIP13	951	thyroid hormone receptor interactor 13
71702	988	CDC5L	951	CDC5 cell division cycle 5-like (S. pombe)
212627	5636	PRPSAP2	951	phosphoribosyl pyrophosphate synthetase-associated protein 2
56452	23594	ORC6L	950	origin recognition complex, subunit 6 like (yeast)
217031	6871	TADA2L	950	transcriptional adaptor 2 (ADA2 homolog, yeast)-like
12236	701	BUB1B	948	BUB1 budding uninhibited by benzimidazoles 1 homolog beta (yeast)
54366	8727	CTNNAL1	948	catenin (cadherin-associated protein), alpha-like 1
26940	51295	ECSIT	946	ECSIT homolog (Drosophila)
14972	3105	HLA-A	945	major histocompatibility complex, class I, A
14972	3105	HLA-A	945	major histocompatibility complex, class I, A
13664	9086	EIF1AY	945	eukaryotic translation initiation factor 1A, Y-linked
27398	51069	MRPL2	944	mitochondrial ribosomal protein L2
14465	2627	GATA6	944	GATA binding protein 6
18595	5156	PDGFRA	943	platelet-derived growth factor receptor, alpha polypeptide
19355	5810	RAD1	943	RAD1 homolog (S. pombe)
26443	5687	PSMA6	943	proteasome (prosome, macropain) subunit, alpha type, 6
67223	51018	RRP15	943	ribosomal RNA processing 15 homolog (S. cerevisiae)
68730	64118	DUS1L	943	dihydrouridine synthase 1-like (S. cerevisiae)
64294	81618	ITM2C	942	integral membrane protein 2C
22223	7345	UCHL1	940	ubiquitin carboxyl-terminal esterase L1 (ubiquitin thiolesterase)
66592	30968	STOML2	940	stomatin (EPB72)-like 2
99982	23028	AOF2	940	amine oxidase (flavin containing) domain 2
19384	5901	RAN	935	RAN, member RAS oncogene family
21453	6949	TCOF1	935	Treacher Collins-Franceschetti syndrome 1
54411	537	ATP6AP1	934	ATPase, H+ transporting, lysosomal accessory protein 1
107995	991	CDC20	934	cell division cycle 20 homolog (S. cerevisiae)
66077	54998	AURKAIP1	933	aurora kinase A interacting protein 1
67345	26091	HERC4	933	hect domain and RLD 4
20603	6611	SMS	932	spermine synthase
67247	54996	MOSC2	932	MOCO sulphurase C-terminal domain containing 2
15939	51278	IER5	931	immediate early response 5
72787	55706	TMEM48	931	transmembrane protein 48
14281	2353	FOS	931	v-fos FBJ murine osteosarcoma viral oncogene homolog
66971	51654	CDK5RAP1	930	CDK5 regulatory subunit associated protein 1
56212	391	RHOG	928	ras homolog gene family, member G (rho G)
67059	29789	OLA1	928	Obg-like ATPase 1
140570	23654	PLXNB2	928	plexin B2
18791	5327	PLAT	927	plasminogen activator, tissue
70356	6767	ST13	927	suppression of tumorigenicity 13 (colon carcinoma) (Hsp70 interacting protein)
234371	54929	TMEM161A	927	transmembrane protein 161A
18550	5045	FURIN	926	furin (paired basic amino acid cleaving enzyme)
19166	5683	PSMA2	926	proteasome (prosome, macropain) subunit, alpha type, 2
67887	51669	TMEM66	926	transmembrane protein 66
228889	55661	DDX27	926	DEAD (Asp-Glu-Ala-Asp) box polypeptide 27
229534	57326	PBXIP1	926	pre-B-cell leukemia homeobox interacting protein 1
66870	26135	SERBP1	924	SERPINE1 mRNA binding protein 1
68118	60673	C12orf44	924	chromosome 12 open reading frame 44
445007	79902	NUP85	924	nucleoporin 85kDa
14852	2935	GSPT1	923	G1 to S phase transition 1
19139	5631	PRPS1	922	phosphoribosyl pyrophosphate synthetase 1
51797	1503	CTPS	921	CTP synthase
56449	8531	CSDA	921	cold shock domain protein A
66111	23423	TMED3	921	transmembrane emp24 protein transport domain containing 3
13494	4733	DRG1	921	developmentally regulated GTP binding protein 1
18260	4950	OCLN	919	occludin
53323	3093	HIP2	918	huntingtin interacting protein 2
12428	890	CCNA2	918	cyclin A2
212528	55621	TRMT1	918	TRM1 tRNA methyltransferase 1 homolog (S. cerevisiae)
17254	6520	SLC3A2	917	solute carrier family 3 (activators of dibasic and neutral amino acid transport), member 2
24064	10253	SPRY2	914	sprouty homolog 2 (Drosophila)
69276	7095	TLOC1	914	translocation protein 1
57750	55759	WDR12	912	WD repeat domain 12
53378	6386	SDCBP	908	syndecan binding protein (syntenin)
60406	8819	SAP30	907	Sin3A-associated protein, 30kDa
224742	23	ABCF1	907	ATP-binding cassette, sub-family F (GCN20), member 1
227613	10383	TUBB2C	907	tubulin, beta 2C
238055	338	APOB	907	apolipoprotein B (including Ag(x) antigen)
15115	3035	HARS	906	histidyl-tRNA synthetase
16889	3988	LIPA	906	lipase A, lysosomal acid, cholesterol esterase (Wolman disease)
12593	9425	CDYL	905	chromodomain protein, Y-like
21816	7051	TGM1	904	transglutaminase 1 (K polypeptide epidermal type I, protein-glutamine-gamma-glutamyltransferase)
12812	8161	COIL	904	coilin
110750	1434	CSE1L	904	CSE1 chromosome segregation 1-like (yeast)
216440	10956	OS9	904	amplified in osteosarcoma
26939	55718	POLR3E	903	polymerase (RNA) III (DNA directed) polypeptide E (80kD)
66824	29108	PYCARD	902	PYD and CARD domain containing
213539	9532	BAG2	901	BCL2-associated athanogene 2
18438	5025	P2RX4	899	purinergic receptor P2X, ligand-gated ion channel, 4
21781	7027	TFDP1	899	transcription factor Dp-1
23999	11344	TWF2	897	twinfilin, actin-binding protein, homolog 2 (Drosophila)
13082	1592	CYP26A1	897	cytochrome P450, family 26, subfamily A, polypeptide 1
226419	8444	DYRK3	897	dual-specificity tyrosine-(Y)-phosphorylation regulated kinase 3
13722	9255	SCYE1	897	small inducible cytokine subfamily E, member 1 (endothelial monocyte-activating)
11758	9588	PRDX6	896	peroxiredoxin 6
234069	55795	PCID2	896	PCI domain containing 2
107686	6633	SNRPD2	894	small nuclear ribonucleoprotein D2 polypeptide 16.5kDa
11792	328	APEX1	893	APEX nuclease (multifunctional DNA repair enzyme) 1
50492	7064	THOP1	893	thimet oligopeptidase 1
66656	1936	EEF1D	893	eukaryotic translation elongation factor 1 delta (guanine nucleotide exchange protein)
17768	10797	MTHFD2	892	methylenetetrahydrofolate dehydrogenase (NADP+ dependent) 2, methenyltetrahydrofolate cyclohydrolase
20639	6629	SNRPB2	892	small nuclear ribonucleoprotein polypeptide B''
54673	51100	SH3GLB1	892	SH3-domain GRB2-like endophilin B1
65107	26020	LRP10	892	low density lipoprotein receptor-related protein 10
57753	64318	NOC3L	891	nucleolar complex associated 3 homolog (S. cerevisiae)
72198	23517	SKIV2L2	891	superkiller viralicidic activity 2-like 2 (S. cerevisiae)
75710	10137	RBM12	891	RNA binding motif protein 12
93765	7334	UBE2N	891	ubiquitin-conjugating enzyme E2N (UBC13 homolog, yeast)
18826	3936	LCP1	890	lymphocyte cytosolic protein 1 (L-plastin)
11566	159	ADSS	890	adenylosuccinate synthase
56403	10492	SYNCRIP	889	synaptotagmin binding, cytoplasmic RNA interacting protein
67994	64963	MRPS11	889	mitochondrial ribosomal protein S11
68539	79073	TMEM109	889	transmembrane protein 109
54353	8935	SKAP2	888	src kinase associated phosphoprotein 2
56330	9141	PDCD5	888	programmed cell death 5
66483	6166	RPL36AL	887	ribosomal protein L36a-like
70247	5707	PSMD1	887	proteasome (prosome, macropain) 26S subunit, non-ATPase, 1
53895	8192	CLPP	886	ClpP caseinolytic peptidase, ATP-dependent, proteolytic subunit homolog (E. coli)
74255	55234	SMU1	886	smu-1 suppressor of mec-8 and unc-52 homolog (C. elegans)
109077	80789	INTS5	884	integrator complex subunit 5
17436	4199	ME1	883	malic enzyme 1, NADP(+)-dependent, cytosolic
55992	10612	TRIM3	883	tripartite motif-containing 3
15525	3308	HSPA4	882	heat shock 70kDa protein 4
66373	23658	LSM5	881	LSM5 homolog, U6 small nuclear RNA associated (S. cerevisiae)
66913	11014	KDELR2	881	KDEL (Lys-Asp-Glu-Leu) endoplasmic reticulum protein retention receptor 2
67030	55120	FANCL	881	Fanconi anemia, complementation group L
72119	22974	TPX2	881	TPX2, microtubule-associated, homolog (Xenopus laevis)
11564	158	ADSL	881	adenylosuccinate lyase
69237	23560	GTPBP4	880	GTP binding protein 4
14793	83461	CDCA3	879	cell division cycle associated 3
18571	10015	PDCD6IP	879	programmed cell death 6 interacting protein
67089	5706	PSMC6	879	proteasome (prosome, macropain) 26S subunit, ATPase, 6
76804	23081	JMJD2C	879	jumonji domain containing 2C
20227	9092	SART1	878	squamous cell carcinoma antigen recognized by T cells
67145	10953	TOMM34	878	translocase of outer mitochondrial membrane 34
27984	79180	EFHD2	877	EF-hand domain family, member D2
67958	23350	SR140	877	U2-associated SR140 protein
68051	10204	NUTF2	877	nuclear transport factor 2
75273	27043	PELP1	877	proline, glutamic acid and leucine rich protein 1
108156	4522	MTHFD1	877	methylenetetrahydrofolate dehydrogenase (NADP+ dependent) 1, methenyltetrahydrofolate cyclohydrolase, formyltetrahydrofolate synthetase
13211	1660	DHX9	877	DEAH (Asp-Glu-Ala-His) box polypeptide 9
71807	80222	TARS2	876	threonyl-tRNA synthetase 2, mitochondrial (putative)
17685	4436	MSH2	875	mutS homolog 2, colon cancer, nonpolyposis type 1 (E. coli)
50493	7296	TXNRD1	875	thioredoxin reductase 1
63959	2030	SLC29A1	875	solute carrier family 29 (nucleoside transporters), member 1
433702	4686	NCBP1	875	nuclear cap binding protein subunit 1, 80kDa
21346	8407	TAGLN2	874	transgelin 2
17035	56925	LXN	873	latexin
15983	7866	IFRD2	872	interferon-related developmental regulator 2
80751	80196	RNF34	872	ring finger protein 34
94062	11222	MRPL3	872	mitochondrial ribosomal protein L3
18117	10328	COX4NB	870	COX4 neighbor
67973	10199	MPHOSPH10	870	M-phase phosphoprotein 10 (U3 small nucleolar ribonucleoprotein)
19356	5884	RAD17	868	RAD17 homolog (S. pombe)
67057	10138	YAF2	868	YY1 associated factor 2
209318	2873	GPS1	866	G protein pathway suppressor 1
17765	22823	MTF2	864	metal response element binding transcription factor 2
68310	79830	ZMYM1	863	zinc finger, MYM-type 1
110135	2244	FGB	863	fibrinogen beta chain
66659	51205	ACP6	862	acid phosphatase 6, lysophosphatidic
217715	8892	EIF2B2	862	eukaryotic translation initiation factor 2B, subunit 2 beta, 39kDa
171567	29922	NME7	861	non-metastatic cells 7, protein expressed in (nucleoside-diphosphate kinase)
14056	2146	EZH2	861	enhancer of zeste homolog 2 (Drosophila)
18107	4836	NMT1	859	N-myristoyltransferase 1
59029	10213	PSMD14	859	proteasome (prosome, macropain) 26S subunit, non-ATPase, 14
66917	26973	CHORDC1	858	cysteine and histidine-rich domain (CHORD)-containing 1
17308	4245	MGAT1	857	mannosyl (alpha-1,3-)-glycoprotein beta-1,2-N-acetylglucosaminyltransferase
18453	5034	P4HB	857	procollagen-proline, 2-oxoglutarate 4-dioxygenase (proline 4-hydroxylase), beta polypeptide
21452	6948	TCN2	857	transcobalamin II; macrocytic anemia
20527	6515	SLC2A3	856	solute carrier family 2 (facilitated glucose transporter), member 3
26429	5001	ORC5L	856	origin recognition complex, subunit 5-like (yeast)
56736	9604	RNF14	856	ring finger protein 14
67996	6431	SFRS6	856	splicing factor, arginine/serine-rich 6
380601	60493	FASTKD5	855	FAST kinase domains 5
18854	5371	PML	854	promyelocytic leukemia
65246	23039	XPO7	854	exportin 7
55944	8664	EIF3D	853	eukaryotic translation initiation factor 3, subunit D
15528	3336	HSPE1	852	heat shock 10kDa protein 1 (chaperonin 10)
59046	10776	ARPP-19	852	cyclic AMP phosphoprotein, 19 kD
12070	27018	NGFRAP1	851	nerve growth factor receptor (TNFRSF16) associated protein 1
12464	10575	CCT4	851	chaperonin containing TCP1, subunit 4 (delta)
19181	5701	PSMC2	850	proteasome (prosome, macropain) 26S subunit, ATPase, 2
106298	54700	RRN3	850	RRN3 RNA polymerase I transcription factor homolog (S. cerevisiae)
54394	51379	CRLF3	849	cytokine receptor-like factor 3
19039	3959	LGALS3BP	848	lectin, galactoside-binding, soluble, 3 binding protein
100689	10417	SPON2	846	spondin 2, extracellular matrix protein
17217	4173	MCM4	844	minichromosome maintenance complex component 4
83703	51163	DBR1	844	debranching enzyme homolog 1 (S. cerevisiae)
104721	1653	DDX1	844	DEAD (Asp-Glu-Ala-Asp) box polypeptide 1
21780	7019	TFAM	843	transcription factor A, mitochondrial
101612	83743	GRWD1	843	glutamate-rich WD repeat containing 1
19777	8725	C19orf2	842	chromosome 19 open reading frame 2
57441	51053	GMNN	842	geminin, DNA replication inhibitor
230484	7398	USP1	842	ubiquitin specific peptidase 1
13636	1942	EFNA1	842	ephrin-A1
12705	4435	CITED1	841	Cbp/p300-interacting transactivator, with Glu/Asp-rich carboxy-terminal domain, 1
103573	7514	XPO1	841	exportin 1 (CRM1 homolog, yeast)
13039	1515	CTSL2	840	cathepsin L2
23997	5719	PSMD13	839	proteasome (prosome, macropain) 26S subunit, non-ATPase, 13
66270	54463	FAM134B	839	family with sequence similarity 134, member B
18567	5134	PDCD2	837	programmed cell death 2
75416	8602	NOL14	837	nucleolar protein 14
13380	22943	DKK1	836	dickkopf homolog 1 (Xenopus laevis)
11637	204	AK2	834	adenylate kinase 2
20195	6282	S100A11	832	S100 calcium binding protein A11
22214	7328	UBE2H	832	ubiquitin-conjugating enzyme E2H (UBC8 homolog, yeast)
53379	3181	HNRNPA2B1	832	heterogeneous nuclear ribonucleoprotein A2/B1
77582	79143	LENG4	832	leukocyte receptor cluster (LRC) member 4
13476	7905	REEP5	832	receptor accessory protein 5
277353	10732	TCFL5	832	transcription factor-like 5 (basic helix-loop-helix)
15381	3183	HNRNPC	831	heterogeneous nuclear ribonucleoprotein C (C1/C2)
22209	7319	UBE2A	831	ubiquitin-conjugating enzyme E2A (RAD6 homolog)
58809	6038	RNASE4	831	ribonuclease, RNase A family, 4
58809	6038	RNASE4	831	ribonuclease, RNase A family, 4
78697	54517	PUS7	830	pseudouridylate synthase 7 homolog (S. cerevisiae)
381760	6742	SSBP1	830	single-stranded DNA binding protein 1
16648	3839	KPNA3	829	karyopherin alpha 3 (importin alpha 4)
51793	23564	DDAH2	829	dimethylarginine dimethylaminohydrolase 2
110208	5226	PGD	829	phosphogluconate dehydrogenase
20597	6609	SMPD1	828	sphingomyelin phosphodiesterase 1, acid lysosomal (acid sphingomyelinase)
69082	55854	ZC3H15	828	zinc finger CCCH-type containing 15
17766	4521	NUDT1	827	nudix (nucleoside diphosphate linked moiety X)-type motif 1
15376	3170	FOXA2	826	forkhead box A2
19055	5530	PPP3CA	826	protein phosphatase 3 (formerly 2B), catalytic subunit, alpha isoform
56426	11235	PDCD10	826	programmed cell death 10
12751	1200	TPP1	826	tripeptidyl peptidase I
12739	1365	CLDN3	825	claudin 3
11512	112	ADCY6	824	adenylate cyclase 6
94063	54948	MRPL16	824	mitochondrial ribosomal protein L16
67781	3608	ILF2	823	interleukin enhancer binding factor 2, 45kDa
50497	51182	HSPA14	822	heat shock 70kDa protein 14
67054	10606	PAICS	822	phosphoribosylaminoimidazole carboxylase, phosphoribosylaminoimidazole succinocarboxamide synthetase
18242	4942	OAT	820	ornithine aminotransferase (gyrate atrophy)
105148	3376	IARS	820	isoleucyl-tRNA synthetase
14084	11124	FAF1	820	Fas (TNFRSF6) associated factor 1
17155	4121	MAN1A1	819	mannosidase, alpha, class 1A, member 1
19025	5476	CTSA	819	cathepsin A
11946	498	ATP5A1	818	ATP synthase, H+ transporting, mitochondrial F1 complex, alpha subunit 1, cardiac muscle
66679	8480	RAE1	815	RAE1 RNA export 1 homolog (S. pombe)
16423	961	CD47	814	CD47 molecule
66044	92675	DTD1	814	D-tyrosyl-tRNA deacylase 1 homolog (S. cerevisiae)
66384	6728	SRP19	814	signal recognition particle 19kDa
17164	9261	MAPKAPK2	813	mitogen-activated protein kinase-activated protein kinase 2
18741	5308	PITX2	811	paired-like homeodomain 2
22218	7341	SUMO1	811	SMT3 suppressor of mif two 3 homolog 1 (S. cerevisiae)
68966	25983	NGDN	811	neuroguidin, EIF4E binding protein
70296	54662	TBC1D13	811	TBC1 domain family, member 13
23971	9061	PAPSS1	810	3'-phosphoadenosine 5'-phosphosulfate synthase 1
66180	10609	SC65	810	synaptonemal complex protein SC65
101867	23378	KIAA0409	810	KIAA0409
230233	8518	IKBKAP	810	inhibitor of kappa light polypeptide gene enhancer in B-cells, kinase complex-associated protein
21859	7078	TIMP3	809	TIMP metallopeptidase inhibitor 3 (Sorsby fundus dystrophy, pseudoinflammatory)
52513	54606	DDX56	809	DEAD (Asp-Glu-Ala-Asp) box polypeptide 56
13495	1819	DRG2	809	developmentally regulated GTP binding protein 2
59054	10884	MRPS30	808	mitochondrial ribosomal protein S30
14131	2212	FCGR2A	808	Fc fragment of IgG, low affinity IIa, receptor (CD32)
12261	708	C1QBP	807	complement component 1, q subcomponent binding protein
16795	9215	LARGE	806	like-glycosyltransferase
18817	5347	PLK1	806	polo-like kinase 1 (Drosophila)
18817	5347	PLK1	806	polo-like kinase 1 (Drosophila)
110809	55656	INTS8	806	integrator complex subunit 8
110809	55656	INTS8	806	integrator complex subunit 8
54325	64834	ELOVL1	805	elongation of very long chain fatty acids (FEN1/Elo2, SUR4/Elo3, yeast)-like 1
27205	5420	PODXL	804	podocalyxin-like
64898	9663	LPIN2	804	lipin 2
12793	10175	CNIH	804	cornichon homolog (Drosophila)
213673	56951	C5orf15	804	chromosome 5 open reading frame 15
28185	9868	TOMM70A	803	translocase of outer mitochondrial membrane 70 homolog A (S. cerevisiae)
19672	5954	RCN1	802	reticulocalbin 1, EF-hand calcium binding domain
21814	7049	TGFBR3	802	transforming growth factor, beta receptor III
11947	506	ATP5B	799	ATP synthase, H+ transporting, mitochondrial F1 complex, beta polypeptide
66089	64777	RMND5B	799	required for meiotic nuclear division 5 homolog B (S. cerevisiae)
69573	29923	HIG2	799	hypoxia-inducible protein 2
16341	3646	EIF3E	798	eukaryotic translation initiation factor 3, subunit E
11808	337	APOA4	798	apolipoprotein A-IV
30059	26519	TIMM10	796	translocase of inner mitochondrial membrane 10 homolog (yeast)
13367	1729	DIAPH1	795	diaphanous homolog 1 (Drosophila)
224250	1207	CLNS1A	793	chloride channel, nucleotide-sensitive, 1A
224250	1207	CLNS1A	793	chloride channel, nucleotide-sensitive, 1A
13830	2040	STOM	793	stomatin
216001	10367	CBARA1	792	calcium binding atopy-related autoantigen 1
20730	6690	SPINK1	791	serine peptidase inhibitor, Kazal type 1
105675	10105	PPIF	791	peptidylprolyl isomerase F (cyclophilin F)
66163	51073	MRPL4	790	mitochondrial ribosomal protein L4
14105	10772	FUSIP1	790	FUS interacting protein (serine/arginine-rich) 1
11740	292	SLC25A5	789	solute carrier family 25 (mitochondrial carrier; adenine nucleotide translocator), member 5
11740	292	SLC25A5	789	solute carrier family 25 (mitochondrial carrier; adenine nucleotide translocator), member 5
21685	7008	TEF	789	thyrotrophic embryonic factor
54196	8106	PABPN1	788	poly(A) binding protein, nuclear 1
56176	51227	PIGP	788	phosphatidylinositol glycan anchor biosynthesis, class P
229709	10768	AHCYL1	788	S-adenosylhomocysteine hydrolase-like 1
269378	191	AHCY	786	S-adenosylhomocysteine hydrolase
18597	5160	PDHA1	785	pyruvate dehydrogenase (lipoamide) alpha 1
232187	10322	SMYD5	785	SMYD family member 5
328099	5631	PRPS1	785	phosphoribosyl pyrophosphate synthetase 1
13590	10637	LEFTY1	785	left-right determination factor 1
17279	9833	MELK	784	maternal embryonic leucine zipper kinase
17988	10397	NDRG1	784	N-myc downstream regulated gene 1
16319	3619	INCENP	783	inner centromere protein antigens 135/155kDa
18753	5580	PRKCD	783	protein kinase C, delta
29870	51512	GTSE1	783	G-2 and S-phase expressed 1
66603	8487	SIP1	782	survival of motor neuron protein interacting protein 1
12334	824	CAPN2	781	calpain 2, (m/II) large subunit
107047	56984	PSMG2	780	proteasome (prosome, macropain) assembly chaperone 2
19122	5621	PRNP	779	prion protein (p27-30) (Creutzfeldt-Jakob disease, Gerstmann-Strausler-Scheinker syndrome, fatal familial insomnia)
21399	6917	TCEA1	779	transcription elongation factor A (SII), 1
29810	9531	BAG3	779	BCL2-associated athanogene 3
320720	79675	FASTKD1	779	FAST kinase domains 1
59015	23279	NUP160	778	nucleoporin 160kDa
234825	54758	KLHDC4	778	kelch domain containing 4
23802	267	AMFR	777	autocrine motility factor receptor
11816	348	APOE	776	apolipoprotein E
66597	10206	TRIM13	776	tripartite motif-containing 13
68011	6637	SNRPG	776	small nuclear ribonucleoprotein polypeptide G
74838	80155	NARG1	776	NMDA receptor regulated 1
19659	5947	RBP1	775	retinol binding protein 1, cellular
83431	81565	NDEL1	775	nudE nuclear distribution gene E homolog (A. nidulans)-like 1
230376	54801	FAM29A	775	family with sequence similarity 29, member A
17304	4240	MFGE8	774	milk fat globule-EGF factor 8 protein
105245	81567	TXNDC5	773	thioredoxin domain containing 5
68083	55003	PAK1IP1	772	PAK1 interacting protein 1
17000	4055	LTBR	771	lymphotoxin beta receptor (TNFR superfamily, member 3)
18642	5213	PFKM	771	phosphofructokinase, muscle
19038	5480	PPIC	771	peptidylprolyl isomerase C (cyclophilin C)
110078	5834	PYGB	771	phosphorylase, glycogen; brain
13010	1471	CST3	770	cystatin C (amyloid angiopathy and cerebral hemorrhage)
234374	54555	DDX49	770	DEAD (Asp-Glu-Ala-Asp) box polypeptide 49
20539	8140	SLC7A5	769	solute carrier family 7 (cationic amino acid transporter, y+ system), member 5
15929	3421	IDH3G	768	isocitrate dehydrogenase 3 (NAD+) gamma
12560	1001	CDH3	768	cadherin 3, type 1, P-cadherin (placental)
18120	740	MRPL49	767	mitochondrial ribosomal protein L49
18720	8394	PIP5K1A	767	phosphatidylinositol-4-phosphate 5-kinase, type I, alpha
22381	51186	WBP5	767	WW domain binding protein 5
22433	7494	XBP1	767	X-box binding protein 1
69305	28960	DCPS	767	decapping enzyme, scavenger
14466	2629	GBA	766	glucosidase, beta; acid (includes glucosylceramidase)
65102	60491	NIF3L1	765	NIF3 NGG1 interacting factor 3-like 1 (S. pombe)
74996	55031	USP47	765	ubiquitin specific peptidase 47
170762	9631	NUP155	765	nucleoporin 155kDa
17990	10397	NDRG1	763	N-myc downstream regulated gene 1
18102	4830	NME1	763	non-metastatic cells 1, protein (NM23A) expressed in
56486	11337	GABARAP	763	GABA(A) receptor-associated protein
73830	27335	EIF3K	763	eukaryotic translation initiation factor 3, subunit K
74107	55165	CEP55	762	centrosomal protein 55kDa
53331	8417	STX7	761	syntaxin 7
12827	1284	COL4A2	761	collagen, type IV, alpha 2
11651	207	AKT1	761	v-akt murine thymoma viral oncogene homolog 1
16562	10749	KIF1C	759	kinesin family member 1C
114741	11198	SUPT16H	759	suppressor of Ty 16 homolog (S. cerevisiae)
231123	79441	C4orf15	758	chromosome 4 open reading frame 15
18969	23649	POLA2	757	polymerase (DNA directed), alpha 2 (70kD subunit)
30838	6468	FBXW4	757	F-box and WD repeat domain containing 4
67628	10541	ANP32B	757	acidic (leucine-rich) nuclear phosphoprotein 32 family, member B
192159	10594	PRPF8	757	PRP8 pre-mRNA processing factor 8 homolog (S. cerevisiae)
14200	2274	FHL2	756	four and a half LIM domains 2
18082	8508	NIPSNAP1	755	nipsnap homolog 1 (C. elegans)
27214	10926	DBF4	755	DBF4 homolog (S. cerevisiae)
216190	55198	APPL2	755	adaptor protein, phosphotyrosine interaction, PH domain and leucine zipper containing 2
20643	6635	SNRPE	754	small nuclear ribonucleoprotein polypeptide E
67177	81620	CDT1	754	chromatin licensing and DNA replication factor 1
108657	57140	RNPEPL1	754	arginyl aminopeptidase (aminopeptidase B)-like 1
22320	8673	VAMP8	753	vesicle-associated membrane protein 8 (endobrevin)
12226	694	BTG1	752	B-cell translocation gene 1, anti-proliferative
13036	1512	CTSH	752	cathepsin H
19141	5641	LGMN	751	legumain
28035	10713	USP39	750	ubiquitin specific peptidase 39
66258	51373	MRPS17	750	mitochondrial ribosomal protein S17
14605	1831	TSC22D3	750	TSC22 domain family, member 3
19175	5694	PSMB6	748	proteasome (prosome, macropain) subunit, beta type, 6
56742	84722	PSRC1	748	proline/serine-rich coiled-coil 1
66148	29103	DNAJC15	748	DnaJ (Hsp40) homolog, subfamily C, member 15
20021	5432	POLR2C	747	polymerase (RNA) II (DNA directed) polypeptide C, 33kDa
66105	7323	UBE2D3	747	ubiquitin-conjugating enzyme E2D 3 (UBC4/5 homolog, yeast)
72935	51428	DDX41	746	DEAD (Asp-Glu-Ala-Asp) box polypeptide 41
12847	1314	COPA	746	coatomer protein complex, subunit alpha
18007	4756	NEO1	743	neogenin homolog 1 (chicken)
20692	6678	SPARC	743	secreted protein, acidic, cysteine-rich (osteonectin)
68598	22826	DNAJC8	742	DnaJ (Hsp40) homolog, subfamily C, member 8
68948	29902	C12orf24	742	chromosome 12 open reading frame 24
78372	79622	C16orf33	742	chromosome 16 open reading frame 33
14683	2778	GNAS	741	GNAS complex locus
20901	11171	STRAP	740	serine/threonine kinase receptor associated protein
54343	55729	ATF7IP	740	activating transcription factor 7 interacting protein
66411	1155	TBCB	740	tubulin folding cofactor B
68842	56995	TULP4	740	tubby like protein 4
77862	29087	THYN1	740	thymocyte nuclear protein 1
76954	6764	ST5	739	suppression of tumorigenicity 5
100678	5723	PSPH	739	phosphoserine phosphatase
193813	90411	MCFD2	739	multiple coagulation factor deficiency 2
56209	51573	MIR16	738	membrane interacting protein of RGS16
76813	93436	ARMC6	738	armadillo repeat containing 6
21848	8805	TRIM24	736	tripartite motif-containing 24
23872	2114	ETS2	736	v-ets erythroblastosis virus E26 oncogene homolog 2 (avian)
76281	30851	TAX1BP3	736	Tax1 (human T-cell leukemia virus type I) binding protein 3
76281	30851	TAX1BP3	736	Tax1 (human T-cell leukemia virus type I) binding protein 3
76281	30851	TAX1BP3	736	Tax1 (human T-cell leukemia virus type I) binding protein 3
212880	9879	DDX46	736	DEAD (Asp-Glu-Ala-Asp) box polypeptide 46
228421	81930	KIF18A	736	kinesin family member 18A
11844	381	ARF5	734	ADP-ribosylation factor 5
106564	79717	PPCS	734	phosphopantothenoylcysteine synthetase
17159	4125	MAN2B1	733	mannosidase, alpha, class 2B, member 1
56786	56674	TMEM9B	733	TMEM9 domain family, member B
21407	6939	TCF15	732	transcription factor 15 (basic helix-loop-helix)
18046	4802	NFYC	731	nuclear transcription factor Y, gamma
19228	5745	PTHR1	731	parathyroid hormone receptor 1
216760	4238	MFAP3	731	microfibrillar-associated protein 3
217207	1659	DHX8	730	DEAH (Asp-Glu-Ala-His) box polypeptide 8
235606	327	APEH	730	N-acylaminoacyl-peptide hydrolase
20585	6596	HLTF	728	helicase-like transcription factor
23897	10456	HAX1	728	HCLS1 associated protein X-1
53890	9733	SART3	728	squamous cell carcinoma antigen recognized by T cells 3
15502	3301	DNAJA1	727	DnaJ (Hsp40) homolog, subfamily A, member 1
18139	27332	ZNF638	727	zinc finger protein 638
12051	602	BCL3	724	B-cell CLL/lymphoma 3
22793	7791	ZYX	724	zyxin
64138	1522	CTSZ	724	cathepsin Z
108645	27430	MAT2B	724	methionine adenosyltransferase II, beta
16551	3832	KIF11	722	kinesin family member 11
22773	7547	ZIC3	722	Zic family member 3 heterotaxy 1 (odd-paired homolog, Drosophila)
67966	54819	ZCCHC10	722	zinc finger, CCHC domain containing 10
226747	25909	AHCTF1	722	AT hook containing transcription factor 1
17192	53615	MBD3	721	methyl-CpG binding domain protein 3
97112	51068	NMD3	720	NMD3 homolog (S. cerevisiae)
15902	3398	ID2	719	inhibitor of DNA binding 2, dominant negative helix-loop-helix protein
13872	2071	ERCC3	719	excision repair cross-complementing rodent repair deficiency, complementation group 3 (xeroderma pigmentosum group B complementing)
56524	51678	MPP6	717	membrane protein, palmitoylated 6 (MAGUK p55 subfamily member 6)
105501	63874	ABHD4	717	abhydrolase domain containing 4
68291	25821	MTO1	714	mitochondrial translation optimization 1 homolog (S. cerevisiae)
433375	8804	CREG1	714	cellular repressor of E1A-stimulated genes 1
67181	23399	DULLARD	713	dullard homolog (Xenopus laevis)
231874	51622	C7orf28A	713	chromosome 7 open reading frame 28A
216233	8835	SOCS2	712	suppressor of cytokine signaling 2
18611	8682	PEA15	711	phosphoprotein enriched in astrocytes 15
17350	4292	MLH1	709	mutL homolog 1, colon cancer, nonpolyposis type 2 (E. coli)
16478	3727	JUND	708	jun D proto-oncogene
12651	1375	CPT1B	708	carnitine palmitoyltransferase 1B (muscle)
12651	1375	CPT1B	708	carnitine palmitoyltransferase 1B (muscle)
20492	7884	SLBP	707	stem-loop (histone) binding protein
66385	5510	PPP1R7	707	protein phosphatase 1, regulatory (inhibitor) subunit 7
19243	7803	PTP4A1	705	protein tyrosine phosphatase type IVA, member 1
22294	8409	UXT	705	ubiquitously-expressed transcript
18972	5425	POLD2	704	polymerase (DNA directed), delta 2, regulatory subunit 50kDa
27377	10730	YME1L1	704	YME1-like 1 (S. cerevisiae)
227753	2934	GSN	704	gelsolin (amyloidosis, Finnish type)
26430	8505	PARG	703	poly (ADP-ribose) glycohydrolase
23894	2966	GTF2H2	702	general transcription factor IIH, polypeptide 2, 44kDa
56469	8554	PIAS1	702	protein inhibitor of activated STAT, 1
80876	10581	IFITM2	702	interferon induced transmembrane protein 2 (1-8D)
232023	81552	ECOP	702	EGFR-coamplified and overexpressed protein
16784	3920	LAMP2	701	lysosomal-associated membrane protein 2
65972	10437	IFI30	701	interferon, gamma-inducible protein 30
28000	27339	PRPF19	700	PRP19/PSO4 pre-mRNA processing factor 19 homolog (S. cerevisiae)
230737	29889	GNL2	699	guanine nucleotide binding protein-like 2 (nucleolar)
14562	9573	GDF3	699	growth differentiation factor 3
20823	6741	SSB	698	Sjogren syndrome antigen B (autoantigen La)
50797	9276	COPB2	698	coatomer protein complex, subunit beta 2 (beta prime)
20826	4809	NHP2L1	697	NHP2 non-histone chromosome protein 2-like 1 (S. cerevisiae)
24018	8732	RNGTT	697	RNA guanylyltransferase and 5'-phosphatase
70044	64852	TUT1	697	terminal uridylyl transferase 1, U6 snRNA-specific
448850	9326	ZNHIT3	696	zinc finger, HIT type 3
66184	6192	RPS4Y1	695	ribosomal protein S4, Y-linked 1
97961	11078	TRIOBP	695	TRIO and F-actin binding protein
97961	11078	TRIOBP	695	TRIO and F-actin binding protein
18484	5066	PAM	694	peptidylglycine alpha-amidating monooxygenase
76477	26577	PCOLCE2	694	procollagen C-endopeptidase enhancer 2
216134	8566	PDXK	694	pyridoxal (pyridoxine, vitamin B6) kinase
232087	4144	MAT2A	694	methionine adenosyltransferase II, alpha
20671	64321	SOX17	693	SRY (sex determining region Y)-box 17
68705	2963	GTF2F2	693	general transcription factor IIF, polypeptide 2, 30kDa
69077	5717	PSMD11	693	proteasome (prosome, macropain) 26S subunit, non-ATPase, 11
103136	11137	PWP1	693	PWP1 homolog (S. cerevisiae)
226251	3983	ABLIM1	693	actin binding LIM protein 1
17220	4176	MCM7	692	minichromosome maintenance complex component 7
13195	1644	DDC	692	dopa decarboxylase (aromatic L-amino acid decarboxylase)
319765	10644	IGF2BP2	691	insulin-like growth factor 2 mRNA binding protein 2
56445	10294	DNAJA2	690	DnaJ (Hsp40) homolog, subfamily A, member 2
15568	1994	ELAVL1	689	ELAV (embryonic lethal, abnormal vision, Drosophila)-like 1 (Hu antigen R)
57315	9277	WDR46	689	WD repeat domain 46
216767	29093	MRPL22	688	mitochondrial ribosomal protein L22
228005	9360	PPIG	688	peptidylprolyl isomerase G (cyclophilin G)
14463	2626	GATA4	688	GATA binding protein 4
20226	6301	SARS	687	seryl-tRNA synthetase
22041	7018	TF	687	transferrin
353502	54985	HCFC1R1	686	host cell factor C1 regulator 1 (XPO1 dependent)
17688	2956	MSH6	685	mutS homolog 6 (E. coli)
66841	2110	ETFDH	685	electron-transferring-flavoprotein dehydrogenase
19126	8842	PROM1	684	prominin 1
12444	894	CCND2	684	cyclin D2
80985	54765	TRIM44	684	tripartite motif-containing 44
69192	8449	DHX16	683	DEAH (Asp-Glu-Ala-His) box polypeptide 16
13629	1938	EEF2	682	eukaryotic translation elongation factor 2
224824	5190	PEX6	681	peroxisomal biogenesis factor 6
218490	689	BTF3	679	basic transcription factor 3
20595	6606	SMN1	678	survival of motor neuron 1, telomeric
20535	6522	SLC4A2	677	solute carrier family 4, anion exchanger, member 2 (erythrocyte membrane protein band 3-like 1)
100121	23424	TDRD7	677	tudor domain containing 7
22113	7262	PHLDA2	676	pleckstrin homology-like domain, family A, member 2
56306	58516	FAM60A	676	family with sequence similarity 60, member A
56420	5531	PPP4C	675	protein phosphatase 4 (formerly X), catalytic subunit
67384	9530	BAG4	675	BCL2-associated athanogene 4
216197	10970	CKAP4	675	cytoskeleton-associated protein 4
19182	5702	PSMC3	674	proteasome (prosome, macropain) 26S subunit, ATPase, 3
26893	10980	COPS6	674	COP9 constitutive photomorphogenic homolog subunit 6 (Arabidopsis)
27225	57062	DDX24	674	DEAD (Asp-Glu-Ala-Asp) box polypeptide 24
380967	79022	TMEM106C	673	transmembrane protein 106C
28106	56005	C19orf10	672	chromosome 19 open reading frame 10
56456	86	ACTL6A	671	actin-like 6A
110052	7913	DEK	670	DEK oncogene (DNA binding)
320982	10123	ARL4C	670	ADP-ribosylation factor-like 4C
14211	10592	SMC2	668	structural maintenance of chromosomes 2
19173	5693	PSMB5	667	proteasome (prosome, macropain) subunit, beta type, 5
68114	84939	MUM1	667	melanoma associated antigen (mutated) 1
71177	55726	C12orf11	665	chromosome 12 open reading frame 11
17939	4668	NAGA	663	N-acetylgalactosaminidase, alpha-
80986	26586	CKAP2	663	cytoskeleton associated protein 2
29876	25932	CLIC4	662	chloride intracellular channel 4
66978	55692	LUC7L	662	LUC7-like (S. cerevisiae)
12615	1058	CENPA	662	centromere protein A
66125	83443	SF3B5	661	splicing factor 3b, subunit 5, 10kDa
12575	1026	CDKN1A	661	cyclin-dependent kinase inhibitor 1A (p21, Cip1)
13180	5092	PCBD1	661	pterin-4 alpha-carbinolamine dehydratase/dimerization cofactor of hepatocyte nuclear factor 1 alpha
226180	9118	INA	661	internexin neuronal intermediate filament protein, alpha
110391	5860	QDPR	660	quinoid dihydropteridine reductase
12824	1280	COL2A1	659	collagen, type II, alpha 1 (primary osteoarthritis, spondyloepiphyseal dysplasia, congenital)
18643	5216	PFN1	658	profilin 1
21817	7052	TGM2	658	transglutaminase 2 (C polypeptide, protein-glutamine-gamma-glutamyltransferase)
69202	5763	PTMS	657	parathymosin
53817	7919	BAT1	655	HLA-B associated transcript 1
235567	23317	DNAJC13	655	DnaJ (Hsp40) homolog, subfamily C, member 13
383295	51646	YPEL5	655	yippee-like 5 (Drosophila)
66143	9521	EEF1E1	654	eukaryotic translation elongation factor 1 epsilon 1
71514	6421	SFPQ	653	splicing factor proline/glutamine-rich (polypyrimidine tract binding protein associated)
12122	637	BID	652	BH3 interacting domain death agonist
80294	23275	POFUT2	652	protein O-fucosyltransferase 2
13057	1535	CYBA	652	cytochrome b-245, alpha polypeptide
380684	4744	NEFH	652	neurofilament, heavy polypeptide 200kDa
14884	2965	GTF2H1	651	general transcription factor IIH, polypeptide 1, 62kDa
18412	8878	SQSTM1	651	sequestosome 1
214572	54496	PRMT7	651	protein arginine methyltransferase 7
14287	2356	FPGS	651	folylpolyglutamate synthase
80890	23321	TRIM2	650	tripartite motif-containing 2
216853	55135	WDR79	650	WD repeat domain 79
16669	3880	KRT19	649	keratin 19
71999	26263	FBXO22	649	F-box protein 22
56174	55577	NAGK	646	N-acetylglucosamine kinase
54616	2137	EXTL3	645	exostoses (multiple)-like 3
71835	55915	LANCL2	645	LanC lantibiotic synthetase component C-like 2 (bacterial)
110816	5822	PWP2	644	PWP2 periodic tryptophan protein homolog (yeast)
11732	56172	ANKH	644	ankylosis, progressive homolog (mouse)
21767	51368	TEX264	643	testis expressed 264
69499	90121	TSR2	643	TSR2, 20S rRNA accumulation, homolog (S. cerevisiae)
98845	64787	EPS8L2	643	EPS8-like 2
11746	307	ANXA4	642	annexin A4
20419	79801	SHCBP1	642	SHC SH2-domain binding protein 1
76614	10989	IMMT	642	inner membrane protein, mitochondrial (mitofilin)
326618	7171	TPM4	642	tropomyosin 4
326618	7171	TPM4	642	tropomyosin 4
27998	56915	EXOSC5	641	exosome component 5
67684	51747	CROP	639	cisplatin resistance-associated overexpressed protein
56812	3300	DNAJB2	638	DnaJ (Hsp40) homolog, subfamily B, member 2
19231	5757	PTMA	637	prothymosin, alpha (gene sequence 28)
26934	29127	RACGAP1	637	Rac GTPase activating protein 1
69171	27013	C2orf24	635	chromosome 2 open reading frame 24
97863	51439	FAM8A1	635	family with sequence similarity 8, member A1
98053	2962	GTF2F1	635	general transcription factor IIF, polypeptide 1, 74kDa
110695	501	ALDH7A1	634	aldehyde dehydrogenase 7 family, member A1
230734	79693	YRDC	634	yrdC domain containing (E. coli)
57773	10785	WDR4	633	WD repeat domain 4
66251	26286	ARFGAP3	633	ADP-ribosylation factor GTPase activating protein 3
66394	51070	NOSIP	633	nitric oxide synthase interacting protein
68133	2653	GCSH	633	glycine cleavage system protein H (aminomethyl carrier)
12826	1282	COL4A1	633	collagen, type IV, alpha 1
14824	2896	GRN	631	granulin
15982	3475	IFRD1	631	interferon-related developmental regulator 1
17859	4601	MXI1	630	MAX interactor 1
21858	7077	TIMP2	630	TIMP metallopeptidase inhibitor 2
22044	7200	TRH	630	thyrotropin-releasing hormone
75687	79567	FAM65A	629	family with sequence similarity 65, member A
21667	6997	TDGF1	628	teratocarcinoma-derived growth factor 1
26425	4682	NUBP1	628	nucleotide binding protein 1 (MinD homolog, E. coli)
74122	79188	TMEM43	628	transmembrane protein 43
104445	11135	CDC42EP1	628	CDC42 effector protein (Rho GTPase binding) 1
12368	839	CASP6	627	caspase 6, apoptosis-related cysteine peptidase
76233	116092	DNTTIP1	627	deoxynucleotidyltransferase, terminal, interacting protein 1
213773	10607	TBL3	627	transducin (beta)-like 3
19262	5786	PTPRA	626	protein tyrosine phosphatase, receptor type, A
18822	5351	PLOD1	624	procollagen-lysine 1, 2-oxoglutarate 5-dioxygenase 1
26926	9131	AIFM1	623	apoptosis-inducing factor, mitochondrion-associated, 1
19411	5916	RARG	622	retinoic acid receptor, gamma
67422	79947	DHDDS	622	dehydrodolichyl diphosphate synthase
18220	4924	NUCB1	621	nucleobindin 1
109552	6717	SRI	621	sorcin
13207	1655	DDX5	621	DEAD (Asp-Glu-Ala-Asp) box polypeptide 5
67072	55664	CDC37L1	620	cell division cycle 37 homolog (S. cerevisiae)-like 1
27973	79001	VKORC1	619	vitamin K epoxide reductase complex, subunit 1
99045	64949	MRPS26	619	mitochondrial ribosomal protein S26
74318	84525	HOPX	618	HOP homeobox
14782	2936	GSR	617	glutathione reductase
24070	9526	MPDU1	616	mannose-P-dolichol utilization defect 1
29869	9706	ULK2	615	unc-51-like kinase 2 (C. elegans)
83945	9093	DNAJA3	615	DnaJ (Hsp40) homolog, subfamily A, member 3
11840	375	ARF1	614	ADP-ribosylation factor 1
12896	1376	CPT2	614	carnitine palmitoyltransferase II
15903	3399	ID3	613	inhibitor of DNA binding 3, dominant negative helix-loop-helix protein
17388	4324	MMP15	613	matrix metallopeptidase 15 (membrane-inserted)
17702	4488	MSX2	613	msh homeobox 2
14667	2760	GM2A	613	GM2 ganglioside activator
53872	4076	CAPRIN1	610	cell cycle associated protein 1
56752	223	ALDH9A1	610	aldehyde dehydrogenase 9 family, member A1
13033	1509	CTSD	609	cathepsin D
67922	26017	FAM32A	608	family with sequence similarity 32, member A
18221	10726	NUDC	606	nuclear distribution gene C homolog (A. nidulans)
21341	9013	TAF1C	606	TATA box binding protein (TBP)-associated factor, RNA polymerase I, C, 110kDa
21853	8914	TIMELESS	605	timeless homolog (Drosophila)
68134	65109	UPF3B	605	UPF3 regulator of nonsense transcripts homolog B (yeast)
94184	23042	PDXDC1	605	pyridoxal-dependent decarboxylase domain containing 1
233802	55623	THUMPD1	604	THUMP domain containing 1
12351	762	CA4	601	carbonic anhydrase IV
84113	53635	PTOV1	601	prostate tumor overexpressed gene 1
102162	27097	TAF5L	601	TAF5-like RNA polymerase II, p300/CBP-associated factor (PCAF)-associated factor, 65kDa
94178	57192	MCOLN1	600	mucolipin 1
69185	56986	DTWD1	599	DTW domain containing 1
26444	5688	PSMA7	598	proteasome (prosome, macropain) subunit, alpha type, 7
56307	10988	METAP2	598	methionyl aminopeptidase 2
16601	687	KLF9	597	Kruppel-like factor 9
84505	9869	SETDB1	597	SET domain, bifurcated 1
228994	54915	YTHDF1	597	YTH domain family, member 1
85305	3735	KARS	596	lysyl-tRNA synthetase
13204	1665	DHX15	596	DEAH (Asp-Glu-Ala-His) box polypeptide 15
56389	6811	STX5	595	syntaxin 5
76793	79753	SNIP1	594	Smad nuclear interacting protein 1
102115	83475	DOHH	594	deoxyhypusine hydroxylase/monooxygenase
16854	3958	LGALS3	593	lectin, galactoside-binding, soluble, 3
109620	1832	DSP	591	desmoplakin
52377	57333	RCN3	590	reticulocalbin 3, EF-hand calcium binding domain
20641	6632	SNRPD1	589	small nuclear ribonucleoprotein D1 polypeptide 16kDa
216551	29094	HSPC159	589	galectin-related protein
15211	3073	HEXA	588	hexosaminidase A (alpha polypeptide)
67246	55196	C12orf35	588	chromosome 12 open reading frame 35
12305	780	DDR1	586	discoidin domain receptor family, member 1
67459	4931	NVL	586	nuclear VCP-like
70103	10467	ZNHIT1	586	zinc finger, HIT type 1
12933	1400	CRMP1	585	collapsin response mediator protein 1
17299	4234	METTL1	583	methyltransferase like 1
101739	11168	PSIP1	583	PC4 and SFRS1 interacting protein 1
13496	1820	ARID3A	583	AT rich interactive domain 3A (BRIGHT-like)
67337	1477	CSTF1	581	cleavage stimulation factor, 3' pre-RNA, subunit 1, 50kDa
224938	9867	PJA2	581	praja 2, RING-H2 motif containing
18103	4831	NME2	580	non-metastatic cells 2, protein (NM23B) expressed in
11813	344	APOC2	578	apolipoprotein C-II
17912	4430	MYO1B	578	myosin IB
18999	5460	POU5F1	578	POU class 5 homeobox 1
75316	79101	JOSD3	578	Josephin domain containing 3
20442	6482	ST3GAL1	577	ST3 beta-galactoside alpha-2,3-sialyltransferase 1
27410	21	ABCA3	577	ATP-binding cassette, sub-family A (ABC1), member 3
12608	1051	CEBPB	577	CCAAT/enhancer binding protein (C/EBP), beta
67655	9150	CTDP1	577	CTD (carboxy-terminal domain, RNA polymerase II, polypeptide A) phosphatase, subunit 1
233908	2521	FUS	577	fusion (involved in t(12;16) in malignant liposarcoma)
57312	10240	MRPS31	576	mitochondrial ribosomal protein S31
26987	9470	EIF4E2	574	eukaryotic translation initiation factor 4E family member 2
56722	9516	LITAF	573	lipopolysaccharide-induced TNF factor
108888	55210	ATAD3A	573	ATPase family, AAA domain containing 3A
93759	23411	SIRT1	572	sirtuin (silent mating type information regulation 2 homolog) 1 (S. cerevisiae)
70380	56180	MOSPD1	571	motile sperm domain containing 1
76303	5007	OSBP	571	oxysterol binding protein
19891	6118	RPA2	570	replication protein A2, 32kDa
12785	7555	CNBP	570	CCHC-type zinc finger, nucleic acid binding protein
22687	8882	ZNF259	569	zinc finger protein 259
100210	54707	ATPBD1B	569	ATP binding domain 1 family, member B
226442	23528	ZNF281	569	zinc finger protein 281
13682	1974	EIF4A2	569	eukaryotic translation initiation factor 4A, isoform 2
14252	2319	FLOT2	569	flotillin 2
21402	6500	SKP1	568	S-phase kinase-associated protein 1
107753	3957	LGALS2	568	lectin, galactoside-binding, soluble, 2
17532	22808	MRAS	567	muscle RAS oncogene homolog
218210	9972	NUP153	566	nucleoporin 153kDa
54604	22990	PCNX	565	pecanex homolog (Drosophila)
223920	8435	SOAT2	559	sterol O-acyltransferase 2
407785	4726	NDUFS6	558	NADH dehydrogenase (ubiquinone) Fe-S protein 6, 13kDa (NADH-coenzyme Q reductase)
13361	1719	DHFR	557	dihydrofolate reductase
67144	55631	LRRC40	556	leucine rich repeat containing 40
67923	6921	TCEB1	555	transcription elongation factor B (SIII), polypeptide 1 (15kDa, elongin C)
110310	3855	KRT7	555	keratin 7
19027	6856	SYPL1	554	synaptophysin-like 1
16881	3978	LIG1	553	ligase I, DNA, ATP-dependent
67472	9650	MTFR1	552	mitochondrial fission regulator 1
12660	1119	CHKA	552	choline kinase alpha
109145	84296	GINS4	552	GINS complex subunit 4 (Sld5 homolog)
106344	5984	RFC4	551	replication factor C (activator 1) 4, 37kDa
52538	10449	ACAA2	550	acetyl-Coenzyme A acyltransferase 2 (mitochondrial 3-oxoacyl-Coenzyme A thiolase)
11853	389	RHOC	549	ras homolog gene family, member C
21927	7126	TNFAIP1	549	tumor necrosis factor, alpha-induced protein 1 (endothelial)
98710	5877	RABIF	548	RAB interacting factor
117150	79837	PIP4K2C	546	phosphatidylinositol-5-phosphate 4-kinase, type II, gamma
18975	5428	POLG	545	polymerase (DNA directed), gamma
16646	3836	KPNA1	544	karyopherin alpha 1 (importin alpha 5)
211347	79646	PANK3	544	pantothenate kinase 3
17210	4170	MCL1	543	myeloid cell leukemia sequence 1 (BCL2-related)
22601	10413	YAP1	543	Yes-associated protein 1, 65kDa
22788	22932	POMZP3	543	POM (POM121 homolog, rat) and ZP3 fusion
268373	5478	PPIA	543	peptidylprolyl isomerase A (cyclophilin A)
16367	3667	IRS1	542	insulin receptor substrate 1
17909	4651	MYO10	542	myosin X
18582	5147	PDE6D	542	phosphodiesterase 6D, cGMP-specific, rod, delta
18612	2118	ETV4	541	ets variant gene 4 (E1A enhancer binding protein, E1AF)
225160	9984	THOC1	541	THO complex 1
67770	79886	C9orf82	540	chromosome 9 open reading frame 82
216558	7360	UGP2	538	UDP-glucose pyrophosphorylase 2
21379	9238	TBRG4	537	transforming growth factor beta regulator 4
23808	9070	ASH2L	536	ash2 (absent, small, or homeotic)-like (Drosophila)
58859	30008	EFEMP2	536	EGF-containing fibulin-like extracellular matrix protein 2
68014	55055	ZWILCH	536	Zwilch, kinetochore associated, homolog (Drosophila)
69168	51027	BOLA1	534	bolA homolog 1 (E. coli)
20514	6510	SLC1A5	533	solute carrier family 1 (neutral amino acid transporter), member 5
27041	10146	G3BP1	533	GTPase activating protein (SH3 domain) binding protein 1
12572	1022	CDK7	533	cyclin-dependent kinase 7
12695	10207	INADL	533	InaD-like (Drosophila)
231238	23231	KIAA0746	533	KIAA0746 protein
22256	7374	UNG	532	uracil-DNA glycosylase
211673	10565	ARFGEF1	532	ADP-ribosylation factor guanine nucleotide-exchange factor 1(brefeldin A-inhibited)
60532	9589	WTAP	531	Wilms tumor 1 associated protein
69241	5433	POLR2D	529	polymerase (RNA) II (DNA directed) polypeptide D
74097	10248	POP7	529	processing of precursor 7, ribonuclease P/MRP subunit (S. cerevisiae)
67437	6747	SSR3	527	signal sequence receptor, gamma (translocon-associated protein gamma)
68938	79058	ASPSCR1	527	alveolar soft part sarcoma chromosome region, candidate 1
19366	8438	RAD54L	526	RAD54-like (S. cerevisiae)
56096	10761	PLAC1	526	placenta-specific 1
108143	6880	TAF9	526	TAF9 RNA polymerase II, TATA box binding protein (TBP)-associated factor, 32kDa
73804	11004	KIF2C	525	kinesin family member 2C
234138	80185	C8orf41	525	chromosome 8 open reading frame 41
15925	3416	IDE	524	insulin-degrading enzyme
70355	55890	GPRC5C	524	G protein-coupled receptor, family C, group 5, member C
14456	2621	GAS6	524	growth arrest-specific 6
56196	51567	TTRAP	523	TRAF and TNF receptor associated protein
66075	54927	CHCHD3	523	coiled-coil-helix-coiled-coil-helix domain containing 3
94275	9500	MAGED1	523	melanoma antigen family D, 1
54419	9074	CLDN6	521	claudin 6
72736	81542	TXNDC1	521	thioredoxin domain containing 1
208366	10799	RPP40	521	ribonuclease P/MRP 40kDa subunit
12457	25819	CCRN4L	520	CCR4 carbon catabolite repression 4-like (S. cerevisiae)
66230	28957	MRPS28	520	mitochondrial ribosomal protein S28
107975	55690	PACS1	520	phosphofurin acidic cluster sorting protein 1
216150	997	CDC34	520	cell division cycle 34 homolog (S. cerevisiae)
223669	7553	ZNF7	519	zinc finger protein 7
20130	6237	RRAS	518	related RAS viral (r-ras) oncogene homolog
20316	6388	SDF2	518	stromal cell-derived factor 2
217837	3705	ITPK1	518	inositol 1,3,4-triphosphate 5/6 kinase
72399	8315	BRAP	517	BRCA1 associated protein
68533	10200	MPHOSPH6	515	M-phase phosphoprotein 6
98403	26036	ZNF451	515	zinc finger protein 451
26931	5527	PPP2R5C	514	protein phosphatase 2, regulatory subunit B', gamma isoform
227298	79137	FAM134A	514	family with sequence similarity 134, member A
17775	9741	LAPTM4A	512	lysosomal-associated protein transmembrane 4 alpha
66109	27075	TSPAN13	512	tetraspanin 13
66407	64960	MRPS15	512	mitochondrial ribosomal protein S15
17692	10943	MSL3L1	511	male-specific lethal 3-like 1 (Drosophila)
59032	55012	PPP2R3C	511	protein phosphatase 2 (formerly 2A), regulatory subunit B'', gamma
104112	47	ACLY	511	ATP citrate lyase
104156	2119	ETV5	511	ets variant gene 5 (ets-related molecule)
100340	27293	SMPDL3B	510	sphingomyelin phosphodiesterase, acid-like 3B
217109	51096	UTP18	509	UTP18, small subunit (SSU) processome component, homolog (yeast)
68550	79736	C17orf42	508	chromosome 17 open reading frame 42
13244	8560	DEGS1	508	degenerative spermatocyte homolog 1, lipid desaturase (Drosophila)
27224	6924	TCEB3	507	transcription elongation factor B (SIII), polypeptide 3 (110kDa, elongin A)
13043	2017	CTTN	507	cortactin
13650	64285	RHBDF1	507	rhomboid 5 homolog 1 (Drosophila)
14228	2288	FKBP4	507	FK506 binding protein 4, 59kDa
54139	3664	IRF6	506	interferon regulatory factor 6
54473	54472	TOLLIP	506	toll interacting protein
14104	2194	FASN	506	fatty acid synthase
19164	5663	PSEN1	505	presenilin 1 (Alzheimer disease 3)
68212	51643	TMBIM4	505	transmembrane BAX inhibitor motif containing 4
70349	1315	COPB1	504	coatomer protein complex, subunit beta 1
73024	56851	C15orf24	504	chromosome 15 open reading frame 24
107765	27063	ANKRD1	504	ankyrin repeat domain 1 (cardiac muscle)
15356	3155	HMGCL	503	3-hydroxymethyl-3-methylglutaryl-Coenzyme A lyase (hydroxymethylglutaricaciduria)
26909	9156	EXO1	503	exonuclease 1
16202	3611	ILK	502	integrin-linked kinase
69903	54922	RASIP1	502	Ras interacting protein 1
77634	6619	SNAPC3	502	small nuclear RNA activating complex, polypeptide 3, 50kDa
13198	1649	DDIT3	502	DNA-damage-inducible transcript 3
242291	54928	IMPAD1	499	inositol monophosphatase domain containing 1
18415	22824	HSPA4L	498	heat shock 70kDa protein 4-like
66445	1537	CYC1	498	cytochrome c-1
14087	2175	FANCA	498	Fanconi anemia, complementation group A
56529	23478	SEC11A	497	SEC11 homolog A (S. cerevisiae)
14584	9945	GFPT2	497	glutamine-fructose-6-phosphate transaminase 2
117109	51367	POP5	496	processing of precursor 5, ribonuclease P/MRP subunit (S. cerevisiae)
67005	51728	POLR3K	495	polymerase (RNA) III (DNA directed) polypeptide K, 12.3 kDa
20630	6631	SNRPC	494	small nuclear ribonucleoprotein polypeptide C
213541	51441	YTHDF2	494	YTH domain family, member 2
20410	10174	SORBS3	493	sorbin and SH3 domain containing 3
12189	672	BRCA1	493	breast cancer 1, early onset
53319	10482	NXF1	493	nuclear RNA export factor 1
64113	64112	MOAP1	493	modulator of apoptosis 1
66881	51449	PCYOX1	493	prenylcysteine oxidase 1
338359	6832	SUPV3L1	492	suppressor of var1, 3-like 1 (S. cerevisiae)
18391	10280	OPRS1	491	opioid receptor, sigma 1
22003	7168	TPM1	490	tropomyosin 1 (alpha)
60321	51729	WBP11	490	WW domain binding protein 11
19192	10197	PSME3	489	proteasome (prosome, macropain) activator subunit 3 (PA28 gamma; Ki)
53607	6626	SNRPA	488	small nuclear ribonucleoprotein polypeptide A
18408	10166	SLC25A15	487	solute carrier family 25 (mitochondrial carrier; ornithine transporter) member 15
217666	79944	L2HGDH	485	L-2-hydroxyglutarate dehydrogenase
73225	55007	FAM118A	482	family with sequence similarity 118, member A
54632	24140	FTSJ1	481	FtsJ homolog 1 (E. coli)
68090	10897	YIF1A	481	Yip1 interacting factor homolog A (S. cerevisiae)
11807	336	APOA2	480	apolipoprotein A-II
21873	9414	TJP2	480	tight junction protein 2 (zona occludens 2)
54324	7984	ARHGEF5	480	Rho guanine nucleotide exchange factor (GEF) 5
15486	3294	HSD17B2	479	hydroxysteroid (17-beta) dehydrogenase 2
20463	9167	COX7A2L	479	cytochrome c oxidase subunit VIIa polypeptide 2 like
30953	29970	SCHIP1	479	schwannomin interacting protein 1
56305	23760	PITPNB	479	phosphatidylinositol transfer protein, beta
14704	2785	GNG3	479	guanine nucleotide binding protein (G protein), gamma 3
18222	8650	NUMB	477	numb homolog (Drosophila)
21429	7343	UBTF	477	upstream binding transcription factor, RNA polymerase I
26943	10955	SERINC3	477	serine incorporator 3
66531	56942	C16orf61	477	chromosome 16 open reading frame 61
76130	81887	LAS1L	476	LAS1-like (S. cerevisiae)
216987	55813	UTP6	475	UTP6, small subunit (SSU) processome component, homolog (yeast)
12227	7832	BTG2	473	BTG family, member 2
107271	8565	YARS	473	tyrosyl-tRNA synthetase
230654	10489	LRRC41	473	leucine rich repeat containing 41
12461	10576	CCT2	470	chaperonin containing TCP1, subunit 2 (beta)
70650	55596	ZCCHC8	469	zinc finger, CCHC domain containing 8
13014	1476	CSTB	468	cystatin B (stefin B)
83397	9590	AKAP12	465	A kinase (PRKA) anchor protein (gravin) 12
18749	5567	PRKACB	464	protein kinase, cAMP-dependent, catalytic, beta
15547	27037	HTF9C	462	HpaII tiny fragments locus 9C
19347	23258	RAB6IP1	460	RAB6 interacting protein 1
51813	892	CCNC	458	cyclin C
16529	8645	KCNK5	456	potassium channel, subfamily K, member 5
52696	11130	ZWINT	456	ZW10 interactor
17219	4175	MCM6	455	minichromosome maintenance complex component 6
100017	26119	LDLRAP1	455	low density lipoprotein receptor adaptor protein 1
16600	9314	KLF4	454	Kruppel-like factor 4 (gut)
15481	3312	HSPA8	452	heat shock 70kDa protein 8
57423	9551	ATP5J2	451	ATP synthase, H+ transporting, mitochondrial F0 complex, subunit F2
69893	65260	C1orf163	451	chromosome 1 open reading frame 163
104263	55818	JMJD1A	450	jumonji domain containing 1A
14043	2132	EXT2	449	exostoses (multiple) 2
72727	26229	B3GAT3	448	beta-1,3-glucuronyltransferase 3 (glucuronosyltransferase I)
15275	3098	HK1	447	hexokinase 1
13163	1616	DAXX	447	death-associated protein 6
22644	7844	RNF103	446	ring finger protein 103
192119	23405	DICER1	444	Dicer1, Dcr-1 homolog (Drosophila)
15505	10808	HSPH1	443	heat shock 105kDa/110kDa protein 1
12144	641	BLM	442	Bloom syndrome
98828	8872	CDC123	442	cell division cycle 123 homolog (S. cerevisiae)
53624	1366	CLDN7	441	claudin 7
68581	10972	TMED10	441	transmembrane emp24-like trafficking protein 10 (yeast)
53356	8666	EIF3G	439	eukaryotic translation initiation factor 3, subunit G
67468	23531	MMD	439	monocyte to macrophage differentiation-associated
234729	55697	VAC14	439	Vac14 homolog (S. cerevisiae)
16456	50848	F11R	438	F11 receptor
12317	811	CALR	438	calreticulin
66834	55856	THEM2	438	thioesterase superfamily member 2
12193	678	ZFP36L2	437	zinc finger protein 36, C3H type-like 2
30963	9200	PTPLA	437	protein tyrosine phosphatase-like (proline instead of catalytic arginine), member A
53869	8766	RAB11A	437	RAB11A, member RAS oncogene family
67784	23129	PLXND1	436	plexin D1
68537	28998	MRPL13	436	mitochondrial ribosomal protein L13
16647	3838	KPNA2	434	karyopherin alpha 2 (RAG cohort 1, importin alpha 1)
13032	1075	CTSC	434	cathepsin C
214917	65990	C16orf24	434	chromosome 16 open reading frame 24
12858	9377	COX5A	433	cytochrome c oxidase subunit Va
17684	10370	CITED2	431	Cbp/p300-interacting transactivator, with Glu/Asp-rich carboxy-terminal domain, 2
19167	5684	PSMA3	431	proteasome (prosome, macropain) subunit, alpha type, 3
360013	9220	TIAF1	431	TGFB1-induced anti-apoptotic factor 1
68252	79017	C7orf24	430	chromosome 7 open reading frame 24
19362	10635	RAD51AP1	429	RAD51 associated protein 1
15936	9592	IER2	428	immediate early response 2
66642	56259	CTNNBL1	427	catenin, beta like 1
101592	79631	EFTUD1	427	elongation factor Tu GTP binding domain containing 1
22123	5709	PSMD3	426	proteasome (prosome, macropain) 26S subunit, non-ATPase, 3
24100	131601	GPR175	425	G protein-coupled receptor 175
12955	1410	CRYAB	425	crystallin, alpha B
108946	26009	ZZZ3	425	zinc finger, ZZ-type containing 3
227937	8502	PKP4	424	plakophilin 4
26377	27071	DAPP1	423	dual adaptor of phosphotyrosine and 3-phosphoinositides
56434	10099	TSPAN3	423	tetraspanin 3
21351	6888	TALDO1	422	transaldolase 1
224023	84861	KLHL22	422	kelch-like 22 (Drosophila)
23837	10428	CFDP1	421	craniofacial development protein 1
26936	23164	M-RIP	420	myosin phosphatase-Rho interacting protein
15361	3159	HMGA1	419	high mobility group AT-hook 1
70616	57794	SF4	419	splicing factor 4
101214	29896	TRA2A	419	transformer-2 alpha
15519	3320	HSP90AA1	417	heat shock protein 90kDa alpha (cytosolic), class A member 1
12028	581	BAX	417	BCL2-associated X protein
11504	9510	ADAMTS1	417	ADAM metallopeptidase with thrombospondin type 1 motif, 1
16783	3916	LAMP1	413	lysosomal-associated membrane protein 1
18030	4783	NFIL3	413	nuclear factor, interleukin 3 regulated
13139	1606	DGKA	413	diacylglycerol kinase, alpha 80kDa
15213	23462	HEY1	412	hairy/enhancer-of-split related with YRPW motif 1
26891	51138	COPS4	412	COP9 constitutive photomorphogenic homolog subunit 4 (Arabidopsis)
26894	50813	COPS7A	412	COP9 constitutive photomorphogenic homolog subunit 7A (Arabidopsis)
69740	51611	DPH5	412	DPH5 homolog (S. cerevisiae)
27061	10134	BCAP31	411	B-cell receptor-associated protein 31
69635	1612	DAPK1	410	death-associated protein kinase 1
22378	23558	WBP2	408	WW domain binding protein 2
54135	51599	LSR	408	lipolysis stimulated lipoprotein receptor
69608	9871	SEC24D	408	SEC24 related gene family, member D (S. cerevisiae)
107767	9522	SCAMP1	408	secretory carrier membrane protein 1
56150	4085	MAD2L1	407	MAD2 mitotic arrest deficient-like 1 (yeast)
75221	10072	DPP3	406	dipeptidyl-peptidase 3
13197	1647	GADD45A	406	growth arrest and DNA-damage-inducible, alpha
27425	10632	ATP5L	404	ATP synthase, H+ transporting, mitochondrial F0 complex, subunit G
68337	1397	CRIP2	404	cysteine-rich protein 2
12177	665	BNIP3L	403	BCL2/adenovirus E1B 19kDa interacting protein 3-like
66091	4696	NDUFA3	403	NADH dehydrogenase (ubiquinone) 1 alpha subcomplex, 3, 9kDa
104009	5768	QSOX1	403	quiescin Q6 sulfhydryl oxidase 1
11669	217	ALDH2	403	aldehyde dehydrogenase 2 family (mitochondrial)
11785	322	APBB1	402	amyloid beta (A4) precursor protein-binding, family B, member 1 (Fe65)
246196	11179	ZNF277	399	zinc finger protein 277
16402	3678	ITGA5	398	integrin, alpha 5 (fibronectin receptor, alpha polypeptide)
11546	10038	PARP2	398	poly (ADP-ribose) polymerase family, member 2
140482	140467	ZNF358	398	zinc finger protein 358
16777	3912	LAMB1	397	laminin, beta 1
19024	8495	PPFIBP2	397	PTPRF interacting protein, binding protein 2 (liprin beta 2)
57875	51129	ANGPTL4	397	angiopoietin-like 4
68240	6119	RPA3	397	replication protein A3, 14kDa
20393	6446	SGK	396	serum/glucocorticoid regulated kinase
109332	64866	CDCP1	396	CUB domain containing protein 1
20677	6659	SOX4	395	SRY (sex determining region Y)-box 4
21857	7076	TIMP1	394	TIMP metallopeptidase inhibitor 1
23918	3615	IMPDH2	394	IMP (inosine monophosphate) dehydrogenase 2
17772	4534	MTM1	393	myotubularin 1
231571	79871	RPAP2	393	RNA polymerase II associated protein 2
71955	9798	KIAA0174	392	KIAA0174
12798	1265	CNN2	390	calponin 2
22195	7332	UBE2L3	389	ubiquitin-conjugating enzyme E2L 3
26390	23005	MAPKBP1	389	mitogen activated protein kinase binding protein 1
56258	3188	HNRPH2	389	heterogeneous nuclear ribonucleoprotein H2 (H')
66890	10960	LMAN2	389	lectin, mannose-binding 2
67776	4013	LOH11CR2A	389	loss of heterozygosity, 11, chromosomal region 2, gene A
12859	1329	COX5B	389	cytochrome c oxidase subunit Vb
20333	9554	SEC22B	388	SEC22 vesicle trafficking protein homolog B (S. cerevisiae)
68198	4708	NDUFB2	388	NADH dehydrogenase (ubiquinone) 1 beta subcomplex, 2, 8kDa
218977	9787	DLG7	388	discs, large homolog 7 (Drosophila)
80509	112950	MED8	387	mediator complex subunit 8
76522	51691	LSM8	384	LSM8 homolog, U6 small nuclear RNA associated (S. cerevisiae)
56210	51455	REV1	383	REV1 homolog (S. cerevisiae)
23831	23632	CA14	381	carbonic anhydrase XIV
12453	10983	CCNI	379	cyclin I
67439	56949	XAB2	379	XPA binding protein 2
319448	22862	FNDC3A	379	fibronectin type III domain containing 3A
75430	25906	C11orf51	378	chromosome 11 open reading frame 51
108705	754	PTTG1IP	378	pituitary tumor-transforming 1 interacting protein
228410	1479	CSTF3	378	cleavage stimulation factor, 3' pre-RNA, subunit 3, 77kDa
20148	9249	DHRS3	377	dehydrogenase/reductase (SDR family) member 3
21762	5708	PSMD2	377	proteasome (prosome, macropain) 26S subunit, non-ATPase, 2
20196	6284	S100A13	376	S100 calcium binding protein A13
26431	9815	GIT2	376	G protein-coupled receptor kinase interactor 2
54383	1912	PHC2	376	polyhomeotic homolog 2 (Drosophila)
13681	1973	EIF4A1	376	eukaryotic translation initiation factor 4A, isoform 1
73690	11010	GLIPR1	375	GLI pathogenesis-related 1 (glioma)
68272	55131	RBM28	374	RNA binding motif protein 28
27967	10523	CHERP	373	calcium homeostasis endoplasmic reticulum protein
52588	81619	TSPAN14	373	tetraspanin 14
56515	51444	RNF138	373	ring finger protein 138
78903	56897	WRNIP1	373	Werner helicase interacting protein 1
12905	8738	CRADD	373	CASP2 and RIPK1 domain containing adaptor with death domain
99003	79832	QSER1	373	glutamine and serine rich 1
320404	3707	ITPKB	373	inositol 1,4,5-trisphosphate 3-kinase B
11931	481	ATP1B1	372	ATPase, Na+/K+ transporting, beta 1 polypeptide
68750	6239	RREB1	372	ras responsive element binding protein 1
20187	6259	RYK	371	RYK receptor-like tyrosine kinase
20187	6259	RYK	371	RYK receptor-like tyrosine kinase
70078	51406	NOL7	371	nucleolar protein 7, 27kDa
111175	55825	PECR	371	peroxisomal trans-2-enoyl-CoA reductase
26456	57715	SEMA4G	369	sema domain, immunoglobulin domain (Ig), transmembrane domain (TM) and short cytoplasmic domain, (semaphorin) 4G
50784	8612	PPAP2C	369	phosphatidic acid phosphatase type 2C
217716	27030	MLH3	368	mutL homolog 3 (E. coli)
11798	331	BIRC4	367	baculoviral IAP repeat-containing 4
56177	10439	OLFM1	367	olfactomedin 1
20229	6303	SAT1	365	spermidine/spermine N1-acetyltransferase 1
16476	3725	JUN	364	jun oncogene
17536	4212	MEIS2	362	Meis homeobox 2
77975	757	TMEM50B	362	transmembrane protein 50B
223435	7204	TRIO	362	triple functional domain (PTPRF interacting)
56516	5939	RBMS2	361	RNA binding motif, single stranded interacting protein 2
72065	57826	RAP2C	361	RAP2C, member of RAS oncogene family
216565	23301	EHBP1	360	EH domain binding protein 1
224143	56983	KTELC1	360	KTEL (Lys-Tyr-Glu-Leu) containing 1
16332	3636	INPPL1	359	inositol polyphosphate phosphatase-like 1
12443	595	CCND1	359	cyclin D1
67053	11102	RPP14	359	ribonuclease P/MRP 14kDa subunit
107869	1491	CTH	359	cystathionase (cystathionine gamma-lyase)
13852	2054	STX2	359	syntaxin 2
20818	58477	SRPRB	357	signal recognition particle receptor, B subunit
109857	874	CBR3	357	carbonyl reductase 3
72949	905	CCNT2	356	cyclin T2
50527	6160	RPL31	355	ribosomal protein L31
50527	6160	RPL31	355	ribosomal protein L31
18515	5089	PBX2	354	pre-B-cell leukemia homeobox 2
58185	91543	RSAD2	353	radical S-adenosyl methionine domain containing 2
14632	2735	GLI1	353	glioma-associated oncogene homolog 1 (zinc finger protein)
11908	466	ATF1	351	activating transcription factor 1
53357	8398	PLA2G6	351	phospholipase A2, group VI (cytosolic, calcium-independent)
330192	79720	VPS37B	351	vacuolar protein sorting 37 homolog B (S. cerevisiae)
18637	5202	PFDN2	350	prefoldin subunit 2
76467	22921	MSRB2	350	methionine sulfoxide reductase B2
215193	27042	C1orf107	349	chromosome 1 open reading frame 107
53618	2530	FUT8	348	fucosyltransferase 8 (alpha (1,6) fucosyltransferase)
19089	5589	PRKCSH	347	protein kinase C substrate 80K-H
12988	1445	CSK	346	c-src tyrosine kinase
11803	333	APLP1	345	amyloid beta (A4) precursor-like protein 1
22122	7264	TSTA3	345	tissue specific transplantation antigen P35B
20525	6513	SLC2A1	344	solute carrier family 2 (facilitated glucose transporter), member 1
268996	6760	SS18	344	synovial sarcoma translocation, chromosome 18
83485	51335	NGRN	343	neugrin, neurite outgrowth associated
14156	2237	FEN1	343	flap structure-specific endonuclease 1
20778	949	SCARB1	341	scavenger receptor class B, member 1
29858	5372	PMM1	341	phosphomannomutase 1
75553	79882	ZC3H14	340	zinc finger CCCH-type containing 14
192185	65220	NADK	340	NAD kinase
12166	657	BMPR1A	339	bone morphogenetic protein receptor, type IA
210009	4552	MTRR	339	5-methyltetrahydrofolate-homocysteine methyltransferase reductase
14062	2149	F2R	339	coagulation factor II (thrombin) receptor
56422	10767	HBS1L	338	HBS1-like (S. cerevisiae)
18002	4738	NEDD8	337	neural precursor cell expressed, developmentally down-regulated 8
52055	26056	RAB11FIP5	337	RAB11 family interacting protein 5 (class I)
268903	8204	NRIP1	337	nuclear receptor interacting protein 1
66395	79026	AHNAK	336	AHNAK nucleoprotein
21406	6938	TCF12	334	transcription factor 12 (HTF4, helix-loop-helix transcription factors 4)
68735	51023	MRPS18C	334	mitochondrial ribosomal protein S18C
233575	27315	FRAG1	334	FGF receptor activating protein 1
18569	27250	PDCD4	333	programmed cell death 4 (neoplastic transformation inhibitor)
57377	7841	GCS1	332	glucosidase I
66048	83460	TMEM93	331	transmembrane protein 93
66194	65263	PYCRL	331	pyrroline-5-carboxylate reductase-like
13436	1789	DNMT3B	330	DNA (cytosine-5-)-methyltransferase 3 beta
234378	55295	KLHL26	329	kelch-like 26 (Drosophila)
68652	23118	MAP3K7IP2	328	mitogen-activated protein kinase kinase kinase 7 interacting protein 2
118451	51116	MRPS2	328	mitochondrial ribosomal protein S2
17289	10461	MERTK	326	c-mer proto-oncogene tyrosine kinase
12850	10229	COQ7	326	coenzyme Q7 homolog, ubiquinone (yeast)
80280	80279	CDK5RAP3	326	CDK5 regulatory subunit associated protein 3
27399	9807	IHPK1	324	inositol hexaphosphate kinase 1
50767	10908	PNPLA6	324	patatin-like phospholipase domain containing 6
74150	80255	SLC35F5	324	solute carrier family 35, member F5
11364	34	ACADM	324	acyl-Coenzyme A dehydrogenase, C-4 to C-12 straight chain
14470	10567	RABAC1	324	Rab acceptor 1 (prenylated)
12228	10950	BTG3	321	BTG family, member 3
13480	8813	DPM1	321	dolichyl-phosphate mannosyltransferase polypeptide 1, catalytic subunit
114128	55353	LAPTM4B	320	lysosomal associated protein transmembrane 4 beta
26611	5955	RCN2	319	reticulocalbin 2, EF-hand calcium binding domain
66358	56985	C17orf48	319	chromosome 17 open reading frame 48
13972	79680	C22orf29	319	chromosome 22 open reading frame 29
22367	7443	VRK1	318	vaccinia related kinase 1
72183	58533	SNX6	318	sorting nexin 6
12035	586	BCAT1	317	branched chain aminotransferase 1, cytosolic
54484	23608	MKRN1	317	makorin, ring finger protein, 1
27279	51330	TNFRSF12A	316	tumor necrosis factor receptor superfamily, member 12A
69094	54958	TMEM160	315	transmembrane protein 160
98221	10480	EIF3M	315	eukaryotic translation initiation factor 3, subunit M
56187	5875	RABGGTA	314	Rab geranylgeranyltransferase, alpha subunit
110213	7009	TEGT	314	testis enhanced gene transcript (BAX inhibitor 1)
15040	3133	HLA-E	313	major histocompatibility complex, class I, E
19684	5962	RDX	313	radixin
20768	22928	SEPHS2	313	selenophosphate synthetase 2
234699	23644	EDC4	312	enhancer of mRNA decapping 4
17713	80273	GRPEL1	311	GrpE-like 1, mitochondrial (E. coli)
108989	7175	TPR	311	translocated promoter region (to activated MET oncogene)
16451	3716	JAK1	310	Janus kinase 1 (a protein tyrosine kinase)
27756	57819	LSM2	310	LSM2 homolog, U6 small nuclear RNA associated (S. cerevisiae)
50530	8076	MFAP5	310	microfibrillar associated protein 5
59287	23385	NCSTN	310	nicastrin
80915	11266	DUSP12	310	dual specificity phosphatase 12
235559	11073	TOPBP1	310	topoisomerase (DNA) II binding protein 1
52502	23589	CARHSP1	309	calcium regulated heat stable protein 1, 24kDa
67308	26589	MRPL46	309	mitochondrial ribosomal protein L46
50793	23595	ORC3L	308	origin recognition complex, subunit 3-like (yeast)
66094	51690	LSM7	308	LSM7 homolog, U6 small nuclear RNA associated (S. cerevisiae)
107435	8520	HAT1	308	histone acetyltransferase 1
386649	55968	NSFL1C	308	NSFL1 (p97) cofactor (p47)
26879	8706	B3GALNT1	307	beta-1,3-N-acetylgalactosaminyltransferase 1 (globoside blood group)
100732	22924	MAPRE3	307	microtubule-associated protein, RP/EB family, member 3
13482	1803	DPP4	306	dipeptidyl-peptidase 4 (CD26, adenosine deaminase complexing protein 2)
66208	29937	NENF	305	neuron derived neurotrophic factor
69263	5983	RFC3	305	replication factor C (activator 1) 3, 38kDa
72599	10954	PDIA5	304	protein disulfide isomerase family A, member 5
230125	92014	MCART1	304	mitochondrial carrier triple repeat 1
16008	3485	IGFBP2	303	insulin-like growth factor binding protein 2, 36kDa
20168	10313	RTN3	303	reticulon 3
53625	10678	B3GNT2	303	UDP-GlcNAc:betaGal beta-1,3-N-acetylglucosaminyltransferase 2
94065	64981	MRPL34	303	mitochondrial ribosomal protein L34
170758	5881	RAC3	302	ras-related C3 botulinum toxin substrate 3 (rho family, small GTP binding protein Rac3)
15894	3383	ICAM1	301	intercellular adhesion molecule 1 (CD54), human rhinovirus receptor
17897	4634	MYL3	301	myosin, light chain 3, alkali; ventricular, skeletal, slow
19193	51268	PIPOX	301	pipecolic acid oxidase
58198	6299	SALL1	301	sal-like 1 (Drosophila)
67292	5279	PIGC	300	phosphatidylinositol glycan anchor biosynthesis, class C
106504	11329	STK38	300	serine/threonine kinase 38
60315	60314	C12orf10	299	chromosome 12 open reading frame 10
210925	55756	INTS9	299	integrator complex subunit 9
14381	2539	G6PD	298	glucose-6-phosphate dehydrogenase
17347	2872	MKNK2	296	MAP kinase interacting serine/threonine kinase 2
56431	11034	DSTN	296	destrin (actin depolymerizing factor)
170833	29911	HOOK2	296	hook homolog 2 (Drosophila)
26912	23464	GCAT	295	glycine C-acetyltransferase (2-amino-3-ketobutyrate coenzyme A ligase)
13007	1465	CSRP1	295	cysteine and glycine-rich protein 1
11674	226	ALDOA	295	aldolase A, fructose-bisphosphate
11957	522	ATP5J	294	ATP synthase, H+ transporting, mitochondrial F0 complex, subunit F6
67039	58517	RBM25	294	RNA binding motif protein 25
72388	54101	RIPK4	294	receptor-interacting serine-threonine kinase 4
14751	2821	GPI	294	glucose phosphate isomerase
58193	2135	EXTL2	293	exostoses (multiple)-like 2
56375	8702	B4GALT4	292	UDP-Gal:betaGlcNAc beta 1,4- galactosyltransferase, polypeptide 4
70461	64784	CRTC3	292	CREB regulated transcription coactivator 3
17865	4605	MYBL2	291	v-myb myeloblastosis viral oncogene homolog (avian)-like 2
17161	4128	MAOA	290	monoamine oxidase A
30957	23162	MAPK8IP3	290	mitogen-activated protein kinase 8 interacting protein 3
66912	28969	BZW2	290	basic leucine zipper and W2 domains 2
19687	5981	RFC1	289	replication factor C (activator 1) 1, 145kDa
60527	3995	FADS3	289	fatty acid desaturase 3
30945	25897	RNF19A	288	ring finger protein 19A
74325	1212	CLTB	288	clathrin, light chain (Lcb)
14630	2730	GCLM	288	glutamate-cysteine ligase, modifier subunit
70445	57124	CD248	287	CD248 molecule, endosialin
67819	79139	DERL1	286	Der1-like domain family, member 1
17125	4086	SMAD1	284	SMAD family member 1
17686	4437	MSH3	283	mutS homolog 3 (E. coli)
76784	4528	MTIF2	283	mitochondrial translational initiation factor 2
14776	2877	GPX2	282	glutathione peroxidase 2 (gastrointestinal)
22646	7584	ZNF35	282	zinc finger protein 35
51796	10250	SRRM1	282	serine/arginine repetitive matrix 1
67916	8613	PPAP2B	282	phosphatidic acid phosphatase type 2B
75423	26225	ARL5A	282	ADP-ribosylation factor-like 5A
67464	9583	ENTPD4	281	ectonucleoside triphosphate diphosphohydrolase 4
226757	80232	WDR26	281	WD repeat domain 26
14061	2147	F2	280	coagulation factor II (thrombin)
70510	26001	RNF167	279	ring finger protein 167
59045	10948	STARD3	278	StAR-related lipid transfer (START) domain containing 3
66375	51635	DHRS7	278	dehydrogenase/reductase (SDR family) member 7
12752	1201	CLN3	278	ceroid-lipofuscinosis, neuronal 3, juvenile (Batten, Spielmeyer-Vogt disease)
11938	488	ATP2A2	277	ATPase, Ca++ transporting, cardiac muscle, slow twitch 2
66290	9550	ATP6V1G1	277	ATPase, H+ transporting, lysosomal 13kDa, V1 subunit G1
53416	27347	STK39	275	serine threonine kinase 39 (STE20/SPS1 homolog, yeast)
12866	1347	COX7A2	275	cytochrome c oxidase subunit VIIa polypeptide 2 (liver)
98932	10398	MYL9	275	myosin, light chain 9, regulatory
14866	2947	GSTM3	274	glutathione S-transferase M3 (brain)
16952	301	ANXA1	273	annexin A1
27373	1454	CSNK1E	273	casein kinase 1, epsilon
54637	11230	PRAF2	273	PRA1 domain family, member 2
56372	10944	C11orf58	272	chromosome 11 open reading frame 58
68151	79971	GPR177	272	G protein-coupled receptor 177
69260	3622	ING2	272	inhibitor of growth family, member 2
11474	89	ACTN3	271	actinin, alpha 3
66515	9820	CUL7	271	cullin 7
76497	6992	PPP1R11	271	protein phosphatase 1, regulatory (inhibitor) subunit 11
14114	2192	FBLN1	271	fibulin 1
66972	79085	SLC25A23	270	solute carrier family 25 (mitochondrial carrier; phosphate carrier), member 23
67160	1937	EEF1G	270	eukaryotic translation elongation factor 1 gamma
68379	25792	CIZ1	270	CDKN1A interacting zinc finger protein 1
224045	8893	EIF2B5	270	eukaryotic translation initiation factor 2B, subunit 5 epsilon, 82kDa
12846	1312	COMT	268	catechol-O-methyltransferase
14528	2643	GCH1	268	GTP cyclohydrolase 1 (dopa-responsive dystonia)
15212	3074	HEXB	267	hexosaminidase B (beta polypeptide)
18000	4735	2007-09-02	267	septin 2
19359	5887	RAD23B	267	RAD23 homolog B (S. cerevisiae)
30052	27344	PCSK1N	267	proprotein convertase subtilisin/kexin type 1 inhibitor
67834	3419	IDH3A	267	isocitrate dehydrogenase 3 (NAD+) alpha
209354	1967	EIF2B1	266	eukaryotic translation initiation factor 2B, subunit 1 alpha, 26kDa
20482	6498	SKIL	265	SKI-like oncogene
21877	7083	TK1	265	thymidine kinase 1, soluble
12895	1375	CPT1B	265	carnitine palmitoyltransferase 1B (muscle)
12895	1375	CPT1B	265	carnitine palmitoyltransferase 1B (muscle)
68195	8635	RNASET2	264	ribonuclease T2
72590	51400	PPME1	263	protein phosphatase methylesterase 1
27357	2992	GYG1	262	glycogenin 1
71990	79039	DDX54	262	DEAD (Asp-Glu-Ala-Asp) box polypeptide 54
75746	79710	MORC4	262	MORC family CW-type zinc finger 4
14629	2729	GCLC	262	glutamate-cysteine ligase, catalytic subunit
20378	2487	FRZB	261	frizzled-related protein
71991	1161	ERCC8	261	excision repair cross-complementing rodent repair deficiency, complementation group 8
21664	22822	PHLDA1	260	pleckstrin homology-like domain, family A, member 1
68943	65018	PINK1	260	PTEN induced putative kinase 1
74140	10548	TM9SF1	260	transmembrane 9 superfamily member 1
18036	4793	NFKBIB	259	nuclear factor of kappa light polypeptide gene enhancer in B-cells inhibitor, beta
30843	54850	FBXL12	259	F-box and leucine-rich repeat protein 12
15107	3033	HADH	258	hydroxyacyl-Coenzyme A dehydrogenase
217057	51651	PTRH2	258	peptidyl-tRNA hydrolase 2
23994	9802	DAZAP2	256	DAZ associated protein 2
68401	92579	G6PC3	256	glucose 6 phosphatase, catalytic, 3
66366	51614	ERGIC3	255	ERGIC and golgi 3
17281	79443	FYCO1	254	FYVE and coiled-coil domain containing 1
68614	25875	LETMD1	254	LETM1 domain containing 1
11769	1174	AP1S1	252	adaptor-related protein complex 1, sigma 1 subunit
55982	22976	PAXIP1	252	PAX interacting (with transcription-activation domain) protein 1
76893	29956	LASS2	251	LAG1 homolog, ceramide synthase 2
66169	54543	TOMM7	250	translocase of outer mitochondrial membrane 7 homolog (yeast)
20540	9056	SLC7A7	249	solute carrier family 7 (cationic amino acid transporter, y+ system), member 7
56705	10048	RANBP9	248	RAN binding protein 9
69253	3316	HSPB2	248	heat shock 27kDa protein 2
71228	9231	DLG5	248	discs, large homolog 5 (Drosophila)
71752	2976	GTF3C2	248	general transcription factor IIIC, polypeptide 2, beta 110kDa
70620	7336	UBE2V2	247	ubiquitin-conjugating enzyme E2 variant 2
217721	55640	FLVCR2	247	feline leukemia virus subgroup C cellular receptor family, member 2
13205	1654	DDX3X	247	DEAD (Asp-Glu-Ala-Asp) box polypeptide 3, X-linked
68969	10289	EIF1B	246	eukaryotic translation initiation factor 1B
78560	25960	GPR124	246	G protein-coupled receptor 124
13733	2015	EMR1	246	egf-like module containing, mucin-like, hormone receptor-like 1
217827	55051	C14orf102	245	chromosome 14 open reading frame 102
381629	51374	C2orf28	245	chromosome 2 open reading frame 28
70385	54908	CCDC99	244	coiled-coil domain containing 99
110911	8760	CDS2	244	CDP-diacylglycerol synthase (phosphatidate cytidylyltransferase) 2
14571	2820	GPD2	244	glycerol-3-phosphate dehydrogenase 2 (mitochondrial)
59021	5862	RAB2A	243	RAB2A, member RAS oncogene family
77065	25896	INTS7	243	integrator complex subunit 7
107358	56889	TM9SF3	243	transmembrane 9 superfamily member 3
229524	55154	MSTO1	242	misato homolog 1 (Drosophila)
66161	10775	POP4	241	processing of precursor 4, ribonuclease P/MRP subunit (S. cerevisiae)
217039	79893	GGNBP2	240	gametogenetin binding protein 2
15473	10247	HRSP12	239	heat-responsive protein 12
19353	5879	RAC1	239	ras-related C3 botulinum toxin substrate 1 (rho family, small GTP binding protein Rac1)
22661	7707	ZNF148	239	zinc finger protein 148
192160	22794	CASC3	239	cancer susceptibility candidate 3
15937	8870	IER3	238	immediate early response 3
18858	5376	PMP22	238	peripheral myelin protein 22
52690	84193	SETD3	238	SET domain containing 3
21749	7013	TERF1	237	telomeric repeat binding factor (NIMA-interacting) 1
56334	10959	TMED2	237	transmembrane emp24 domain trafficking protein 2
75646	26064	RAI14	237	retinoic acid induced 14
12111	633	BGN	236	biglycan
50912	5394	EXOSC10	236	exosome component 10
93760	8289	ARID1A	236	AT rich interactive domain 1A (SWI-like)
223601	51571	FAM49B	236	family with sequence similarity 49, member B
16004	3482	IGF2R	235	insulin-like growth factor 2 receptor
14958	3005	H1F0	234	H1 histone family, member 0
67608	26502	NARF	234	nuclear prelamin A recognition factor
12550	999	CDH1	233	cadherin 1, type 1, E-cadherin (epithelial)
13386	8788	DLK1	233	delta-like 1 homolog (Drosophila)
20666	6664	SOX11	232	SRY (sex determining region Y)-box 11
26445	5690	PSMB2	232	proteasome (prosome, macropain) subunit, beta type, 2
54725	23705	CADM1	232	cell adhesion molecule 1
55948	2810	SFN	232	stratifin
56398	11261	CHP	232	calcium binding protein P22
66867	10363	HMG20A	232	high-mobility group 20A
57444	3669	ISG20	231	interferon stimulated exonuclease gene 20kDa
66213	9443	MED7	231	mediator complex subunit 7
76560	5652	PRSS8	231	protease, serine, 8
108148	2590	GALNT2	231	UDP-N-acetyl-alpha-D-galactosamine:polypeptide N-acetylgalactosaminyltransferase 2 (GalNAc-T2)
94315	5546	PRCC	230	papillary renal cell carcinoma (translocation-associated)
230075	4712	NDUFB6	230	NADH dehydrogenase (ubiquinone) 1 beta subcomplex, 6, 17kDa
21788	7035	TFPI	229	tissue factor pathway inhibitor (lipoprotein-associated coagulation inhibitor)
54427	29947	DNMT3L	229	DNA (cytosine-5-)-methyltransferase 3-like
67198	26010	LOC26010	229	viral DNA polymerase-transactivated protein 6
67840	78988	MRP63	229	mitochondrial ribosomal protein 63
99712	10390	CEPT1	229	choline/ethanolamine phosphotransferase 1
21917	7112	TMPO	228	thymopoietin
22340	7423	VEGFB	228	vascular endothelial growth factor B
66863	8216	LZTR1	228	leucine-zipper-like transcription regulator 1
232440	55766	H2AFJ	228	H2A histone family, member J
54198	8724	SNX3	227	sorting nexin 3
13642	1948	EFNB2	227	ephrin-B2
22156	7286	TUFT1	226	tuftelin 1
21753	26136	TES	225	testis derived transcript (3 LIM domains)
21833	7067	THRA	225	thyroid hormone receptor, alpha (erythroblastic leukemia viral (v-erb-a) oncogene homolog, avian)
219150	79618	HMBOX1	225	homeobox containing 1
14385	2542	SLC37A4	225	solute carrier family 37 (glucose-6-phosphate transporter), member 4
20732	6692	SPINT1	224	serine peptidase inhibitor, Kunitz type 1
22129	7267	TTC3	224	tetratricopeptide repeat domain 3
56320	1627	DBN1	224	drebrin 1
15511	3303	HSPA1A	223	heat shock 70kDa protein 1A
15511	3303	HSPA1A	223	heat shock 70kDa protein 1A
15458	3263	HPX	222	hemopexin
14595	2683	B4GALT1	222	UDP-Gal:betaGlcNAc beta 1,4- galactosyltransferase, polypeptide 1
22327	7411	VBP1	221	von Hippel-Lindau binding protein 1
19255	5771	PTPN2	220	protein tyrosine phosphatase, non-receptor type 2
59024	9968	MED12	220	mediator complex subunit 12
67532	4236	MFAP1	220	microfibrillar-associated protein 1
80879	9123	SLC16A3	220	solute carrier family 16, member 3 (monocarboxylic acid transporter 4)
16007	3491	CYR61	219	cysteine-rich, angiogenic inducer, 61
69065	79094	CHAC1	219	ChaC, cation transport regulator homolog 1 (E. coli)
69660	64114	TMBIM1	219	transmembrane BAX inhibitor motif containing 1
11927	475	ATOX1	218	ATX1 antioxidant protein 1 homolog (yeast)
69639	11340	EXOSC8	218	exosome component 8
19018	51282	SCAND1	216	SCAN domain containing 1
19186	5720	PSME1	216	proteasome (prosome, macropain) activator subunit 1 (PA28 alpha)
21754	7016	TESK1	216	testis-specific kinase 1
12442	9133	CCNB2	216	cyclin B2
213012	55347	ABHD10	216	abhydrolase domain containing 10
11774	8546	AP3B1	215	adaptor-related protein complex 3, beta 1 subunit
17294	4232	MEST	215	mesoderm specific transcript homolog (mouse)
12626	1070	CETN3	215	centrin, EF-hand protein, 3 (CDC31 homolog, yeast)
14227	2286	FKBP2	215	FK506 binding protein 2, 13kDa
69019	28972	SPCS1	214	signal peptidase complex subunit 1 homolog (S. cerevisiae)
110446	38	ACAT1	214	acetyl-Coenzyme A acetyltransferase 1 (acetoacetyl Coenzyme A thiolase)
17242	4192	MDK	213	midkine (neurite growth-promoting factor 2)
17427	55329	MNS1	213	meiosis-specific nuclear structural 1
21335	10460	TACC3	213	transforming, acidic coiled-coil containing protein 3
52065	9258	MFHAS1	213	malignant fibrous histiocytoma amplified sequence 1
210376	66036	MTMR9	213	myotubularin related protein 9
12778	57007	CXCR7	212	chemokine (C-X-C motif) receptor 7
386612	79228	THOC6	211	THO complex 6 homolog (Drosophila)
13641	1947	EFNB1	211	ephrin-B1
17135	7975	MAFK	208	v-maf musculoaponeurotic fibrosarcoma oncogene homolog K (avian)
66254	27292	DIMT1L	208	DIM1 dimethyladenosine transferase 1-like (S. cerevisiae)
101206	10474	TADA3L	208	transcriptional adaptor 3 (NGG1 homolog, yeast)-like
29815	8412	BCAR3	207	breast cancer anti-estrogen resistance 3
56338	10628	TXNIP	207	thioredoxin interacting protein
57230	29115	SAP30BP	207	SAP30 binding protein
12649	1111	CHEK1	207	CHK1 checkpoint homolog (S. pombe)
14678	2771	GNAI2	207	guanine nucleotide binding protein (G protein), alpha inhibiting activity polypeptide 2
16201	3609	ILF3	206	interleukin enhancer binding factor 3, 90kDa
11777	1176	AP3S1	206	adaptor-related protein complex 3, sigma 1 subunit
18073	4811	NID1	206	nidogen 1
26440	5682	PSMA1	206	proteasome (prosome, macropain) subunit, alpha type, 1
66580	51575	ESF1	206	ESF1, nucleolar pre-rRNA processing protein, homolog (S. cerevisiae)
108062	1478	CSTF2	206	cleavage stimulation factor, 3' pre-RNA, subunit 2, 64kDa
228019	79828	METTL8	206	methyltransferase like 8
67469	51099	ABHD5	205	abhydrolase domain containing 5
12741	7122	CLDN5	205	claudin 5 (transmembrane protein deleted in velocardiofacial syndrome)
98386	3930	LBR	205	lamin B receptor
14272	2339	FNTA	205	farnesyltransferase, CAAX box, alpha
19205	5725	PTBP1	204	polypyrimidine tract binding protein 1
56440	6642	SNX1	204	sorting nexin 1
64659	63931	MRPS14	203	mitochondrial ribosomal protein S14
226519	3915	LAMC1	203	laminin, gamma 1 (formerly LAMB2)
13669	8661	EIF3A	203	eukaryotic translation initiation factor 3, subunit A
15289	3146	HMGB1	202	high-mobility group box 1
66246	55644	OSGEP	202	O-sialoglycoprotein endopeptidase
68010	25805	BAMBI	202	BMP and activin membrane-bound inhibitor homolog (Xenopus laevis)
17992	4697	NDUFA4	200	NADH dehydrogenase (ubiquinone) 1 alpha subcomplex, 4, 9kDa
12606	1050	CEBPA	200	CCAAT/enhancer binding protein (C/EBP), alpha
74164	4799	NFX1	200	nuclear transcription factor, X-box binding 1
18645	5217	PFN2	198	profilin 2
66882	9689	BZW1	197	basic leucine zipper and W2 domains 1
74194	390	RND3	197	Rho family GTPase 3
13138	1605	DAG1	197	dystroglycan 1 (dystrophin-associated glycoprotein 1)
19352	5876	RABGGTB	196	Rab geranylgeranyltransferase, beta subunit
230700	22887	FOXJ3	196	forkhead box J3
16976	4043	LRPAP1	195	low density lipoprotein receptor-related protein associated protein 1
12831	1289	COL5A1	195	collagen, type V, alpha 1
140488	10643	IGF2BP3	195	insulin-like growth factor 2 mRNA binding protein 3
13929	51321	AMZ2	195	archaemetzincins-2
50849	9921	RNF10	194	ring finger protein 10
66151	54458	PRR13	194	proline rich 13
68263	5162	PDHB	193	pyruvate dehydrogenase (lipoamide) beta
76293	4239	MFAP4	193	microfibrillar-associated protein 4
12520	975	CD81	192	CD81 molecule
71517	57020	C16orf62	192	chromosome 16 open reading frame 62
20467	23309	SIN3B	191	SIN3 homolog B, transcription regulator (yeast)
67515	23548	TTC33	191	tetratricopeptide repeat domain 33
110611	3069	HDLBP	191	high density lipoprotein binding protein (vigilin)
13511	1829	DSG2	191	desmoglein 2
20719	5269	SERPINB6	190	serpin peptidase inhibitor, clade B (ovalbumin), member 6
66660	79811	SLTM	190	SAFB-like, transcription modulator
68879	24148	PRPF6	190	PRP6 pre-mRNA processing factor 6 homolog (S. cerevisiae)
78913	26046	ZNF294	190	zinc finger protein 294
103850	56953	NT5M	190	5',3'-nucleotidase, mitochondrial
227707	51759	C9orf78	190	chromosome 9 open reading frame 78
20112	6196	RPS6KA2	189	ribosomal protein S6 kinase, 90kDa, polypeptide 2
19124	10544	PROCR	187	protein C receptor, endothelial (EPCR)
19386	5903	RANBP2	187	RAN binding protein 2
20402	64397	ZFP106	187	zinc finger protein 106 homolog (mouse)
21924	7134	TNNC1	187	troponin C type 1 (slow)
59079	55914	ERBB2IP	187	erbb2 interacting protein
67397	10961	ERP29	187	endoplasmic reticulum protein 29
72053	79089	TMUB2	187	transmembrane and ubiquitin-like domain containing 2
107508	2058	EPRS	187	glutamyl-prolyl-tRNA synthetase
224902	9667	SAFB2	187	scaffold attachment factor B2
269424	79960	PHF17	186	PHD finger protein 17
76969	8534	CHST1	185	carbohydrate (keratan sulfate Gal-6) sulfotransferase 1
16668	3875	KRT18	184	keratin 18
57265	2535	FZD2	184	frizzled homolog 2 (Drosophila)
67035	11080	DNAJB4	184	DnaJ (Hsp40) homolog, subfamily B, member 4
12740	1364	CLDN4	184	claudin 4
110033	3835	KIF22	184	kinesin family member 22
170755	23678	SGK3	184	serum/glucocorticoid regulated kinase family, member 3
13643	1949	EFNB3	184	ephrin-B3
15199	50865	HEBP1	183	heme binding protein 1
14783	2887	GRB10	182	growth factor receptor-bound protein 10
20334	10484	SEC23A	182	Sec23 homolog A (S. cerevisiae)
26360	23452	ANGPTL2	182	angiopoietin-like 2
70231	26003	GORASP2	182	golgi reassembly stacking protein 2, 55kDa
18247	4947	OAZ2	181	ornithine decarboxylase antizyme 2
66594	10975	UQCR	181	ubiquinol-cytochrome c reductase, 6.4kDa subunit
67123	51271	UBAP1	181	ubiquitin associated protein 1
224440	54093	SETD4	181	SET domain containing 4
14004	58486	ZBED5	181	zinc finger, BED-type containing 5
14004	58486	ZBED5	181	zinc finger, BED-type containing 5
15441	50809	HP1BP3	180	heterochromatin protein 1, binding protein 3
11783	317	APAF1	180	apoptotic peptidase activating factor 1
57874	51495	PTPLAD1	180	protein tyrosine phosphatase-like A domain containing 1
17390	4313	MMP2	179	matrix metallopeptidase 2 (gelatinase A, 72kDa gelatinase, 72kDa type IV collagenase)
20623	54861	SNRK	179	SNF related kinase
171170	55796	MBNL3	179	muscleblind-like 3 (Drosophila)
21340	9014	TAF1B	178	TATA box binding protein (TBP)-associated factor, RNA polymerase I, B, 63kDa
11486	100	ADA	178	adenosine deaminase
56289	11186	RASSF1	177	Ras association (RalGDS/AF-6) domain family 1
114663	3613	IMPA2	177	inositol(myo)-1(or 4)-monophosphatase 2
231712	10906	TRAFD1	177	TRAF-type zinc finger domain containing 1
15476	9957	HS3ST1	176	heparan sulfate (glucosamine) 3-O-sulfotransferase 1
59056	2121	EVC	176	Ellis van Creveld syndrome
68796	54867	FLJ20254	176	hypothetical protein FLJ20254
226414	1615	DARS	176	aspartyl-tRNA synthetase
399510	11183	MAP4K5	176	mitogen-activated protein kinase kinase kinase kinase 5
12558	1000	CDH2	173	cadherin 2, type 1, N-cadherin (neuronal)
94187	23090	ZNF423	173	zinc finger protein 423
110173	4126	MANBA	173	mannosidase, beta A, lysosomal
11837	6175	RPLP0	171	ribosomal protein, large, P0
26362	558	AXL	171	AXL receptor tyrosine kinase
14766	9289	GPR56	171	G protein-coupled receptor 56
17387	4323	MMP14	170	matrix metallopeptidase 14 (membrane-inserted)
27376	1468	SLC25A10	170	solute carrier family 25 (mitochondrial carrier; dicarboxylate transporter), member 10
11502	8754	ADAM9	170	ADAM metallopeptidase domain 9 (meltrin gamma)
231670	23014	FBXO21	170	F-box protein 21
14390	2551	GABPA	170	GA binding protein transcription factor, alpha subunit 60kDa
17873	4616	GADD45B	169	growth arrest and DNA-damage-inducible, beta
19718	5982	RFC2	168	replication factor C (activator 1) 2, 40kDa
24074	6879	TAF7	168	TAF7 RNA polymerase II, TATA box binding protein (TBP)-associated factor, 55kDa
76524	54982	CLN6	167	ceroid-lipofuscinosis, neuronal 6, late infantile, variant
14853	23708	GSPT2	166	G1 to S phase transition 2
20515	6574	SLC20A1	166	solute carrier family 20 (phosphate transporter), member 1
50915	2888	GRB14	166	growth factor receptor-bound protein 14
56031	10450	PPIE	166	peptidylprolyl isomerase E (cyclophilin E)
11535	133	ADM	166	adrenomedullin
11819	7026	NR2F2	165	nuclear receptor subfamily 2, group F, member 2
18146	56654	NPDC1	164	neural proliferation, differentiation and control, 1
26961	6132	RPL8	164	ribosomal protein L8
78825	51029	C1orf121	164	chromosome 1 open reading frame 121
15461	3265	HRAS	163	v-Ha-ras Harvey rat sarcoma viral oncogene homolog
101943	23450	SF3B3	163	splicing factor 3b, subunit 3, 130kDa
15375	3169	FOXA1	162	forkhead box A1
67075	84061	RP11-217H1.1	162	implantation-associated protein
69257	1998	ELF2	162	E74-like factor 2 (ets domain transcription factor)
218772	5915	RARB	162	retinoic acid receptor, beta
16691	3856	KRT8	161	keratin 8
69731	79760	GEMIN7	161	gem (nuclear organelle) associated protein 7
14373	50486	G0S2	161	G0/G1switch 2
64213	7982	ST7	160	suppression of tumorigenicity 7
67204	8894	EIF2S2	160	eukaryotic translation initiation factor 2, subunit 2 beta, 38kDa
75624	23173	METAP1	160	methionyl aminopeptidase 1
66349	55101	FLJ10241	159	hypothetical protein FLJ10241
67511	54732	TMED9	159	transmembrane emp24 protein transport domain containing 9
103554	23198	PSME4	159	proteasome (prosome, macropain) activator subunit 4
13052	1525	CXADR	159	coxsackie virus and adenovirus receptor
223455	10299	2007-03-06	159	membrane-associated ring finger (C3HC4) 6
14693	2783	GNB2	159	guanine nucleotide binding protein (G protein), beta polypeptide 2
50766	51232	CRIM1	158	cysteine rich transmembrane BMP regulator 1 (chordin-like)
57370	8703	B4GALT3	158	UDP-Gal:betaGlcNAc beta 1,4- galactosyltransferase, polypeptide 3
67255	7570	ZNF22	158	zinc finger protein 22 (KOX 15)
67526	9140	ATG12	158	ATG12 autophagy related 12 homolog (S. cerevisiae)
321022	55573	CDV3	158	CDV3 homolog (mouse)
16412	3688	ITGB1	157	integrin, beta 1 (fibronectin receptor, beta polypeptide, antigen CD29 includes MDF2, MSK12)
17128	4089	SMAD4	157	SMAD family member 4
17995	4723	NDUFV1	157	NADH dehydrogenase (ubiquinone) flavoprotein 1, 51kDa
66449	51025	Magmas	156	mitochondria-associated protein involved in granulocyte-macrophage colony-stimulating factor signal transduction
66929	55723	ASF1B	156	ASF1 anti-silencing function 1 homolog B (S. cerevisiae)
67701	10406	WFDC2	156	WAP four-disulfide core domain 2
68703	473	RERE	156	arginine-glutamic acid dipeptide (RE) repeats
71765	116138	KLHDC3	156	kelch domain containing 3
19332	55647	RAB20	155	RAB20, member RAS oncogene family
23937	10586	MAB21L2	155	mab-21-like 2 (C. elegans)
80286	7991	TUSC3	155	tumor suppressor candidate 3
11639	205	AK3L1	155	adenylate kinase 3-like 1
19302	5828	PXMP3	154	peroxisomal membrane protein 3, 35kDa (Zellweger syndrome)
19769	6016	RIT1	154	Ras-like without CAAX 1
27418	4289	MKLN1	154	muskelin 1, intracellular mediator containing kelch motifs
54124	1163	CKS1B	154	CDC28 protein kinase regulatory subunit 1B
66570	79019	CENPM	154	centromere protein M
233913	64755	C16orf58	154	chromosome 16 open reading frame 58
18020	84901	NFATC2IP	153	nuclear factor of activated T-cells, cytoplasmic, calcineurin-dependent 2 interacting protein
71449	51603	KIAA0859	153	KIAA0859
12843	1278	COL1A2	153	collagen, type I, alpha 2
22117	7263	TST	152	thiosulfate sulfurtransferase (rhodanese)
14313	10468	FST	152	follistatin
14314	11167	FSTL1	152	follistatin-like 1
14635	2584	GALK1	152	galactokinase 1
11984	527	ATP6V0C	151	ATPase, H+ transporting, lysosomal 16kDa, V0 subunit c
26754	10987	COPS5	151	COP9 constitutive photomorphogenic homolog subunit 5 (Arabidopsis)
27528	9315	C5orf13	151	chromosome 5 open reading frame 13
72157	5236	PGM1	151	phosphoglucomutase 1
330817	1725	DHPS	151	deoxyhypusine synthase
433594	5230	PGK1	151	phosphoglycerate kinase 1
27393	54148	MRPL39	150	mitochondrial ribosomal protein L39
66589	7335	UBE2V1	150	ubiquitin-conjugating enzyme E2 variant 1
66589	7335	UBE2V1	150	ubiquitin-conjugating enzyme E2 variant 1
23986	10455	PECI	149	peroxisomal D3,D2-enoyl-CoA isomerase
140580	9844	ELMO1	149	engulfment and cell motility 1
219135	9107	MTMR6	149	myotubularin related protein 6
226548	51107	APH1A	149	anterior pharynx defective 1 homolog A (C. elegans)
22273	7384	UQCRC1	148	ubiquinol-cytochrome c reductase core protein I
22370	7448	VTN	148	vitronectin
66058	55365	TMEM176A	148	transmembrane protein 176A
51789	10016	PDCD6	147	programmed cell death 6
51789	10016	PDCD6	147	programmed cell death 6
12534	983	CDC2	147	cell division cycle 2, G1 to S and G2 to M
407823	29994	BAZ2B	146	bromodomain adjacent to zinc finger domain, 2B
15467	27102	EIF2AK1	145	eukaryotic translation initiation factor 2-alpha kinase 1
11886	427	ASAH1	144	N-acylsphingosine amidohydrolase (acid ceramidase) 1
19035	5479	PPIB	144	peptidylprolyl isomerase B (cyclophilin B)
60409	51399	TRAPPC4	144	trafficking protein particle complex 4
226144	10613	ERLIN1	144	ER lipid raft associated 1
68926	55833	UBAP2	143	ubiquitin associated protein 2
71929	114908	TMEM123	143	transmembrane protein 123
19247	5781	PTPN11	142	protein tyrosine phosphatase, non-receptor type 11 (Noonan syndrome 1)
71799	26024	PTCD1	142	pentatricopeptide repeat domain 1
13866	2064	ERBB2	142	v-erb-b2 erythroblastic leukemia viral oncogene homolog 2, neuro/glioblastoma derived oncogene homolog (avian)
21420	7022	TFAP2C	141	transcription factor AP-2 gamma (activating enhancer binding protein 2 gamma)
68052	6207	RPS13	141	ribosomal protein S13
78514	79658	ARHGAP10	141	Rho GTPase activating protein 10
17191	8932	MBD2	140	methyl-CpG binding domain protein 2
56218	23598	PATZ1	140	POZ (BTB) and AT hook containing zinc finger 1
17118	4082	MARCKS	139	myristoylated alanine-rich protein kinase C substrate
53599	8763	CD164	139	CD164 molecule, sialomucin
75590	1852	DUSP9	139	dual specificity phosphatase 9
19177	5695	PSMB7	138	proteasome (prosome, macropain) subunit, beta type, 7
22352	7431	VIM	138	vimentin
23873	55179	FAIM	138	Fas apoptotic inhibitory molecule
12476	977	CD151	138	CD151 molecule (Raph blood group)
16563	3796	KIF2A	137	kinesin heavy chain member 2A
20843	10735	STAG2	137	stromal antigen 2
53412	5507	PPP1R3C	137	protein phosphatase 1, regulatory (inhibitor) subunit 3C
72349	1845	DUSP3	137	dual specificity phosphatase 3 (vaccinia virus phosphatase VH1-related)
13688	1979	EIF4EBP2	137	eukaryotic translation initiation factor 4E binding protein 2
14163	2245	FGD1	137	FYVE, RhoGEF and PH domain containing 1 (faciogenital dysplasia)
15904	3400	ID4	136	inhibitor of DNA binding 4, dominant negative helix-loop-helix protein
12013	571	BACH1	136	BTB and CNC homology 1, basic leucine zipper transcription factor 1
26885	9994	CASP8AP2	136	CASP8 associated protein 2
12537	984	CDC2L1	136	cell division cycle 2-like 1 (PITSLRE proteins)
70430	6905	TBCE	136	tubulin folding cofactor E
110147	10919	EHMT2	136	euchromatic histone-lysine N-methyltransferase 2
210973	25948	KBTBD2	136	kelch repeat and BTB (POZ) domain containing 2
225995	55071	C9orf40	136	chromosome 9 open reading frame 40
16431	9452	ITM2A	135	integral membrane protein 2A
19646	5928	RBBP4	135	retinoblastoma binding protein 4
12814	1301	COL11A1	135	collagen, type XI, alpha 1
14726	10630	PDPN	135	podoplanin
16949	4016	LOXL1	134	lysyl oxidase-like 1
11993	550	AUP1	134	ancient ubiquitous protein 1
20318	51150	SDF4	134	stromal cell derived factor 4
22137	7272	TTK	134	TTK protein kinase
57443	26273	FBXO3	134	F-box protein 3
216549	54812	AFTPH	134	aftiphilin
11838	23237	ARC	133	activity-regulated cytoskeleton-associated protein
20364	6415	SEPW1	133	selenoprotein W, 1
23992	8575	PRKRA	133	protein kinase, interferon-inducible double stranded RNA dependent activator
53322	4925	NUCB2	133	nucleobindin 2
71793	57117	INTS12	133	integrator complex subunit 12
12833	1291	COL6A1	133	collagen, type VI, alpha 1
99412	2801	GOLGA2	133	golgi autoantigen, golgin subfamily a, 2
192169	55325	C4orf20	133	chromosome 4 open reading frame 20
212442	51110	LACTB2	133	lactamase, beta 2
14199	2273	FHL1	133	four and a half LIM domains 1
16956	4023	LPL	132	lipoprotein lipase
20315	6387	CXCL12	132	chemokine (C-X-C motif) ligand 12 (stromal cell-derived factor 1)
27632	7936	RDBP	132	RD RNA binding protein
19134	8899	PRPF4B	131	PRP4 pre-mRNA processing factor 4 homolog B (yeast)
21973	7153	TOP2A	131	topoisomerase (DNA) II alpha 170kDa
228880	23613	ZMYND8	131	zinc finger, MYND-type containing 8
18105	4835	NQO2	130	NAD(P)H dehydrogenase, quinone 2
21923	3371	TNC	130	tenascin C (hexabrachion)
22272	27089	UQCRQ	130	ubiquinol-cytochrome c reductase, complex III subunit VII, 9.5kDa
24059	6578	SLCO2A1	130	solute carrier organic anion transporter family, member 2A1
26557	9455	HOMER2	130	homer homolog 2 (Drosophila)
18816	5345	SERPINF2	129	serpin peptidase inhibitor, clade F (alpha-2 antiplasmin, pigment epithelium derived factor), member 2
30932	27309	ZNF330	129	zinc finger protein 330
53381	10549	PRDX4	129	peroxiredoxin 4
56048	3964	LGALS8	129	lectin, galactoside-binding, soluble, 8 (galectin 8)
64540	7106	TSPAN4	129	tetraspanin 4
12832	1290	COL5A2	129	collagen, type V, alpha 2
14461	2624	GATA2	129	GATA binding protein 2
19242	5764	PTN	128	pleiotrophin (heparin binding growth factor 8, neurite growth-promoting factor 1)
21991	7167	TPI1	128	triosephosphate isomerase 1
22184	8233	ZRSR2	128	zinc finger (CCCH type), RNA-binding motif and serine/arginine rich 2
83797	6602	SMARCD1	128	SWI/SNF related, matrix associated, actin dependent regulator of chromatin, subfamily d, member 1
11479	91	ACVR1B	127	activin A receptor, type IB
22771	7545	ZIC1	127	Zic family member 1 (odd-paired homolog, Drosophila)
74414	10623	POLR3C	127	polymerase (RNA) III (DNA directed) polypeptide C (62kD)
214597	51092	SIDT2	127	SID1 transmembrane family, member 2
17921	4647	MYO7A	126	myosin VIIA
12140	2173	FABP7	126	fatty acid binding protein 7, brain
58521	23741	EID1	126	EP300 interacting inhibitor of differentiation 1
67205	51118	UTP11L	126	UTP11-like, U3 small nucleolar ribonucleoprotein, (yeast)
67220	51177	PLEKHO1	126	pleckstrin homology domain containing, family O member 1
98238	55379	LRRC59	126	leucine rich repeat containing 59
214359	55092	TMEM51	126	transmembrane protein 51
16859	3965	LGALS9	125	lectin, galactoside-binding, soluble, 9 (galectin 9)
21808	7042	TGFB2	125	transforming growth factor, beta 2
[truncated: 2,206 more rows]

## Sheet: conserved network
Gene ID (mouse)	Gene ID (human)	Gene Symbol	Connectivity	Gene Description
56505	8607	RUVBL1	428	RuvB-like 1 (E. coli)
14450	2618	GART	421	phosphoribosylglycinamide formyltransferase, phosphoribosylglycinamide synthetase, phosphoribosylaminoimidazole synthetase
16818	3932	LCK	383	lymphocyte-specific protein tyrosine kinase
68979	25926	NOL11	382	nucleolar protein 11
13619	1911	PHC1	381	polyhomeotic homolog 1 (Drosophila)
18393	4999	ORC2L	372	origin recognition complex, subunit 2-like (yeast)
231327	5471	PPAT	369	phosphoribosyl pyrophosphate amidotransferase
68015	10131	TRAP1	367	TNF receptor-associated protein 1
380773	81892	C14orf156	367	chromosome 14 open reading frame 156
217011	54475	NLE1	362	notchless homolog 1 (Drosophila)
18392	4998	ORC1L	361	origin recognition complex, subunit 1-like (yeast)
16002	3481	IGF2	360	insulin-like growth factor 2 (somatomedin A)
19075	5557	PRIM1	360	primase, DNA, polypeptide 1 (49kDa)
19385	5902	RANBP1	359	RAN binding protein 1
50927	4678	NASP	356	nuclear autoantigenic sperm protein (histone-binding)
71805	9688	NUP93	354	nucleoporin 93kDa
16468	3720	JARID2	352	jumonji, AT rich interactive domain 2
12607	10153	CEBPZ	343	CCAAT/enhancer binding protein zeta
71974	10196	PRMT3	342	protein arginine methyltransferase 3
434401	4809	NHP2L1	341	NHP2 non-histone chromosome protein 2-like 1 (S. cerevisiae)
30877	26354	GNL3	336	guanine nucleotide binding protein-like 3 (nucleolar)
69956	55037	PTCD3	330	Pentatricopeptide repeat domain 3
18974	5427	POLE2	328	polymerase (DNA directed), epsilon 2 (p59 subunit)
57342	55742	PARVA	326	parvin, alpha
67832	55299	BXDC2	326	brix domain containing 2
27979	8662	EIF3B	319	eukaryotic translation initiation factor 3, subunit B
103468	57122	NUP107	314	nucleoporin 107kDa
19069	4927	NUP88	313	nucleoporin 88kDa
17215	4172	MCM3	312	minichromosome maintenance complex component 3
269113	53371	NUP54	311	nucleoporin 54kDa
57750	55759	WDR12	309	WD repeat domain 12
17216	4171	MCM2	307	minichromosome maintenance complex component 2
17218	4174	MCM5	306	minichromosome maintenance complex component 5
18045	4801	NFYB	306	nuclear transcription factor Y, beta
14208	5496	PPM1G	306	protein phosphatase 1G (formerly 2C), magnesium-dependent, gamma isoform
108156	4522	MTHFD1	305	methylenetetrahydrofolate dehydrogenase (NADP+ dependent) 1, methenyltetrahydrofolate cyclohydrolase, formyltetrahydrofolate synthetase
213895	9790	BMS1	305	BMS1 homolog, ribosome assembly protein (yeast)
67678	27258	LSM3	301	LSM3 homolog, U6 small nuclear RNA associated (S. cerevisiae)
13030	1508	CTSB	301	cathepsin B
110750	1434	CSE1L	300	CSE1 chromosome segregation 1-like (yeast)
54394	51379	CRLF3	298	cytokine receptor-like factor 3
212528	55621	TRMT1	298	TRM1 tRNA methyltransferase 1 homolog (S. cerevisiae)
11564	158	ADSL	296	adenylosuccinate lyase
223453	1611	DAP	296	death-associated protein
75062	10946	SF3A3	295	splicing factor 3a, subunit 3, 60kDa
18538	5111	PCNA	294	proliferating cell nuclear antigen
21849	10155	TRIM28	294	tripartite motif-containing 28
28126	51491	HSPC111	289	hypothetical protein HSPC111
269951	3418	IDH2	288	isocitrate dehydrogenase 2 (NADP+), mitochondrial
67870	58478	ENOPH1	287	enolase-phosphatase 1
217995	55127	HEATR1	286	HEAT repeat containing 1
72416	10128	LRPPRC	284	leucine-rich PPR-motif containing
56495	439	ASNA1	283	arsA arsenite transporter, ATP-binding, homolog 1 (bacterial)
18673	5245	PHB	282	prohibitin
69736	79023	NUP37	282	nucleoporin 37kDa
20867	10963	STIP1	279	stress-induced-phosphoprotein 1 (Hsp70/Hsp90-organizing protein)
12428	890	CCNA2	279	cyclin A2
69716	9319	TRIP13	277	thyroid hormone receptor interactor 13
11799	332	BIRC5	276	baculoviral IAP repeat-containing 5 (survivin)
51788	3015	H2AFZ	276	H2A histone family, member Z
52874	9933	KIAA0020	276	KIAA0020
12465	22948	CCT5	276	chaperonin containing TCP1, subunit 5 (epsilon)
66165	56647	BCCIP	276	BRCA2 and CDKN1A interacting protein
72198	23517	SKIV2L2	276	superkiller viralicidic activity 2-like 2 (S. cerevisiae)
13636	1942	EFNA1	276	ephrin-A1
66942	8886	DDX18	275	DEAD (Asp-Glu-Ala-Asp) box polypeptide 18
23881	9908	G3BP2	274	GTPase activating protein (SH3 domain) binding protein 2
56086	6418	SET	272	SET translocation (myeloid leukemia-associated)
140570	23654	PLXNB2	272	plexin B2
66101	10465	PPIH	271	peptidylprolyl isomerase H (cyclophilin H)
66249	56902	PNO1	271	partner of NOB1 homolog (S. cerevisiae)
103573	7514	XPO1	271	exportin 1 (CRM1 homolog, yeast)
15528	3336	HSPE1	270	heat shock 10kDa protein 1 (chaperonin 10)
63959	2030	SLC29A1	269	solute carrier family 29 (nucleoside transporters), member 1
14562	9573	GDF3	268	growth differentiation factor 3
21937	7132	TNFRSF1A	267	tumor necrosis factor receptor superfamily, member 1A
66870	26135	SERBP1	267	SERPINE1 mRNA binding protein 1
12181	23246	BOP1	266	block of proliferation 1
59014	23212	RRS1	266	RRS1 ribosome biogenesis regulator homolog (S. cerevisiae)
26939	55718	POLR3E	265	polymerase (RNA) III (DNA directed) polypeptide E (80kD)
15366	3161	HMMR	263	hyaluronan-mediated motility receptor (RHAMM)
19384	5901	RAN	262	RAN, member RAS oncogene family
50883	11200	CHEK2	261	CHK2 checkpoint homolog (S. pombe)
20392	8910	SGCE	260	sarcoglycan, epsilon
66419	65003	MRPL11	260	mitochondrial ribosomal protein L11
218973	11169	WDHD1	260	WD repeat and HMG-box DNA binding protein 1
67134	10528	NOL5A	257	nucleolar protein 5A (56kDa with KKE/D repeat)
78697	54517	PUS7	256	pseudouridylate synthase 7 homolog (S. cerevisiae)
217737	10598	AHSA1	255	AHA1, activator of heat shock 90kDa protein ATPase homolog 1 (yeast)
21815	7050	TGIF1	254	TGFB-induced factor homeobox 1
12462	7203	CCT3	254	chaperonin containing TCP1, subunit 3 (gamma)
70024	55388	MCM10	254	minichromosome maintenance complex component 10
170762	9631	NUP155	254	nucleoporin 155kDa
16155	3588	IL10RB	253	interleukin 10 receptor, beta
17766	4521	NUDT1	252	nudix (nucleoside diphosphate linked moiety X)-type motif 1
18791	5327	PLAT	252	plasminogen activator, tissue
18807	23646	PLD3	252	phospholipase D family, member 3
66111	23423	TMED3	252	transmembrane emp24 protein transport domain containing 3
68966	25983	NGDN	251	neuroguidin, EIF4E binding protein
17344	9063	PIAS2	250	protein inhibitor of activated STAT, 2
19038	5480	PPIC	250	peptidylprolyl isomerase C (cyclophilin C)
68493	29078	C6orf66	249	chromosome 6 open reading frame 66
72787	55706	TMEM48	249	transmembrane protein 48
12236	701	BUB1B	246	BUB1 budding uninhibited by benzimidazoles 1 homolog beta (yeast)
12469	10694	CCT8	246	chaperonin containing TCP1, subunit 8 (theta)
94352	4017	LOXL2	246	lysyl oxidase-like 2
69305	28960	DCPS	243	decapping enzyme, scavenger
27966	9136	RRP9	241	RRP9, small subunit (SSU) processome component, homolog (yeast)
99982	23028	AOF2	241	amine oxidase (flavin containing) domain 2
23849	1316	KLF6	240	Kruppel-like factor 6
68278	10212	DDX39	240	DEAD (Asp-Glu-Ala-Asp) box polypeptide 39
11834	9716	AQR	239	aquarius homolog (mouse)
67897	8731	RNMT	239	RNA (guanine-7-) methyltransferase
71807	80222	TARS2	239	threonyl-tRNA synthetase 2, mitochondrial (putative)
28035	10713	USP39	238	ubiquitin specific peptidase 39
12464	10575	CCT4	238	chaperonin containing TCP1, subunit 4 (delta)
68310	79830	ZMYM1	237	zinc finger, MYM-type 1
107995	991	CDC20	237	cell division cycle 20 homolog (S. cerevisiae)
22596	7520	XRCC5	235	X-ray repair complementing defective repair in Chinese hamster cells 5 (double-strand-break rejoining; Ku autoantigen, 80kDa)
67270	28977	MRPL42	235	mitochondrial ribosomal protein L42
13010	1471	CST3	235	cystatin C (amyloid angiopathy and cerebral hemorrhage)
11512	112	ADCY6	234	adenylate cyclase 6
50497	51182	HSPA14	233	heat shock 70kDa protein 14
67052	10403	NDC80	233	NDC80 homolog, kinetochore complex component (S. cerevisiae)
56486	11337	GABARAP	232	GABA(A) receptor-associated protein
68219	11051	NUDT21	232	nudix (nucleoside diphosphate linked moiety X)-type motif 21
16423	961	CD47	230	CD47 molecule
67177	81620	CDT1	230	chromatin licensing and DNA replication factor 1
76709	10109	ARPC2	229	actin related protein 2/3 complex, subunit 2, 34kDa
94062	11222	MRPL3	229	mitochondrial ribosomal protein L3
57441	51053	GMNN	228	geminin, DNA replication inhibitor
52530	55651	NOLA2	227	nucleolar protein family A, member 2 (H/ACA small nucleolar RNPs)
67054	10606	PAICS	226	phosphoribosylaminoimidazole carboxylase, phosphoribosylaminoimidazole succinocarboxamide synthetase
114741	11198	SUPT16H	226	suppressor of Ty 16 homolog (S. cerevisiae)
14465	2627	GATA6	226	GATA binding protein 6
20692	6678	SPARC	225	secreted protein, acidic, cysteine-rich (osteonectin)
59015	23279	NUP160	223	nucleoporin 160kDa
17685	4436	MSH2	222	mutS homolog 2, colon cancer, nonpolyposis type 1 (E. coli)
445007	79902	NUP85	222	nucleoporin 85kDa
22224	9100	USP10	221	ubiquitin specific peptidase 10
12261	708	C1QBP	221	complement component 1, q subcomponent binding protein
57753	64318	NOC3L	221	nucleolar complex associated 3 homolog (S. cerevisiae)
94063	54948	MRPL16	221	mitochondrial ribosomal protein L16
12466	908	CCT6A	220	chaperonin containing TCP1, subunit 6A (zeta 1)
17217	4173	MCM4	219	minichromosome maintenance complex component 4
20878	6790	AURKA	218	aurora kinase A
110052	7913	DEK	218	DEK oncogene (DNA binding)
15526	3313	HSPA9	217	heat shock 70kDa protein 9 (mortalin)
56812	3300	DNAJB2	217	DnaJ (Hsp40) homolog, subfamily B, member 2
66143	9521	EEF1E1	216	eukaryotic translation elongation factor 1 epsilon 1
66258	51373	MRPS17	216	mitochondrial ribosomal protein S17
20826	4809	NHP2L1	214	NHP2 non-histone chromosome protein 2-like 1 (S. cerevisiae)
54411	537	ATP6AP1	214	ATPase, H+ transporting, lysosomal accessory protein 1
65107	26020	LRP10	214	low density lipoprotein receptor-related protein 10
13132	1601	DAB2	214	disabled homolog 2, mitogen-responsive phosphoprotein (Drosophila)
14734	2719	GPC3	214	glypican 3
17765	22823	MTF2	211	metal response element binding transcription factor 2
15110	9421	HAND1	209	heart and neural crest derivatives expressed 1
17975	4691	NCL	206	nucleolin
19139	5631	PRPS1	206	phosphoribosyl pyrophosphate synthetase 1
14923	2987	GUK1	205	guanylate kinase 1
233870	7284	TUFM	205	Tu translation elongation factor, mitochondrial
235036	56342	PPAN	205	peter pan homolog (Drosophila)
12321	813	CALU	204	calumenin
72515	23160	WDR43	203	WD repeat domain 43
93759	23411	SIRT1	203	sirtuin (silent mating type information regulation 2 homolog) 1 (S. cerevisiae)
12593	9425	CDYL	202	chromodomain protein, Y-like
22773	7547	ZIC3	201	Zic family member 3 heterotaxy 1 (odd-paired homolog, Drosophila)
110074	1854	DUT	201	dUTP pyrophosphatase
13590	10637	LEFTY1	201	left-right determination factor 1
18817	5347	PLK1	199	polo-like kinase 1 (Drosophila)
18999	5460	POU5F1	199	POU class 5 homeobox 1
20363	6414	SEPP1	199	selenoprotein P, plasma, 1
19348	10112	KIF20A	198	kinesin family member 20A
27998	56915	EXOSC5	198	exosome component 5
17688	2956	MSH6	197	mutS homolog 6 (E. coli)
11370	37	ACADVL	197	acyl-Coenzyme A dehydrogenase, very long chain
234734	16	AARS	197	alanyl-tRNA synthetase
67045	55781	RIOK2	196	RIO kinase 2 (yeast)
56524	51678	MPP6	195	membrane protein, palmitoylated 6 (MAGUK p55 subfamily member 6)
70247	5707	PSMD1	195	proteasome (prosome, macropain) 26S subunit, non-ATPase, 1
26433	8985	PLOD3	193	procollagen-lysine, 2-oxoglutarate 5-dioxygenase 3
68981	6627	SNRPA1	193	small nuclear ribonucleoprotein polypeptide A'
14683	2778	GNAS	193	GNAS complex locus
15452	3251	HPRT1	191	hypoxanthine phosphoribosyltransferase 1 (Lesch-Nyhan syndrome)
20383	6428	SFRS3	191	splicing factor, arginine/serine-rich 3
56389	6811	STX5	191	syntaxin 5
66242	51021	MRPS16	191	mitochondrial ribosomal protein S16
68083	55003	PAK1IP1	190	PAK1 interacting protein 1
13204	1665	DHX15	190	DEAH (Asp-Glu-Ala-His) box polypeptide 15
20174	10856	RUVBL2	189	RuvB-like 2 (E. coli)
24015	6059	ABCE1	189	ATP-binding cassette, sub-family E (OABP), member 1
12306	302	ANXA2	189	annexin A2
14211	10592	SMC2	189	structural maintenance of chromosomes 2
67920	84549	RBM13	187	RNA binding motif protein 13
20195	6282	S100A11	186	S100 calcium binding protein A11
64934	23481	PES1	186	pescadillo homolog 1, containing BRCT domain (zebrafish)
230737	29889	GNL2	186	guanine nucleotide binding protein-like 2 (nucleolar)
54325	64834	ELOVL1	185	elongation of very long chain fatty acids (FEN1/Elo2, SUR4/Elo3, yeast)-like 1
66603	8487	SIP1	185	survival of motor neuron protein interacting protein 1
13017	1488	CTBP2	185	C-terminal binding protein 2
22695	7538	ZFP36	184	zinc finger protein 36, C3H type, homolog (mouse)
67030	55120	FANCL	184	Fanconi anemia, complementation group L
15525	3308	HSPA4	183	heat shock 70kDa protein 4
20823	6741	SSB	183	Sjogren syndrome antigen B (autoantigen La)
68612	11065	UBE2C	182	ubiquitin-conjugating enzyme E2C
212880	9879	DDX46	182	DEAD (Asp-Glu-Ala-Asp) box polypeptide 46
383295	51646	YPEL5	181	yippee-like 5 (Drosophila)
14228	2288	FKBP4	181	FK506 binding protein 4, 59kDa
12847	1314	COPA	180	coatomer protein complex, subunit alpha
22218	7341	SUMO1	179	SMT3 suppressor of mif two 3 homolog 1 (S. cerevisiae)
56200	9188	DDX21	179	DEAD (Asp-Glu-Ala-Asp) box polypeptide 21
65246	23039	XPO7	178	exportin 7
66089	64777	RMND5B	178	required for meiotic nuclear division 5 homolog B (S. cerevisiae)
12827	1284	COL4A2	177	collagen, type IV, alpha 2
320720	79675	FASTKD1	177	FAST kinase domains 1
68134	65109	UPF3B	176	UPF3 regulator of nonsense transcripts homolog B (yeast)
19122	5621	PRNP	175	prion protein (p27-30) (Creutzfeldt-Jakob disease, Gerstmann-Strausler-Scheinker syndrome, fatal familial insomnia)
230935	55735	DNAJC11	175	DnaJ (Hsp40) homolog, subfamily C, member 11
18597	5160	PDHA1	174	pyruvate dehydrogenase (lipoamide) alpha 1
101739	11168	PSIP1	174	PC4 and SFRS1 interacting protein 1
18452	8974	P4HA2	173	procollagen-proline, 2-oxoglutarate 4-dioxygenase (proline 4-hydroxylase), alpha polypeptide II
21667	6997	TDGF1	173	teratocarcinoma-derived growth factor 1
59054	10884	MRPS30	173	mitochondrial ribosomal protein S30
11853	389	RHOC	171	ras homolog gene family, member C
18611	8682	PEA15	171	phosphoprotein enriched in astrocytes 15
16419	3693	ITGB5	170	integrin, beta 5
21379	9238	TBRG4	170	transforming growth factor beta regulator 4
56459	10055	SAE1	170	SUMO1 activating enzyme subunit 1
66223	51318	MRPL35	170	mitochondrial ribosomal protein L35
68014	55055	ZWILCH	170	Zwilch, kinetochore associated, homolog (Drosophila)
67770	79886	C9orf82	169	chromosome 9 open reading frame 82
67973	10199	MPHOSPH10	169	M-phase phosphoprotein 10 (U3 small nucleolar ribonucleoprotein)
76130	81887	LAS1L	169	LAS1-like (S. cerevisiae)
231872	7965	JTV1	168	JTV1 gene
22256	7374	UNG	166	uracil-DNA glycosylase
83431	81565	NDEL1	166	nudE nuclear distribution gene E homolog (A. nidulans)-like 1
227753	2934	GSN	166	gelsolin (amyloidosis, Finnish type)
224742	23	ABCF1	165	ATP-binding cassette, sub-family F (GCN20), member 1
252870	7874	USP7	165	ubiquitin specific peptidase 7 (herpes virus-associated)
107071	54663	WDR74	164	WD repeat domain 74
108121	7307	U2AF1	164	U2 small nuclear RNA auxiliary factor 1
192170	9775	EIF4A3	164	eukaryotic translation initiation factor 4A, isoform 3
218210	9972	NUP153	164	nucleoporin 153kDa
327762	1763	DNA2L	164	DNA2 DNA replication helicase 2-like (yeast)
17155	4121	MAN1A1	162	mannosidase, alpha, class 1A, member 1
18221	10726	NUDC	162	nuclear distribution gene C homolog (A. nidulans)
18432	10514	MYBBP1A	162	MYB binding protein (P160) 1a
12334	824	CAPN2	161	calpain 2, (m/II) large subunit
56428	23788	MTCH2	161	mitochondrial carrier homolog 2 (C. elegans)
110960	6897	TARS	161	threonyl-tRNA synthetase
17220	4176	MCM7	160	minichromosome maintenance complex component 7
56786	56674	TMEM9B	160	TMEM9 domain family, member B
11651	207	AKT1	160	v-akt murine thymoma viral oncogene homolog 1
65102	60491	NIF3L1	159	NIF3 NGG1 interacting factor 3-like 1 (S. pombe)
53890	9733	SART3	158	squamous cell carcinoma antigen recognized by T cells 3
68133	2653	GCSH	158	glycine cleavage system protein H (aminomethyl carrier)
66913	11014	KDELR2	157	KDEL (Lys-Asp-Glu-Leu) endoplasmic reticulum protein retention receptor 2
66988	51056	LAP3	157	leucine aminopeptidase 3
54673	51100	SH3GLB1	156	SH3-domain GRB2-like endophilin B1
66971	51654	CDK5RAP1	156	CDK5 regulatory subunit associated protein 1
70465	79084	WDR77	156	WD repeat domain 77
74318	84525	HOPX	155	HOP homeobox
14456	2621	GAS6	155	growth arrest-specific 6
18477	5052	PRDX1	154	peroxiredoxin 1
67337	1477	CSTF1	154	cleavage stimulation factor, 3' pre-RNA, subunit 1, 50kDa
73830	27335	EIF3K	154	eukaryotic translation initiation factor 3, subunit K
77591	1662	DDX10	154	DEAD (Asp-Glu-Ala-Asp) box polypeptide 10
55944	8664	EIF3D	153	eukaryotic translation initiation factor 3, subunit D
70025	11332	ACOT7	153	acyl-CoA thioesterase 7
94275	9500	MAGED1	153	melanoma antigen family D, 1
328099	5631	PRPS1	153	phosphoribosyl pyrophosphate synthetase 1
14105	10772	FUSIP1	153	FUS interacting protein (serine/arginine-rich) 1
12824	1280	COL2A1	152	collagen, type II, alpha 1 (primary osteoarthritis, spondyloepiphyseal dysplasia, congenital)
235606	327	APEH	152	N-acylaminoacyl-peptide hydrolase
22145	7277	TUBA4A	151	tubulin, alpha 4a
30059	26519	TIMM10	151	translocase of inner mitochondrial membrane 10 homolog (yeast)
56403	10492	SYNCRIP	151	synaptotagmin binding, cytoplasmic RNA interacting protein
234865	55746	NUP133	151	nucleoporin 133kDa
53378	6386	SDCBP	150	syndecan binding protein (syntenin)
74838	80155	NARG1	150	NMDA receptor regulated 1
21780	7019	TFAM	149	transcription factor A, mitochondrial
216197	10970	CKAP4	149	cytoskeleton-associated protein 4
17219	4175	MCM6	148	minichromosome maintenance complex component 6
12826	1282	COL4A1	148	collagen, type IV, alpha 1
80751	80196	RNF34	148	ring finger protein 34
11746	307	ANXA4	147	annexin A4
66373	23658	LSM5	147	LSM5 homolog, U6 small nuclear RNA associated (S. cerevisiae)
66659	51205	ACP6	147	acid phosphatase 6, lysophosphatidic
106344	5984	RFC4	147	replication factor C (activator 1) 4, 37kDa
11947	506	ATP5B	146	ATP synthase, H+ transporting, mitochondrial F1 complex, beta polypeptide
226442	23528	ZNF281	146	zinc finger protein 281
12144	641	BLM	145	Bloom syndrome
50995	10054	UBA2	145	ubiquitin-like modifier activating enzyme 2
12461	10576	CCT2	145	chaperonin containing TCP1, subunit 2 (beta)
11792	328	APEX1	144	APEX nuclease (multifunctional DNA repair enzyme) 1
53414	705	BYSL	144	bystin-like
68705	2963	GTF2F2	144	general transcription factor IIF, polypeptide 2, 30kDa
433702	4686	NCBP1	144	nuclear cap binding protein subunit 1, 80kDa
20382	6427	SFRS2	143	splicing factor, arginine/serine-rich 2
56282	6182	MRPL12	143	mitochondrial ribosomal protein L12
71177	55726	C12orf11	143	chromosome 12 open reading frame 11
18109	4613	MYCN	142	v-myc myelocytomatosis viral related oncogene, neuroblastoma derived (avian)
21769	60685	ZFAND3	142	zinc finger, AN1-type domain 3
74996	55031	USP47	142	ubiquitin specific peptidase 47
213673	56951	C5orf15	142	chromosome 5 open reading frame 15
11576	174	AFP	141	alpha-fetoprotein
225027	6432	SFRS7	141	splicing factor, arginine/serine-rich 7, 35kDa
66180	10609	SC65	140	synaptonemal complex protein SC65
11546	10038	PARP2	140	poly (ADP-ribose) polymerase family, member 2
14852	2935	GSPT1	139	G1 to S phase transition 1
15983	7866	IFRD2	139	interferon-related developmental regulator 2
56515	51444	RNF138	139	ring finger protein 138
66422	79077	XTP3TPA	139	XTP3-transactivated protein A
80886	26168	SENP3	139	SUMO1/sentrin/SMT3 specific peptidase 3
17448	4191	MDH2	138	malate dehydrogenase 2, NAD (mitochondrial)
19231	5757	PTMA	138	prothymosin, alpha (gene sequence 28)
69241	5433	POLR2D	138	polymerase (RNA) II (DNA directed) polypeptide D
51886	8880	FUBP1	137	far upstream element (FUSE) binding protein 1
58809	6038	RNASE4	137	ribonuclease, RNase A family, 4
75619	22868	FASTKD2	137	FAST kinase domains 2
233802	55623	THUMPD1	137	THUMP domain containing 1
66075	54927	CHCHD3	136	coiled-coil-helix-coiled-coil-helix domain containing 3
19672	5954	RCN1	135	reticulocalbin 1, EF-hand calcium binding domain
58859	30008	EFEMP2	135	EGF-containing fibulin-like extracellular matrix protein 2
338359	6832	SUPV3L1	135	suppressor of var1, 3-like 1 (S. cerevisiae)
18453	5034	P4HB	134	procollagen-proline, 2-oxoglutarate 4-dioxygenase (proline 4-hydroxylase), beta polypeptide
56306	58516	FAM60A	134	family with sequence similarity 60, member A
68421	55788	LMBRD1	134	LMBR1 domain containing 1
68533	10200	MPHOSPH6	134	M-phase phosphoprotein 6
104445	11135	CDC42EP1	134	CDC42 effector protein (Rho GTPase binding) 1
65972	10437	IFI30	133	interferon, gamma-inducible protein 30
11504	9510	ADAMTS1	133	ADAM metallopeptidase with thrombospondin type 1 motif, 1
29810	9531	BAG3	132	BCL2-associated athanogene 3
12575	1026	CDKN1A	132	cyclin-dependent kinase inhibitor 1A (p21, Cip1)
217666	79944	L2HGDH	132	L-2-hydroxyglutarate dehydrogenase
67223	51018	RRP15	131	ribosomal RNA processing 15 homolog (S. cerevisiae)
110809	55656	INTS8	131	integrator complex subunit 8
11566	159	ADSS	130	adenylosuccinate synthase
109801	2739	GLO1	130	glyoxalase I
11747	308	ANXA5	129	annexin A5
15361	3159	HMGA1	129	high mobility group AT-hook 1
26909	9156	EXO1	129	exonuclease 1
83945	9093	DNAJA3	129	DnaJ (Hsp40) homolog, subfamily A, member 3
13211	1660	DHX9	129	DEAH (Asp-Glu-Ala-His) box polypeptide 9
50529	51081	MRPS7	128	mitochondrial ribosomal protein S7
70790	51366	UBR5	128	ubiquitin protein ligase E3 component n-recognin 5
76936	4670	HNRPM	128	heterogeneous nuclear ribonucleoprotein M
110816	5822	PWP2	128	PWP2 periodic tryptophan protein homolog (yeast)
18484	5066	PAM	127	peptidylglycine alpha-amidating monooxygenase
20425	6470	SHMT1	127	serine hydroxymethyltransferase 1 (soluble)
216558	7360	UGP2	126	UDP-glucose pyrophosphorylase 2
13436	1789	DNMT3B	126	DNA (cytosine-5-)-methyltransferase 3 beta
24018	8732	RNGTT	125	RNA guanylyltransferase and 5'-phosphatase
69237	23560	GTPBP4	125	GTP binding protein 4
234138	80185	C8orf41	125	chromosome 8 open reading frame 41
20643	6635	SNRPE	124	small nuclear ribonucleoprotein polypeptide E
16854	3958	LGALS3	123	lectin, galactoside-binding, soluble, 3
27374	10419	PRMT5	122	protein arginine methyltransferase 5
56434	10099	TSPAN3	121	tetraspanin 3
229534	57326	PBXIP1	121	pre-B-cell leukemia homeobox interacting protein 1
68147	54433	NOLA1	120	nucleolar protein family A, member 1 (H/ACA small nucleolar RNPs)
72935	51428	DDX41	119	DEAD (Asp-Glu-Ala-Asp) box polypeptide 41
16529	8645	KCNK5	118	potassium channel, subfamily K, member 5
12034	11331	PHB2	118	prohibitin 2
66446	23016	EXOSC7	118	exosome component 7
218977	9787	DLG7	118	discs, large homolog 7 (Drosophila)
14976	10471	PFDN6	117	prefoldin subunit 6
16669	3880	KRT19	117	keratin 19
56095	117246	FTSJ3	117	FtsJ homolog 3 (E. coli)
217109	51096	UTP18	117	UTP18, small subunit (SSU) processome component, homolog (yeast)
12577	1028	CDKN1C	116	cyclin-dependent kinase inhibitor 1C (p57, Kip2)
224092	55341	LSG1	116	large subunit GTPase 1 homolog (S. cerevisiae)
12237	9184	BUB3	115	BUB3 budding uninhibited by benzimidazoles 3 homolog (yeast)
53607	6626	SNRPA	115	small nuclear ribonucleoprotein polypeptide A
76281	30851	TAX1BP3	115	Tax1 (human T-cell leukemia virus type I) binding protein 3
16478	3727	JUND	114	jun D proto-oncogene
21346	8407	TAGLN2	114	transgelin 2
100608	79050	NOC4L	114	nucleolar complex associated 4 homolog (S. cerevisiae)
212627	5636	PRPSAP2	114	phosphoribosyl pyrophosphate synthetase-associated protein 2
216987	55813	UTP6	114	UTP6, small subunit (SSU) processome component, homolog (yeast)
226169	23082	PPRC1	114	peroxisome proliferator-activated receptor gamma, coactivator-related 1
13684	1977	EIF4E	114	eukaryotic translation initiation factor 4E
15469	3276	PRMT1	113	protein arginine methyltransferase 1
17536	4212	MEIS2	113	Meis homeobox 2
54383	1912	PHC2	113	polyhomeotic homolog 2 (Drosophila)
12933	1400	CRMP1	113	collapsin response mediator protein 1
233908	2521	FUS	113	fusion (involved in t(12;16) in malignant liposarcoma)
101592	79631	EFTUD1	112	elongation factor Tu GTP binding domain containing 1
16784	3920	LAMP2	111	lysosomal-associated membrane protein 2
26427	90993	CREB3L1	111	cAMP responsive element binding protein 3-like 1
67681	29074	MRPL18	111	mitochondrial ribosomal protein L18
68011	6637	SNRPG	111	small nuclear ribonucleoprotein polypeptide G
14229	2289	FKBP5	111	FK506 binding protein 5
20196	6284	S100A13	110	S100 calcium binding protein A13
70349	1315	COPB1	110	coatomer protein complex, subunit beta 1
72119	22974	TPX2	109	TPX2, microtubule-associated, homolog (Xenopus laevis)
16202	3611	ILK	108	integrin-linked kinase
19362	10635	RAD51AP1	108	RAD51 associated protein 1
56390	10534	SSSCA1	108	Sjogren syndrome/scleroderma autoantigen 1
54169	23522	MYST4	107	MYST histone acetyltransferase (monocytic leukemia) 4
15902	3398	ID2	106	inhibitor of DNA binding 2, dominant negative helix-loop-helix protein
56742	84722	PSRC1	106	proline/serine-rich coiled-coil 1
67089	5706	PSMC6	106	proteasome (prosome, macropain) 26S subunit, ATPase, 6
227292	58190	CTDSP1	106	CTD (carboxy-terminal domain, RNA polymerase II, polypeptide A) small phosphatase 1
19243	7803	PTP4A1	105	protein tyrosine phosphatase type IVA, member 1
16647	3838	KPNA2	104	karyopherin alpha 2 (RAG cohort 1, importin alpha 1)
15925	3416	IDE	103	insulin-degrading enzyme
22321	7407	VARS	103	valyl-tRNA synthetase
13197	1647	GADD45A	103	growth arrest and DNA-damage-inducible, alpha
21859	7078	TIMP3	102	TIMP metallopeptidase inhibitor 3 (Sorsby fundus dystrophy, pseudoinflammatory)
56449	8531	CSDA	102	cold shock domain protein A
105785	11015	KDELR3	102	KDEL (Lys-Asp-Glu-Leu) endoplasmic reticulum protein retention receptor 3
109145	84296	GINS4	102	GINS complex subunit 4 (Sld5 homolog)
12226	694	BTG1	101	B-cell translocation gene 1, anti-proliferative
66445	1537	CYC1	100	cytochrome c-1
67963	10577	NPC2	99	Niemann-Pick disease, type C2
20630	6631	SNRPC	98	small nuclear ribonucleoprotein polypeptide C
60321	51729	WBP11	98	WW domain binding protein 11
109620	1832	DSP	97	desmoplakin
18550	5045	FURIN	96	furin (paired basic amino acid cleaving enzyme)
18969	23649	POLA2	96	polymerase (DNA directed), alpha 2 (70kD subunit)
22367	7443	VRK1	96	vaccinia related kinase 1
50793	23595	ORC3L	95	origin recognition complex, subunit 3-like (yeast)
73804	11004	KIF2C	95	kinesin family member 2C
77862	29087	THYN1	95	thymocyte nuclear protein 1
234069	55795	PCID2	95	PCI domain containing 2
17535	4361	MRE11A	94	MRE11 meiotic recombination 11 homolog A (S. cerevisiae)
17865	4605	MYBL2	94	v-myb myeloblastosis viral oncogene homolog (avian)-like 2
28106	56005	C19orf10	94	chromosome 19 open reading frame 10
69263	5983	RFC3	94	replication factor C (activator 1) 3, 38kDa
70461	64784	CRTC3	93	CREB regulated transcription coactivator 3
74097	10248	POP7	93	processing of precursor 7, ribonuclease P/MRP subunit (S. cerevisiae)
118451	51116	MRPS2	93	mitochondrial ribosomal protein S2
15381	3183	HNRNPC	92	heterogeneous nuclear ribonucleoprotein C (C1/C2)
18822	5351	PLOD1	92	procollagen-lysine 1, 2-oxoglutarate 5-dioxygenase 1
68572	3396	ICT1	92	immature colon carcinoma transcript 1
225160	9984	THOC1	92	THO complex 1
433375	8804	CREG1	92	cellular repressor of E1A-stimulated genes 1
26442	5686	PSMA5	91	proteasome (prosome, macropain) subunit, alpha type, 5
54616	2137	EXTL3	91	exostoses (multiple)-like 3
67005	51728	POLR3K	91	polymerase (RNA) III (DNA directed) polypeptide K, 12.3 kDa
20585	6596	HLTF	90	helicase-like transcription factor
20641	6632	SNRPD1	90	small nuclear ribonucleoprotein D1 polypeptide 16kDa
51793	23564	DDAH2	90	dimethylarginine dimethylaminohydrolase 2
66592	30968	STOML2	90	stomatin (EPB72)-like 2
67958	23350	SR140	90	U2-associated SR140 protein
69893	65260	C1orf163	90	chromosome 1 open reading frame 163
76479	10285	SMNDC1	90	survival motor neuron domain containing 1
21817	7052	TGM2	89	transglutaminase 2 (C polypeptide, protein-glutamine-gamma-glutamyltransferase)
56307	10988	METAP2	88	methionyl aminopeptidase 2
75273	27043	PELP1	88	proline, glutamic acid and leucine rich protein 1
219072	54930	C14orf94	88	chromosome 14 open reading frame 94
14793	83461	CDCA3	87	cell division cycle associated 3
71780	51477	ISYNA1	87	myo-inositol 1-phosphate synthase A1
208366	10799	RPP40	87	ribonuclease P/MRP 40kDa subunit
213541	51441	YTHDF2	87	YTH domain family, member 2
216767	29093	MRPL22	87	mitochondrial ribosomal protein L22
12010	567	B2M	86	beta-2-microglobulin
21927	7126	TNFAIP1	86	tumor necrosis factor, alpha-induced protein 1 (endothelial)
230233	8518	IKBKAP	86	inhibitor of kappa light polypeptide gene enhancer in B-cells, kinase complex-associated protein
76813	93436	ARMC6	85	armadillo repeat containing 6
17988	10397	NDRG1	84	N-myc downstream regulated gene 1
12228	10950	BTG3	84	BTG family, member 3
23894	2966	GTF2H2	84	general transcription factor IIH, polypeptide 2, 44kDa
17990	10397	NDRG1	83	N-myc downstream regulated gene 1
59028	10171	RCL1	83	RNA terminal phosphate cyclase-like 1
68275	6117	RPA1	83	replication protein A1, 70kDa
69178	27131	SNX5	83	sorting nexin 5
16777	3912	LAMB1	82	laminin, beta 1
19366	8438	RAD54L	82	RAD54-like (S. cerevisiae)
50530	8076	MFAP5	82	microfibrillar associated protein 5
50783	25804	LSM4	82	LSM4 homolog, U6 small nuclear RNA associated (S. cerevisiae)
217837	3705	ITPK1	82	inositol 1,3,4-triphosphate 5/6 kinase
21399	6917	TCEA1	81	transcription elongation factor A (SII), 1
30953	29970	SCHIP1	81	schwannomin interacting protein 1
66230	28957	MRPS28	81	mitochondrial ribosomal protein S28
68240	6119	RPA3	81	replication protein A3, 14kDa
211673	10565	ARFGEF1	81	ADP-ribosylation factor guanine nucleotide-exchange factor 1(brefeldin A-inhibited)
16952	301	ANXA1	80	annexin A1
18408	10166	SLC25A15	80	solute carrier family 25 (mitochondrial carrier; ornithine transporter) member 15
21749	7013	TERF1	80	telomeric repeat binding factor (NIMA-interacting) 1
66917	26973	CHORDC1	80	cysteine and histidine-rich domain (CHORD)-containing 1
68653	25813	SAMM50	80	sorting and assembly machinery component 50 homolog (S. cerevisiae)
93762	8467	SMARCA5	80	SWI/SNF related, matrix associated, actin dependent regulator of chromatin, subfamily a, member 5
99480	30836	DNTTIP2	80	deoxynucleotidyltransferase, terminal, interacting protein 2
67459	4931	NVL	79	nuclear VCP-like
12615	1058	CENPA	79	centromere protein A
98758	3185	HNRPF	79	heterogeneous nuclear ribonucleoprotein F
110695	501	ALDH7A1	79	aldehyde dehydrogenase 7 family, member A1
19166	5683	PSMA2	78	proteasome (prosome, macropain) subunit, alpha type, 2
26940	51295	ECSIT	78	ECSIT homolog (Drosophila)
56070	10915	TCERG1	78	transcription elongation regulator 1
93765	7334	UBE2N	78	ubiquitin-conjugating enzyme E2N (UBC13 homolog, yeast)
98828	8872	CDC123	78	cell division cycle 123 homolog (S. cerevisiae)
17702	4488	MSX2	77	msh homeobox 2
69192	8449	DHX16	77	DEAH (Asp-Glu-Ala-His) box polypeptide 16
20810	6723	SRM	76	spermidine synthase
66131	54962	TIPIN	76	TIMELESS interacting protein
68539	79073	TMEM109	76	transmembrane protein 109
381760	6742	SSBP1	76	single-stranded DNA binding protein 1
20595	6606	SMN1	75	survival of motor neuron 1, telomeric
22059	7157	TP53	75	tumor protein p53 (Li-Fraumeni syndrome)
68626	60528	ELAC2	75	elaC homolog 2 (E. coli)
108705	754	PTTG1IP	75	pituitary tumor-transforming 1 interacting protein
13380	22943	DKK1	75	dickkopf homolog 1 (Xenopus laevis)
66077	54998	AURKAIP1	74	aurora kinase A interacting protein 1
217207	1659	DHX8	74	DEAH (Asp-Glu-Ala-His) box polypeptide 8
20135	6241	RRM2	73	ribonucleotide reductase M2 polypeptide
114584	1192	CLIC1	73	chloride intracellular channel 1
269378	191	AHCY	73	S-adenosylhomocysteine hydrolase
19891	6118	RPA2	72	replication protein A2, 32kDa
22129	7267	TTC3	72	tetratricopeptide repeat domain 3
53379	3181	HNRNPA2B1	72	heterogeneous nuclear ribonucleoprotein A2/B1
85305	3735	KARS	72	lysyl-tRNA synthetase
13494	4733	DRG1	72	developmentally regulated GTP binding protein 1
14156	2237	FEN1	72	flap structure-specific endonuclease 1
101612	83743	GRWD1	71	glutamate-rich WD repeat containing 1
12227	7832	BTG2	70	BTG family, member 2
60507	81890	QTRT1	70	queuine tRNA-ribosyltransferase 1 (tRNA-guanine transglycosylase)
15481	3312	HSPA8	69	heat shock 70kDa protein 8
12224	688	KLF5	69	Kruppel-like factor 5 (intestinal)
29859	25830	SULT4A1	69	sulfotransferase family 4A, member 1
66448	55052	MRPL20	69	mitochondrial ribosomal protein L20
67887	51669	TMEM66	69	transmembrane protein 66
74196	55622	TTC27	69	tetratricopeptide repeat domain 27
76281	30851	TAX1BP3	69	Tax1 (human T-cell leukemia virus type I) binding protein 3
17463	5713	PSMD7	68	proteasome (prosome, macropain) 26S subunit, non-ATPase, 7
18612	2118	ETV4	68	ets variant gene 4 (E1A enhancer binding protein, E1AF)
110135	2244	FGB	68	fibrinogen beta chain
16551	3832	KIF11	67	kinesin family member 11
19167	5684	PSMA3	67	proteasome (prosome, macropain) subunit, alpha type, 3
20130	6237	RRAS	67	related RAS viral (r-ras) oncogene homolog
56431	11034	DSTN	67	destrin (actin depolymerizing factor)
67057	10138	YAF2	67	YY1 associated factor 2
67117	6990	DYNLT3	67	dynein, light chain, Tctex-type 3
68090	10897	YIF1A	67	Yip1 interacting factor homolog A (S. cerevisiae)
21453	6949	TCOF1	66	Treacher Collins-Franceschetti syndrome 1
22644	7844	RNF103	66	ring finger protein 103
68058	9557	CHD1L	66	chromodomain helicase DNA binding protein 1-like
29869	9706	ULK2	65	unc-51-like kinase 2 (C. elegans)
52696	11130	ZWINT	65	ZW10 interactor
67465	10291	SF3A1	65	splicing factor 3a, subunit 1, 120kDa
224023	84861	KLHL22	65	kelch-like 22 (Drosophila)
224938	9867	PJA2	65	praja 2, RING-H2 motif containing
24030	6183	MRPS12	64	mitochondrial ribosomal protein S12
69608	9871	SEC24D	64	SEC24 related gene family, member D (S. cerevisiae)
12831	1289	COL5A1	64	collagen, type V, alpha 1
14629	2729	GCLC	64	glutamate-cysteine ligase, catalytic subunit
11740	292	SLC25A5	63	solute carrier family 25 (mitochondrial carrier; adenine nucleotide translocator), member 5
20016	9533	POLR1C	63	polymerase (RNA) I polypeptide C, 30kDa
20410	10174	SORBS3	63	sorbin and SH3 domain containing 3
50784	8612	PPAP2C	63	phosphatidic acid phosphatase type 2C
67781	3608	ILF2	63	interleukin enhancer binding factor 2, 45kDa
216440	10956	OS9	63	amplified in osteosarcoma
22139	7276	TTR	62	transthyretin (prealbumin, amyloidosis type I)
22223	7345	UCHL1	62	ubiquitin carboxyl-terminal esterase L1 (ubiquitin thiolesterase)
66824	29108	PYCARD	62	PYD and CARD domain containing
407785	4726	NDUFS6	62	NADH dehydrogenase (ubiquinone) Fe-S protein 6, 13kDa (NADH-coenzyme Q reductase)
20597	6609	SMPD1	61	sphingomyelin phosphodiesterase 1, acid lysosomal (acid sphingomyelinase)
22381	51186	WBP5	61	WW domain binding protein 5
23994	9802	DAZAP2	61	DAZ associated protein 2
70572	3843	RANBP5	61	RAN binding protein 5
78560	25960	GPR124	61	G protein-coupled receptor 124
14884	2965	GTF2H1	60	general transcription factor IIH, polypeptide 1, 62kDa
15275	3098	HK1	60	hexokinase 1
56150	4085	MAD2L1	60	MAD2 mitotic arrest deficient-like 1 (yeast)
57312	10240	MRPS31	60	mitochondrial ribosomal protein S31
12649	1111	CHEK1	60	CHK1 checkpoint homolog (S. pombe)
17869	4609	MYC	59	v-myc myelocytomatosis viral oncogene homolog (avian)
21452	6948	TCN2	59	transcobalamin II; macrocytic anemia
23971	9061	PAPSS1	59	3'-phosphoadenosine 5'-phosphosulfate synthase 1
26943	10955	SERINC3	59	serine incorporator 3
27984	79180	EFHD2	59	EF-hand domain family, member D2
68151	79971	GPR177	59	G protein-coupled receptor 177
76784	4528	MTIF2	59	mitochondrial translational initiation factor 2
105148	3376	IARS	59	isoleucyl-tRNA synthetase
380601	60493	FASTKD5	59	FAST kinase domains 5
56321	26574	AATF	58	apoptosis antagonizing transcription factor
66251	26286	ARFGAP3	58	ADP-ribosylation factor GTPase activating protein 3
68537	28998	MRPL13	58	mitochondrial ribosomal protein L13
107869	1491	CTH	58	cystathionase (cystathionine gamma-lyase)
15364	8091	HMGA2	57	high mobility group AT-hook 2
17775	9741	LAPTM4A	57	lysosomal-associated protein transmembrane 4 alpha
18749	5567	PRKACB	57	protein kinase, cAMP-dependent, catalytic, beta
18826	3936	LCP1	57	lymphocyte cytosolic protein 1 (L-plastin)
19060	5536	PPP5C	57	protein phosphatase 5, catalytic subunit
52538	10449	ACAA2	57	acetyl-Coenzyme A acyltransferase 2 (mitochondrial 3-oxoacyl-Coenzyme A thiolase)
12572	1022	CDK7	57	cyclin-dependent kinase 7
72065	57826	RAP2C	57	RAP2C, member of RAS oncogene family
235441	9960	USP3	57	ubiquitin specific peptidase 3
223499	25879	WDSOF1	56	WD repeats and SOF1 domain containing
270058	55201	MAP1S	56	microtubule-associated protein 1S
13642	1948	EFNB2	56	ephrin-B2
14114	2192	FBLN1	56	fibulin 1
16434	3704	ITPA	55	inosine triphosphatase (nucleoside triphosphate pyrophosphatase)
21357	6895	TARBP2	55	TAR (HIV-1) RNA binding protein 2
21853	8914	TIMELESS	55	timeless homolog (Drosophila)
66395	79026	AHNAK	55	AHNAK nucleoprotein
14084	11124	FAF1	55	Fas (TNFRSF6) associated factor 1
12166	657	BMPR1A	54	bone morphogenetic protein receptor, type IA
27205	5420	PODXL	54	podocalyxin-like
73192	11260	XPOT	54	exportin, tRNA (nuclear export receptor for tRNAs)
13386	8788	DLK1	54	delta-like 1 homolog (Drosophila)
13506	1824	DSC2	54	desmocollin 2
14824	2896	GRN	53	granulin
29858	5372	PMM1	53	phosphomannomutase 1
56075	23590	PDSS1	53	prenyl (decaprenyl) diphosphate synthase, subunit 1
57423	9551	ATP5J2	53	ATP synthase, H+ transporting, mitochondrial F0 complex, subunit F2
66580	51575	ESF1	53	ESF1, nucleolar pre-rRNA processing protein, homolog (S. cerevisiae)
68010	25805	BAMBI	53	BMP and activin membrane-bound inhibitor homolog (Xenopus laevis)
72736	81542	TXNDC1	53	thioredoxin domain containing 1
98932	10398	MYL9	53	myosin, light chain 9, regulatory
110208	5226	PGD	53	phosphogluconate dehydrogenase
18858	5376	PMP22	52	peripheral myelin protein 22
19193	51268	PIPOX	52	pipecolic acid oxidase
59021	5862	RAB2A	52	RAB2A, member RAS oncogene family
70044	64852	TUT1	52	terminal uridylyl transferase 1, U6 snRNA-specific
22601	10413	YAP1	51	Yes-associated protein 1, 65kDa
16476	3725	JUN	50	jun oncogene
11819	7026	NR2F2	50	nuclear receptor subfamily 2, group F, member 2
18107	4836	NMT1	50	N-myristoyltransferase 1
21857	7076	TIMP1	50	TIMP metallopeptidase inhibitor 1
69077	5717	PSMD11	50	proteasome (prosome, macropain) 26S subunit, non-ATPase, 11
75553	79882	ZC3H14	50	zinc finger CCCH-type containing 14
97961	11078	TRIOBP	50	TRIO and F-actin binding protein
27041	10146	G3BP1	49	GTPase activating protein (SH3 domain) binding protein 1
50492	7064	THOP1	49	thimet oligopeptidase 1
75687	79567	FAM65A	49	family with sequence similarity 65, member A
98403	26036	ZNF451	49	zinc finger protein 451
268903	8204	NRIP1	49	nuclear receptor interacting protein 1
20730	6690	SPINK1	48	serine peptidase inhibitor, Kazal type 1
22608	4904	YBX1	48	Y box binding protein 1
51796	10250	SRRM1	48	serine/arginine repetitive matrix 1
56436	11047	ADRM1	48	adhesion regulating molecule 1
66413	9861	PSMD6	48	proteasome (prosome, macropain) 26S subunit, non-ATPase, 6
67895	5464	PPA1	48	pyrophosphatase (inorganic) 1
69920	5438	POLR2I	48	polymerase (RNA) II (DNA directed) polypeptide I, 14.5kDa
98985	10978	CLP1	48	CLP1, cleavage and polyadenylation factor I subunit, homolog (S. cerevisiae)
117109	51367	POP5	48	processing of precursor 5, ribonuclease P/MRP subunit (S. cerevisiae)
228889	55661	DDX27	48	DEAD (Asp-Glu-Ala-Asp) box polypeptide 27
15939	51278	IER5	47	immediate early response 5
17350	4292	MLH1	47	mutL homolog 1, colon cancer, nonpolyposis type 2 (E. coli)
19039	3959	LGALS3BP	47	lectin, galactoside-binding, soluble, 3 binding protein
26362	558	AXL	47	AXL receptor tyrosine kinase
54725	23705	CADM1	47	cell adhesion molecule 1
66282	55319	FLJ11184	47	hypothetical protein FLJ11184
66660	79811	SLTM	47	SAFB-like, transcription modulator
69639	11340	EXOSC8	47	exosome component 8
70355	55890	GPRC5C	47	G protein-coupled receptor, family C, group 5, member C
73690	11010	GLIPR1	47	GLI pathogenesis-related 1 (glioma)
75746	79710	MORC4	47	MORC family CW-type zinc finger 4
217039	79893	GGNBP2	47	gametogenetin binding protein 2
11640	8165	AKAP1	47	A kinase (PRKA) anchor protein 1
15356	3155	HMGCL	46	3-hydroxymethyl-3-methylglutaryl-Coenzyme A lyase (hydroxymethylglutaricaciduria)
18117	10328	COX4NB	46	COX4 neighbor
18567	5134	PDCD2	46	programmed cell death 2
11927	475	ATOX1	46	ATX1 antioxidant protein 1 homolog (yeast)
231452	55153	SDAD1	46	SDA1 domain containing 1
15519	3320	HSP90AA1	45	heat shock protein 90kDa alpha (cytosolic), class A member 1
17390	4313	MMP2	45	matrix metallopeptidase 2 (gelatinase A, 72kDa gelatinase, 72kDa type IV collagenase)
21915	1841	DTYMK	45	deoxythymidylate kinase (thymidylate kinase)
66570	79019	CENPM	45	centromere protein M
12843	1278	COL1A2	45	collagen, type I, alpha 2
225363	2107	ETF1	45	eukaryotic translation termination factor 1
16906	4001	LMNB1	44	lamin B1
18226	23636	NUP62	44	nucleoporin 62kDa
21767	51368	TEX264	44	testis expressed 264
29815	8412	BCAR3	44	breast cancer anti-estrogen resistance 3
97863	51439	FAM8A1	44	family with sequence similarity 8, member A1
107686	6633	SNRPD2	44	small nuclear ribonucleoprotein D2 polypeptide 16.5kDa
218490	689	BTF3	44	basic transcription factor 3
433759	3065	HDAC1	44	histone deacetylase 1
20818	58477	SRPRB	43	signal recognition particle receptor, B subunit
18220	4924	NUCB1	42	nucleobindin 1
20257	11075	STMN2	42	stathmin-like 2
106504	11329	STK38	42	serine/threonine kinase 38
230654	10489	LRRC41	42	leucine rich repeat containing 41
233575	27315	FRAG1	42	FGF receptor activating protein 1
16949	4016	LOXL1	41	lysyl oxidase-like 1
19255	5771	PTPN2	41	protein tyrosine phosphatase, non-receptor type 2
11951	516	ATP5G1	41	ATP synthase, H+ transporting, mitochondrial F0 complex, subunit C1 (subunit 9)
66997	5718	PSMD12	41	proteasome (prosome, macropain) 26S subunit, non-ATPase, 12
12778	57007	CXCR7	41	chemokine (C-X-C motif) receptor 7
100340	27293	SMPDL3B	41	sphingomyelin phosphodiesterase, acid-like 3B
380684	4744	NEFH	41	neurofilament, heavy polypeptide 200kDa
19025	5476	CTSA	40	cathepsin A
27275	26747	NUFIP1	40	nuclear fragile X mental retardation protein interacting protein 1
56088	8624	PSMG1	40	proteasome (prosome, macropain) assembly chaperone 1
56736	9604	RNF14	40	ring finger protein 14
71514	6421	SFPQ	40	splicing factor proline/glutamine-rich (polypyrimidine tract binding protein associated)
12825	1281	COL3A1	40	collagen, type III, alpha 1 (Ehlers-Danlos syndrome type IV, autosomal dominant)
74325	1212	CLTB	40	clathrin, light chain (Lcb)
75316	79101	JOSD3	40	Josephin domain containing 3
94065	64981	MRPL34	40	mitochondrial ribosomal protein L34
321022	55573	CDV3	40	CDV3 homolog (mouse)
17279	9833	MELK	39	maternal embryonic leucine zipper kinase
17532	22808	MRAS	39	muscle RAS oncogene homolog
19175	5694	PSMB6	39	proteasome (prosome, macropain) subunit, beta type, 6
20540	9056	SLC7A7	39	solute carrier family 7 (cationic amino acid transporter, y+ system), member 7
51813	892	CCNC	39	cyclin C
114128	55353	LAPTM4B	39	lysosomal associated protein transmembrane 4 beta
268373	5478	PPIA	39	peptidylprolyl isomerase A (cyclophilin A)
19361	5888	RAD51	38	RAD51 homolog (RecA homolog, E. coli) (S. cerevisiae)
70683	27340	UTP20	38	UTP20, small subunit (SSU) processome component, homolog (yeast)
227715	23404	EXOSC2	38	exosome component 2
14287	2356	FPGS	38	folylpolyglutamate synthase
16010	3487	IGFBP4	37	insulin-like growth factor binding protein 4
17191	8932	MBD2	37	methyl-CpG binding domain protein 2
21814	7049	TGFBR3	37	transforming growth factor, beta receptor III
57265	2535	FZD2	37	frizzled homolog 2 (Drosophila)
66590	2193	FARSA	37	phenylalanyl-tRNA synthetase, alpha subunit
110033	3835	KIF22	37	kinesin family member 22
269424	79960	PHF17	37	PHD finger protein 17
14567	2664	GDI1	37	GDP dissociation inhibitor 1
18195	4905	NSF	36	N-ethylmaleimide-sensitive factor
21848	8805	TRIM24	36	tripartite motif-containing 24
23918	3615	IMPDH2	36	IMP (inosine monophosphate) dehydrogenase 2
52055	26056	RAB11FIP5	36	RAB11 family interacting protein 5 (class I)
66515	9820	CUL7	36	cullin 7
67072	55664	CDC37L1	36	cell division cycle 37 homolog (S. cerevisiae)-like 1
69833	5435	POLR2F	36	polymerase (RNA) II (DNA directed) polypeptide F
80294	23275	POFUT2	36	protein O-fucosyltransferase 2
13139	1606	DGKA	36	diacylglycerol kinase, alpha 80kDa
216853	55135	WDR79	36	WD repeat domain 79
230484	7398	USP1	36	ubiquitin specific peptidase 1
15473	10247	HRSP12	35	heat-responsive protein 12
17684	10370	CITED2	35	Cbp/p300-interacting transactivator, with Glu/Asp-rich carboxy-terminal domain, 2
50797	9276	COPB2	35	coatomer protein complex, subunit beta 2 (beta prime)
52637	55847	CISD1	35	CDGSH iron sulfur domain 1
54637	11230	PRAF2	35	PRA1 domain family, member 2
70078	51406	NOL7	35	nucleolar protein 7, 27kDa
107047	56984	PSMG2	35	proteasome (prosome, macropain) assembly chaperone 2
19684	5962	RDX	34	radixin
19697	5970	RELA	34	v-rel reticuloendotheliosis viral oncogene homolog A, nuclear factor of kappa light polypeptide gene enhancer in B-cells 3, p65 (avian)
11475	59	ACTA2	34	actin, alpha 2, smooth muscle, aorta
66394	51070	NOSIP	34	nitric oxide synthase interacting protein
67246	55196	C12orf35	34	chromosome 12 open reading frame 35
12832	1290	COL5A2	34	collagen, type V, alpha 2
12835	1293	COL6A3	34	collagen, type VI, alpha 3
101943	23450	SF3B3	34	splicing factor 3b, subunit 3, 130kDa
13052	1525	CXADR	34	coxsackie virus and adenovirus receptor
17022	4060	LUM	33	lumican
22209	7319	UBE2A	33	ubiquitin-conjugating enzyme E2A (RAD6 homolog)
12189	672	BRCA1	33	breast cancer 1, early onset
66094	51690	LSM7	33	LSM7 homolog, U6 small nuclear RNA associated (S. cerevisiae)
66235	1964	EIF1AX	33	eukaryotic translation initiation factor 1A, X-linked
72349	1845	DUSP3	33	dual specificity phosphatase 3 (vaccinia virus phosphatase VH1-related)
76614	10989	IMMT	33	inner membrane protein, mitochondrial (mitofilin)
80509	112950	MED8	33	mediator complex subunit 8
110310	3855	KRT7	33	keratin 7
216551	29094	HSPC159	33	galectin-related protein
239083	57820	CCNB1IP1	33	cyclin B1 interacting protein 1
14451	2619	GAS1	33	growth arrest-specific 1
11758	9588	PRDX6	32	peroxiredoxin 6
17308	4245	MGAT1	32	mannosyl (alpha-1,3-)-glycoprotein beta-1,2-N-acetylglucosaminyltransferase
22680	7756	ZNF207	32	zinc finger protein 207
59044	55819	RNF130	32	ring finger protein 130
11502	8754	ADAM9	32	ADAM metallopeptidase domain 9 (meltrin gamma)
12785	7555	CNBP	32	CCHC-type zinc finger, nucleic acid binding protein
73024	56851	C15orf24	32	chromosome 15 open reading frame 24
74111	9904	RBM19	32	RNA binding motif protein 19
100689	10417	SPON2	32	spondin 2, extracellular matrix protein
108062	1478	CSTF2	32	cleavage stimulation factor, 3' pre-RNA, subunit 2, 64kDa
13163	1616	DAXX	32	death-associated protein 6
234729	55697	VAC14	32	Vac14 homolog (S. cerevisiae)
16009	3486	IGFBP3	31	insulin-like growth factor binding protein 3
16691	3856	KRT8	31	keratin 8
11931	481	ATP1B1	31	ATPase, Na+/K+ transporting, beta 1 polypeptide
19662	5950	RBP4	31	retinol binding protein 4, plasma
20333	9554	SEC22B	31	SEC22 vesicle trafficking protein homolog B (S. cerevisiae)
21810	7045	TGFBI	31	transforming growth factor, beta-induced, 68kDa
22137	7272	TTK	31	TTK protein kinase
27967	10523	CHERP	31	calcium homeostasis endoplasmic reticulum protein
54198	8724	SNX3	31	sorting nexin 3
55983	23024	PDZRN3	31	PDZ domain containing RING finger 3
12468	10574	CCT7	31	chaperonin containing TCP1, subunit 7 (eta)
68988	26121	PRPF31	31	PRP31 pre-mRNA processing factor 31 homolog (S. cerevisiae)
14853	23708	GSPT2	30	G1 to S phase transition 2
17242	4192	MDK	30	midkine (neurite growth-promoting factor 2)
18813	5036	PA2G4	30	proliferation-associated 2G4, 38kDa
19192	10197	PSME3	30	proteasome (prosome, macropain) activator subunit 3 (PA28 gamma; Ki)
26446	5691	PSMB3	30	proteasome (prosome, macropain) subunit, beta type, 3
11486	100	ADA	30	adenosine deaminase
12444	894	CCND2	30	cyclin D2
67776	4013	LOH11CR2A	30	loss of heterozygosity, 11, chromosomal region 2, gene A
12751	1200	TPP1	30	tripeptidyl peptidase I
71449	51603	KIAA0859	30	KIAA0859
11545	142	PARP1	30	poly (ADP-ribose) polymerase family, member 1
14782	2936	GSR	29	glutathione reductase
11806	335	APOA1	29	apolipoprotein A-I
19356	5884	RAD17	29	RAD17 homolog (S. pombe)
21754	7016	TESK1	29	testis-specific kinase 1
53356	8666	EIF3G	29	eukaryotic translation initiation factor 3, subunit G
54124	1163	CKS1B	29	CDC28 protein kinase regulatory subunit 1B
66254	27292	DIMT1L	29	DIM1 dimethyladenosine transferase 1-like (S. cerevisiae)
66449	51025	Magmas	29	mitochondria-associated protein involved in granulocyte-macrophage colony-stimulating factor signal transduction
67384	9530	BAG4	29	BCL2-associated athanogene 4
80286	7991	TUSC3	29	tumor suppressor candidate 3
192160	22794	CASC3	29	cancer susceptibility candidate 3
230376	54801	FAM29A	29	family with sequence similarity 29, member A
276770	1984	EIF5A	29	eukaryotic translation initiation factor 5A
320982	10123	ARL4C	29	ADP-ribosylation factor-like 4C
16563	3796	KIF2A	28	kinesin heavy chain member 2A
11807	336	APOA2	28	apolipoprotein A-II
18645	5217	PFN2	28	profilin 2
19184	5705	PSMC5	28	proteasome (prosome, macropain) 26S subunit, ATPase, 5
21917	7112	TMPO	28	thymopoietin
21973	7153	TOP2A	28	topoisomerase (DNA) II alpha 170kDa
22156	7286	TUFT1	28	tuftelin 1
51797	1503	CTPS	28	CTP synthase
55982	22976	PAXIP1	28	PAX interacting (with transcription-activation domain) protein 1
57315	9277	WDR46	28	WD repeat domain 46
65961	57050	UTP3	28	UTP3, small subunit (SSU) processome component, homolog (S. cerevisiae)
71919	79657	RPAP3	28	RNA polymerase II associated protein 3
74140	10548	TM9SF1	28	transmembrane 9 superfamily member 1
76293	4239	MFAP4	28	microfibrillar-associated protein 4
12858	9377	COX5A	28	cytochrome c oxidase subunit Va
103554	23198	PSME4	28	proteasome (prosome, macropain) activator subunit 4
16668	3875	KRT18	27	keratin 18
17909	4651	MYO10	27	myosin X
21816	7051	TGM1	27	transglutaminase 1 (K polypeptide epidermal type I, protein-glutamine-gamma-glutamyltransferase)
59079	55914	ERBB2IP	27	erbb2 interacting protein
69094	54958	TMEM160	27	transmembrane protein 160
76497	6992	PPP1R11	27	protein phosphatase 1, regulatory (inhibitor) subunit 11
108888	55210	ATAD3A	27	ATPase family, AAA domain containing 3A
234825	54758	KLHDC4	27	kelch domain containing 4
13643	1949	EFNB3	27	ephrin-B3
18102	4830	NME1	26	non-metastatic cells 1, protein (NM23A) expressed in
19334	57403	RAB22A	26	RAB22A, member RAS oncogene family
21956	7139	TNNT2	26	troponin T type 2 (cardiac)
12338	827	CAPN6	26	calpain 6
56174	55577	NAGK	26	N-acetylglucosamine kinase
67144	55631	LRRC40	26	leucine rich repeat containing 40
70430	6905	TBCE	26	tubulin folding cofactor E
13007	1465	CSRP1	26	cysteine and glycine-rich protein 1
108657	57140	RNPEPL1	26	arginyl aminopeptidase (aminopeptidase B)-like 1
15476	9957	HS3ST1	25	heparan sulfate (glucosamine) 3-O-sulfotransferase 1
20454	8869	ST3GAL5	25	ST3 beta-galactoside alpha-2,3-sialyltransferase 5
56452	23594	ORC6L	25	origin recognition complex, subunit 6 like (yeast)
66125	83443	SF3B5	25	splicing factor 3b, subunit 5, 10kDa
12729	56650	CLDND1	25	claudin domain containing 1
70445	57124	CD248	25	CD248 molecule, endosialin
83701	51593	ARS2	25	arsenate resistance protein 2
209318	2873	GPS1	25	G protein pathway suppressor 1
13732	2014	EMP3	25	epithelial membrane protein 3
14605	1831	TSC22D3	25	TSC22 domain family, member 3
16007	3491	CYR61	24	cysteine-rich, angiogenic inducer, 61
18036	4793	NFKBIB	24	nuclear factor of kappa light polypeptide gene enhancer in B-cells inhibitor, beta
20563	9353	SLIT2	24	slit homolog 2 (Drosophila)
21335	10460	TACC3	24	transforming, acidic coiled-coil containing protein 3
22003	7168	TPM1	24	tropomyosin 1 (alpha)
27362	4189	DNAJB9	24	DnaJ (Hsp40) homolog, subfamily B, member 9
54484	23608	MKRN1	24	makorin, ring finger protein, 1
56426	11235	PDCD10	24	programmed cell death 10
12476	977	CD151	24	CD151 molecule (Raph blood group)
66622	55148	C14orf130	24	chromosome 14 open reading frame 130
67684	51747	CROP	24	cisplatin resistance-associated overexpressed protein
68598	22826	DNAJC8	24	DnaJ (Hsp40) homolog, subfamily C, member 8
69082	55854	ZC3H15	24	zinc finger CCCH-type containing 15
70385	54908	CCDC99	24	coiled-coil domain containing 99
12814	1301	COL11A1	24	collagen, type XI, alpha 1
75221	10072	DPP3	24	dipeptidyl-peptidase 3
80985	54765	TRIM44	24	tripartite motif-containing 44
98766	10422	UBAC1	24	UBA domain containing 1
16451	3716	JAK1	23	Janus kinase 1 (a protein tyrosine kinase)
17299	4234	METTL1	23	methyltransferase like 1
28185	9868	TOMM70A	23	translocase of outer mitochondrial membrane 70 homolog A (S. cerevisiae)
50915	2888	GRB14	23	growth factor receptor-bound protein 14
12442	9133	CCNB2	23	cyclin B2
12534	983	CDC2	23	cell division cycle 2, G1 to S and G2 to M
108148	2590	GALNT2	23	UDP-N-acetyl-alpha-D-galactosamine:polypeptide N-acetylgalactosaminyltransferase 2 (GalNAc-T2)
232187	10322	SMYD5	23	SMYD family member 5
17436	4199	ME1	22	malic enzyme 1, NADP(+)-dependent, cytosolic
18741	5308	PITX2	22	paired-like homeodomain 2
19141	5641	LGMN	22	legumain
11946	498	ATP5A1	22	ATP synthase, H+ transporting, mitochondrial F1 complex, alpha subunit 1, cardiac muscle
21923	3371	TNC	22	tenascin C (hexabrachion)
52588	81619	TSPAN14	22	tetraspanin 14
56212	391	RHOG	22	ras homolog gene family, member G (rho G)
56361	80324	PUS1	22	pseudouridylate synthase 1
74150	80255	SLC35F5	22	solute carrier family 35, member F5
83557	79727	LIN28	22	lin-28 homolog (C. elegans)
110809	55656	INTS8	22	integrator complex subunit 8
13063	54205	CYCS	22	cytochrome c, somatic
14766	9289	GPR56	22	G protein-coupled receptor 56
16412	3688	ITGB1	21	integrin, beta 1 (fibronectin receptor, beta polypeptide, antigen CD29 includes MDF2, MSK12)
11886	427	ASAH1	21	N-acylsphingosine amidohydrolase (acid ceramidase) 1
22370	7448	VTN	21	vitronectin
27224	6924	TCEB3	21	transcription elongation factor B (SIII), polypeptide 3 (110kDa, elongin A)
53322	4925	NUCB2	21	nucleobindin 2
59029	10213	PSMD14	21	proteasome (prosome, macropain) 26S subunit, non-ATPase, 14
68939	65997	RASL11B	21	RAS-like, family 11, member B
104174	2731	GLDC	21	glycine dehydrogenase (decarboxylating)
110109	4839	NOL1	21	nucleolar protein 1, 120kDa
212442	51110	LACTB2	21	lactamase, beta 2
228421	81930	KIF18A	21	kinesin family member 18A
228880	23613	ZMYND8	21	zinc finger, MYND-type containing 8
13681	1973	EIF4A1	21	eukaryotic translation initiation factor 4A, isoform 1
15199	50865	HEBP1	20	heme binding protein 1
26905	1968	EIF2S3	20	eukaryotic translation initiation factor 2, subunit 3 gamma, 52kDa
71703	51566	ARMCX3	20	armadillo repeat containing, X-linked 3
75416	8602	NOL14	20	nucleolar protein 14
192159	10594	PRPF8	20	PRP8 pre-mRNA processing factor 8 homolog (S. cerevisiae)
216190	55198	APPL2	20	adaptor protein, phosphotyrosine interaction, PH domain and leucine zipper containing 2
231887	11333	PDAP1	20	PDGFA associated protein 1
448850	9326	ZNHIT3	20	zinc finger, HIT type 3
17873	4616	GADD45B	19	growth arrest and DNA-damage-inducible, beta
20318	51150	SDF4	19	stromal cell derived factor 4
22352	7431	VIM	19	vimentin
26360	23452	ANGPTL2	19	angiopoietin-like 2
26445	5690	PSMB2	19	proteasome (prosome, macropain) subunit, beta type, 2
50766	51232	CRIM1	19	cysteine rich transmembrane BMP regulator 1 (chordin-like)
12537	984	CDC2L1	19	cell division cycle 2-like 1 (PITSLRE proteins)
102060	90480	GADD45GIP1	19	growth arrest and DNA-damage-inducible, gamma interacting protein 1
104721	1653	DDX1	19	DEAD (Asp-Glu-Ala-Asp) box polypeptide 1
107272	29968	PSAT1	19	phosphoserine aminotransferase 1
213773	10607	TBL3	19	transducin (beta)-like 3
13688	1979	EIF4EBP2	19	eukaryotic translation initiation factor 4E binding protein 2
14042	2131	EXT1	19	exostoses (multiple) 1
14866	2947	GSTM3	18	glutathione S-transferase M3 (brain)
11800	8539	API5	18	apoptosis inhibitor 5
19242	5764	PTN	18	pleiotrophin (heparin binding growth factor 8, neurite growth-promoting factor 1)
20378	2487	FRZB	18	frizzled-related protein
21833	7067	THRA	18	thyroid hormone receptor, alpha (erythroblastic leukemia viral (v-erb-a) oncogene homolog, avian)
26572	8533	COPS3	18	COP9 constitutive photomorphogenic homolog subunit 3 (Arabidopsis)
56354	7266	DNAJC7	18	DnaJ (Hsp40) homolog, subfamily C, member 7
66141	10410	IFITM3	18	interferon induced transmembrane protein 3 (1-8U)
66366	51614	ERGIC3	18	ERGIC and golgi 3
12558	1000	CDH2	18	cadherin 2, type 1, N-cadherin (neuronal)
69719	790	CAD	18	carbamoyl-phosphate synthetase 2, aspartate transcarbamylase, and dihydroorotase
76477	26577	PCOLCE2	18	procollagen C-endopeptidase enhancer 2
78514	79658	ARHGAP10	18	Rho GTPase activating protein 10
100088	1104	RCC1	18	regulator of chromosome condensation 1
386612	79228	THOC6	18	THO complex 6 homolog (Drosophila)
11639	205	AK3L1	18	adenylate kinase 3-like 1
11669	217	ALDH2	18	aldehyde dehydrogenase 2 family (mitochondrial)
17149	4116	MAGOH	17	mago-nashi homolog, proliferation-associated (Drosophila)
17768	10797	MTHFD2	17	methylenetetrahydrofolate dehydrogenase (NADP+ dependent) 2, methenyltetrahydrofolate cyclohydrolase
18972	5425	POLD2	17	polymerase (DNA directed), delta 2, regulatory subunit 50kDa
19047	5501	PPP1CC	17	protein phosphatase 1, catalytic subunit, gamma isoform
19777	8725	C19orf2	17	chromosome 19 open reading frame 2
20227	9092	SART1	17	squamous cell carcinoma antigen recognized by T cells
53618	2530	FUT8	17	fucosyltransferase 8 (alpha (1,6) fucosyltransferase)
12457	25819	CCRN4L	17	CCR4 carbon catabolite repression 4-like (S. cerevisiae)
66375	51635	DHRS7	17	dehydrogenase/reductase (SDR family) member 7
67247	54996	MOSC2	17	MOCO sulphurase C-terminal domain containing 2
76804	23081	JMJD2C	17	jumonji domain containing 2C
107271	8565	YARS	17	tyrosyl-tRNA synthetase
110611	3069	HDLBP	17	high density lipoprotein binding protein (vigilin)
13179	1634	DCN	17	decorin
228019	79828	METTL8	17	methyltransferase like 8
238055	338	APOB	17	apolipoprotein B (including Ag(x) antigen)
13482	1803	DPP4	17	dipeptidyl-peptidase 4 (CD26, adenosine deaminase complexing protein 2)
14314	11167	FSTL1	17	follistatin-like 1
16600	9314	KLF4	16	Kruppel-like factor 4 (gut)
17035	56925	LXN	16	latexin
18595	5156	PDGFRA	16	platelet-derived growth factor receptor, alpha polypeptide
19043	5495	PPM1B	16	protein phosphatase 1B (formerly 2C), magnesium-dependent, beta isoform
20666	6664	SOX11	16	SRY (sex determining region Y)-box 11
21788	7035	TFPI	16	tissue factor pathway inhibitor (lipoprotein-associated coagulation inhibitor)
21804	7041	TGFB1I1	16	transforming growth factor beta 1 induced transcript 1
23872	2114	ETS2	16	v-ets erythroblastosis virus E26 oncogene homolog 2 (avian)
27993	92856	IMP4	16	IMP4, U3 small nucleolar ribonucleoprotein, homolog (yeast)
53817	7919	BAT1	16	HLA-B associated transcript 1
12453	10983	CCNI	16	cyclin I
58809	6038	RNASE4	16	ribonuclease, RNase A family, 4
64424	64425	POLR1E	16	polymerase (RNA) I polypeptide E, 53kDa
64898	9663	LPIN2	16	lipin 2
67669	51501	C11orf73	16	chromosome 11 open reading frame 73
68796	54867	FLJ20254	16	hypothetical protein FLJ20254
69660	64114	TMBIM1	16	transmembrane BAX inhibitor motif containing 1
70356	6767	ST13	16	suppression of tumorigenicity 13 (colon carcinoma) (Hsp70 interacting protein)
70767	9129	PRPF3	16	PRP3 pre-mRNA processing factor 3 homolog (S. cerevisiae)
110446	38	ACAT1	16	acetyl-Coenzyme A acetyltransferase 1 (acetoacetyl Coenzyme A thiolase)
218333	23379	KIAA0947	16	KIAA0947 protein
224250	1207	CLNS1A	16	chloride channel, nucleotide-sensitive, 1A
319448	22862	FNDC3A	16	fibronectin type III domain containing 3A
14600	2690	GHR	16	growth hormone receptor
16402	3678	ITGA5	15	integrin, alpha 5 (fibronectin receptor, alpha polypeptide)
17898	58498	MYL7	15	myosin, light chain 7, regulatory
18030	4783	NFIL3	15	nuclear factor, interleukin 3 regulated
27225	57062	DDX24	15	DEAD (Asp-Glu-Ala-Asp) box polypeptide 24
53323	3093	HIP2	15	huntingtin interacting protein 2
12351	762	CA4	15	carbonic anhydrase IV
56399	10270	AKAP8	15	A kinase (PRKA) anchor protein 8
57436	23710	GABARAPL1	15	GABA(A) receptor-associated protein like 1
58198	6299	SALL1	15	sal-like 1 (Drosophila)
59287	23385	NCSTN	15	nicastrin
66109	27075	TSPAN13	15	tetraspanin 13
66407	64960	MRPS15	15	mitochondrial ribosomal protein S15
71752	2976	GTF3C2	15	general transcription factor IIIC, polypeptide 2, beta 110kDa
103136	11137	PWP1	15	PWP1 homolog (S. cerevisiae)
217127	11143	MYST2	15	MYST histone acetyltransferase 2
234023	55082	ARGLU1	15	arginine and glutamate rich 1
15937	8870	IER3	14	immediate early response 3
16592	2171	FABP5	14	fatty acid binding protein 5 (psoriasis-associated)
16881	3978	LIG1	14	ligase I, DNA, ATP-dependent
19230	5756	TWF1	14	twinfilin, actin-binding protein, homolog 1 (Drosophila)
21341	9013	TAF1C	14	TATA box binding protein (TBP)-associated factor, RNA polymerase I, C, 110kDa
22123	5709	PSMD3	14	proteasome (prosome, macropain) 26S subunit, non-ATPase, 3
22284	8239	USP9X	14	ubiquitin specific peptidase 9, X-linked
23996	5704	PSMC4	14	proteasome (prosome, macropain) 26S subunit, ATPase, 4
30932	27309	ZNF330	14	zinc finger protein 330
56406	23054	NCOA6	14	nuclear receptor coactivator 6
66646	6120	RPE	14	ribulose-5-phosphate-3-epimerase
67245	57162	PELI1	14	pellino homolog 1 (Drosophila)
68550	79736	C17orf42	14	chromosome 17 open reading frame 42
68734	55671	SMEK1	14	SMEK homolog 1, suppressor of mek1 (Dictyostelium)
12740	1364	CLDN4	14	claudin 4
100732	22924	MAPRE3	14	microtubule-associated protein, RP/EB family, member 3
102614	54913	RPP25	14	ribonuclease P/MRP 25kDa subunit
218772	5915	RARB	14	retinoic acid receptor, beta
13433	1786	DNMT1	14	DNA (cytosine-5-)-methyltransferase 1
14390	2551	GABPA	14	GA binding protein transcription factor, alpha subunit 60kDa
14595	2683	B4GALT1	14	UDP-Gal:betaGlcNAc beta 1,4- galactosyltransferase, polypeptide 1
16201	3609	ILF3	13	interleukin enhancer binding factor 3, 90kDa
18260	4950	OCLN	13	occludin
20187	6259	RYK	13	RYK receptor-like tyrosine kinase
20411	10580	SORBS1	13	sorbin and SH3 domain containing 1
20525	6513	SLC2A1	13	solute carrier family 2 (facilitated glucose transporter), member 1
22294	8409	UXT	13	ubiquitously-expressed transcript
56358	51226	COPZ2	13	coatomer protein complex, subunit zeta 2
12626	1070	CETN3	13	centrin, EF-hand protein, 3 (CDC31 homolog, yeast)
69499	90121	TSR2	13	TSR2, 20S rRNA accumulation, homolog (S. cerevisiae)
12812	8161	COIL	13	coilin
12834	1292	COL6A2	13	collagen, type VI, alpha 2
75710	10137	RBM12	13	RNA binding motif protein 12
78829	81628	TSC22D4	13	TSC22 domain family, member 4
79044	65993	MRPS34	13	mitochondrial ribosomal protein S34
98710	5877	RABIF	13	RAB interacting factor
104112	47	ACLY	13	ATP citrate lyase
13244	8560	DEGS1	13	degenerative spermatocyte homolog 1, lipid desaturase (Drosophila)
14584	9945	GFPT2	13	glutamine-fructose-6-phosphate transaminase 2
11857	397	ARHGDIB	12	Rho GDP dissociation inhibitor (GDI) beta
20638	6628	SNRPB	12	small nuclear ribonucleoprotein polypeptides B and B1
56456	86	ACTL6A	12	actin-like 6A
57875	51129	ANGPTL4	12	angiopoietin-like 4
60315	60314	C12orf10	12	chromosome 12 open reading frame 10
64213	7982	ST7	12	suppression of tumorigenicity 7
67039	58517	RBM25	12	RNA binding motif protein 25
68842	56995	TULP4	12	tubby like protein 4
68948	29902	C12orf24	12	chromosome 12 open reading frame 24
72017	51706	CYB5R1	12	cytochrome b5 reductase 1
75669	30849	PIK3R4	12	phosphoinositide-3-kinase, regulatory subunit 4, p150
76467	22921	MSRB2	12	methionine sulfoxide reductase B2
107435	8520	HAT1	12	histone acetyltransferase 1
108037	6472	SHMT2	12	serine hydroxymethyltransferase 2 (mitochondrial)
114663	3613	IMPA2	12	inositol(myo)-1(or 4)-monophosphatase 2
14373	50486	G0S2	12	G0/G1switch 2
15213	23462	HEY1	11	hairy/enhancer-of-split related with YRPW motif 1
15903	3399	ID3	11	inhibitor of DNA binding 3, dominant negative helix-loop-helix protein
18596	5159	PDGFRB	11	platelet-derived growth factor receptor, beta polypeptide
19024	8495	PPFIBP2	11	PTPRF interacting protein, binding protein 2 (liprin beta 2)
19182	5702	PSMC3	11	proteasome (prosome, macropain) 26S subunit, ATPase, 3
22687	8882	ZNF259	11	zinc finger protein 259
24063	10252	SPRY1	11	sprouty homolog 1, antagonist of FGF signaling (Drosophila)
30963	9200	PTPLA	11	protein tyrosine phosphatase-like (proline instead of catalytic arginine), member A
67292	5279	PIGC	11	phosphatidylinositol glycan anchor biosynthesis, class C
67655	9150	CTDP1	11	CTD (carboxy-terminal domain, RNA polymerase II, polypeptide A) phosphatase, subunit 1
69072	10969	EBNA1BP2	11	EBNA1 binding protein 2
69740	51611	DPH5	11	DPH5 homolog (S. cerevisiae)
70285	80135	BXDC5	11	brix domain containing 5
78372	79622	C16orf33	11	chromosome 16 open reading frame 33
81898	23451	SF3B1	11	splicing factor 3b, subunit 1, 155kDa
99045	64949	MRPS26	11	mitochondrial ribosomal protein S26
13006	9126	SMC3	11	structural maintenance of chromosomes 3
13036	1512	CTSH	11	cathepsin H
214597	51092	SIDT2	11	SID1 transmembrane family, member 2
216151	5442	POLRMT	11	polymerase (RNA) mitochondrial (DNA directed)
286940	2317	FLNB	11	filamin B, beta (actin binding protein 278)
13641	1947	EFNB1	11	ephrin-B1
13836	1969	EPHA2	11	EPH receptor A2
16431	9452	ITM2A	10	integral membrane protein 2A
17713	80273	GRPEL1	10	GrpE-like 1, mitochondrial (E. coli)
18769	11142	PKIG	10	protein kinase (cAMP-dependent, catalytic) inhibitor gamma
19164	5663	PSEN1	10	presenilin 1 (Alzheimer disease 3)
19173	5693	PSMB5	10	proteasome (prosome, macropain) subunit, beta type, 5
20514	6510	SLC1A5	10	solute carrier family 1 (neutral amino acid transporter), member 5
20701	5265	SERPINA1	10	serpin peptidase inhibitor, clade A (alpha-1 antiproteinase, antitrypsin), member 1
21351	6888	TALDO1	10	transaldolase 1
23937	10586	MAB21L2	10	mab-21-like 2 (C. elegans)
26968	3671	ISLR	10	immunoglobulin superfamily containing leucine-rich repeat
30052	27344	PCSK1N	10	proprotein convertase subtilisin/kexin type 1 inhibitor
53605	4673	NAP1L1	10	nucleosome assembly protein 1-like 1
59027	10135	PBEF1	10	pre-B-cell colony enhancing factor 1
67608	26502	NARF	10	nuclear prelamin A recognition factor
68183	10286	BCAS2	10	breast carcinoma amplified sequence 2
70359	84705	GTPBP3	10	GTP binding protein 3 (mitochondrial)
71929	114908	TMEM123	10	transmembrane protein 123
72599	10954	PDIA5	10	protein disulfide isomerase family A, member 5
75624	23173	METAP1	10	methionyl aminopeptidase 1
12842	1277	COL1A1	10	collagen, type I, alpha 1
80879	9123	SLC16A3	10	solute carrier family 16, member 3 (monocarboxylic acid transporter 4)
100121	23424	TDRD7	10	tudor domain containing 7
102162	27097	TAF5L	10	TAF5-like RNA polymerase II, p300/CBP-associated factor (PCAF)-associated factor, 65kDa
108645	27430	MAT2B	10	methionine adenosyltransferase II, beta
13202	1652	DDT	10	D-dopachrome tautomerase
230075	4712	NDUFB6	10	NADH dehydrogenase (ubiquinone) 1 beta subcomplex, 6, 17kDa
230908	23435	TARDBP	10	TAR DNA binding protein
14470	10567	RABAC1	10	Rab acceptor 1 (prenylated)
15468	3275	PRMT2	9	protein arginine methyltransferase 2
15505	10808	HSPH1	9	heat shock 105kDa/110kDa protein 1
15516	3326	HSP90AB1	9	heat shock protein 90kDa alpha (cytosolic), class B member 1
16367	3667	IRS1	9	insulin receptor substrate 1
19186	5720	PSME1	9	proteasome (prosome, macropain) activator subunit 1 (PA28 alpha)
19205	5725	PTBP1	9	polypyrimidine tract binding protein 1
19386	5903	RANBP2	9	RAN binding protein 2
19718	5982	RFC2	9	replication factor C (activator 1) 2, 40kDa
20111	6195	RPS6KA1	9	ribosomal protein S6 kinase, 90kDa, polypeptide 1
20750	6696	SPP1	9	secreted phosphoprotein 1 (osteopontin, bone sialoprotein I, early T-lymphocyte activation 1)
21753	26136	TES	9	testis derived transcript (3 LIM domains)
26371	9391	CIAO1	9	cytosolic iron-sulfur protein assembly 1 homolog (S. cerevisiae)
26390	23005	MAPKBP1	9	mitogen activated protein kinase binding protein 1
27214	10926	DBF4	9	DBF4 homolog (S. cerevisiae)
27357	2992	GYG1	9	glycogenin 1
27377	10730	YME1L1	9	YME1-like 1 (S. cerevisiae)
27398	51069	MRPL2	9	mitochondrial ribosomal protein L2
50528	7113	TMPRSS2	9	transmembrane protease, serine 2
11487	102	ADAM10	9	ADAM metallopeptidase domain 10
56338	10628	TXNIP	9	thioredoxin interacting protein
56445	10294	DNAJA2	9	DnaJ (Hsp40) homolog, subfamily A, member 2
67443	81631	MAP1LC3B	9	microtubule-associated protein 1 light chain 3 beta
67547	64116	SLC39A8	9	solute carrier family 39 (zinc transporter), member 8
67966	54819	ZCCHC10	9	zinc finger, CCHC domain containing 10
70103	10467	ZNHIT1	9	zinc finger, HIT type 1
74122	79188	TMEM43	9	transmembrane protein 43
74255	55234	SMU1	9	smu-1 suppressor of mec-8 and unc-52 homolog (C. elegans)
12833	1291	COL6A1	9	collagen, type VI, alpha 1
76281	30851	TAX1BP3	9	Tax1 (human T-cell leukemia virus type I) binding protein 3
77582	79143	LENG4	9	leukocyte receptor cluster (LRC) member 4
110147	10919	EHMT2	9	euchromatic histone-lysine N-methyltransferase 2
192193	9695	EDEM1	9	ER degradation enhancer, mannosidase alpha-like 1
224045	8893	EIF2B5	9	eukaryotic translation initiation factor 2B, subunit 5 epsilon, 82kDa
232536	60488	MRPS35	9	mitochondrial ribosomal protein S35
233913	64755	C16orf58	9	chromosome 16 open reading frame 58
13823	23136	EPB41L3	9	erythrocyte membrane protein band 4.1-like 3
14693	2783	GNB2	9	guanine nucleotide binding protein (G protein), beta polypeptide 2
15458	3263	HPX	8	hemopexin
16456	50848	F11R	8	F11 receptor
16648	3839	KPNA3	8	karyopherin alpha 3 (importin alpha 4)
16976	4043	LRPAP1	8	low density lipoprotein receptor-related protein associated protein 1
17984	5127	PCTK1	8	PCTAIRE protein kinase 1
18483	5064	PALM	8	paralemmin
21356	6892	TAPBP	8	TAP binding protein (tapasin)
21888	7091	TLE4	8	transducin-like enhancer of split 4 (E(sp1) homolog, Drosophila)
22319	9341	VAMP3	8	vesicle-associated membrane protein 3 (cellubrevin)
12215	682	BSG	8	basigin (Ok blood group)
23802	267	AMFR	8	autocrine motility factor receptor
23831	23632	CA14	8	carbonic anhydrase XIV
27393	54148	MRPL39	8	mitochondrial ribosomal protein L39
27410	21	ABCA3	8	ATP-binding cassette, sub-family A (ABC1), member 3
53872	4076	CAPRIN1	8	cell cycle associated protein 1
56196	51567	TTRAP	8	TRAF and TNF receptor associated protein
56215	22985	ACIN1	8	apoptotic chromatin condensation inducer 1
56422	10767	HBS1L	8	HBS1-like (S. cerevisiae)
56442	57515	SERINC1	8	serine incorporator 1
66867	10363	HMG20A	8	high-mobility group 20A
67220	51177	PLEKHO1	8	pleckstrin homology domain containing, family O member 1
68925	26015	RPAP1	8	RNA polymerase II associated protein 1
70456	25874	BRP44	8	brain protein 44
80986	26586	CKAP2	8	cytoskeleton associated protein 2
97961	11078	TRIOBP	8	TRIO and F-actin binding protein
100678	5723	PSPH	8	phosphoserine phosphatase
102462	55272	IMP3	8	IMP3, U3 small nucleolar ribonucleoprotein, homolog (yeast)
110253	79159	NOL12	8	nucleolar protein 12
110749	8208	CHAF1B	8	chromatin assembly factor 1, subunit B (p60)
193813	90411	MCFD2	8	multiple coagulation factor deficiency 2
214359	55092	TMEM51	8	transmembrane protein 51
217057	51651	PTRH2	8	peptidyl-tRNA hydrolase 2
217721	55640	FLVCR2	8	feline leukemia virus subgroup C cellular receptor family, member 2
227937	8502	PKP4	8	plakophilin 4
242291	54928	IMPAD1	8	inositol monophosphatase domain containing 1
13722	9255	SCYE1	8	small inducible cytokine subfamily E, member 1 (endothelial monocyte-activating)
14062	2149	F2R	8	coagulation factor II (thrombin) receptor
11785	322	APBB1	7	amyloid beta (A4) precursor protein-binding, family B, member 1 (Fe65)
17000	4055	LTBR	7	lymphotoxin beta receptor (TNFR superfamily, member 3)
17164	9261	MAPKAPK2	7	mitogen-activated protein kinase-activated protein kinase 2
17826	23625	FAM89B	7	family with sequence similarity 89, member B
17939	4668	NAGA	7	N-acetylgalactosaminidase, alpha-
17992	4697	NDUFA4	7	NADH dehydrogenase (ubiquinone) 1 alpha subcomplex, 4, 9kDa
18569	27250	PDCD4	7	programmed cell death 4 (neoplastic transformation inhibitor)
18642	5213	PFKM	7	phosphofructokinase, muscle
18717	23396	PIP5K1C	7	phosphatidylinositol-4-phosphate 5-kinase, type I, gamma
19655	27316	RBMX	7	RNA binding motif protein, X-linked
20168	10313	RTN3	7	reticulon 3
20316	6388	SDF2	7	stromal cell-derived factor 2
20843	10735	STAG2	7	stromal antigen 2
12111	633	BGN	7	biglycan
22113	7262	PHLDA2	7	pleckstrin homology-like domain, family A, member 2
22793	7791	ZYX	7	zyxin
24066	81848	SPRY4	7	sprouty homolog 4 (Drosophila)
24070	9526	MPDU1	7	mannose-P-dolichol utilization defect 1
26934	29127	RACGAP1	7	Rac GTPase activating protein 1
27279	51330	TNFRSF12A	7	tumor necrosis factor receptor superfamily, member 12A
54196	8106	PABPN1	7	poly(A) binding protein, nuclear 1
66626	29965	C16orf5	7	chromosome 16 open reading frame 5
66973	28973	MRPS18B	7	mitochondrial ribosomal protein S18B
67198	26010	LOC26010	7	viral DNA polymerase-transactivated protein 6
67952	9804	TOMM20	7	translocase of outer mitochondrial membrane 20 homolog (yeast)
70122	4300	MLLT3	7	myeloid/lymphoid or mixed-lineage leukemia (trithorax homolog, Drosophila); translocated to, 3
70223	4677	NARS	7	asparaginyl-tRNA synthetase
72053	79089	TMUB2	7	transmembrane and ubiquitin-like domain containing 2
77891	27338	UBE2S	7	ubiquitin-conjugating enzyme E2S
79464	11019	LIAS	7	lipoic acid synthetase
12896	1376	CPT2	7	carnitine palmitoyltransferase II
100609	55695	NSUN5	7	NOL1/NOP2/Sun domain family, member 5
101214	29896	TRA2A	7	transformer-2 alpha
111175	55825	PECR	7	peroxisomal trans-2-enoyl-CoA reductase
170760	64746	ACBD3	7	acyl-Coenzyme A binding domain containing 3
223696	56993	TOMM22	7	translocase of outer mitochondrial membrane 22 homolog (yeast)
14104	2194	FASN	7	fatty acid synthase
14632	2735	GLI1	7	glioma-associated oncogene homolog 1 (zinc finger protein)
14751	2821	GPI	7	glucose phosphate isomerase
14778	2878	GPX3	6	glutathione peroxidase 3 (plasma)
16432	9445	ITM2B	6	integral membrane protein 2B
11803	333	APLP1	6	amyloid beta (A4) precursor-like protein 1
17387	4323	MMP14	6	matrix metallopeptidase 14 (membrane-inserted)
18139	27332	ZNF638	6	zinc finger protein 638
18415	22824	HSPA4L	6	heat shock 70kDa protein 4-like
19659	5947	RBP1	6	retinol binding protein 1, cellular
19664	3516	RBPJ	6	recombination signal binding protein for immunoglobulin kappa J region
20334	10484	SEC23A	6	Sec23 homolog A (S. cerevisiae)
11474	89	ACTN3	6	actinin, alpha 3
21763	55852	TEX2	6	testis expressed 2
22327	7411	VBP1	6	von Hippel-Lindau binding protein 1
26430	8505	PARG	6	poly (ADP-ribose) glycohydrolase
26443	5687	PSMA6	6	proteasome (prosome, macropain) subunit, alpha type, 6
26879	8706	B3GALNT1	6	beta-1,3-N-acetylgalactosaminyltransferase 1 (globoside blood group)
26914	9555	H2AFY	6	H2A histone family, member Y
27054	10483	SEC23B	6	Sec23 homolog B (S. cerevisiae)
27280	23612	PHLDA3	6	pleckstrin homology-like domain, family A, member 3
27756	57819	LSM2	6	LSM2 homolog, U6 small nuclear RNA associated (S. cerevisiae)
50849	9921	RNF10	6	ring finger protein 10
54170	64121	RRAGC	6	Ras-related GTP binding C
54188	10898	CPSF4	6	cleavage and polyadenylation specific factor 4, 30kDa
56214	113178	SCAMP4	6	secretory carrier membrane protein 4
56284	9801	MRPL19	6	mitochondrial ribosomal protein L19
12406	871	SERPINH1	6	serpin peptidase inhibitor, clade H (heat shock protein 47), member 1, (collagen binding protein 1)
56516	5939	RBMS2	6	RNA binding motif, single stranded interacting protein 2
66169	54543	TOMM7	6	translocase of outer mitochondrial membrane 7 homolog (yeast)
66834	55856	THEM2	6	thioesterase superfamily member 2
67053	11102	RPP14	6	ribonuclease P/MRP 14kDa subunit
67923	6921	TCEB1	6	transcription elongation factor B (SIII), polypeptide 1 (15kDa, elongin C)
68291	25821	MTO1	6	mitochondrial translation optimization 1 homolog (S. cerevisiae)
69232	54870	QRICH1	6	glutamine-rich 1
12759	1191	CLU	6	clusterin
71990	79039	DDX54	6	DEAD (Asp-Glu-Ala-Asp) box polypeptide 54
72157	5236	PGM1	6	phosphoglucomutase 1
74194	390	RND3	6	Rho family GTPase 3
80884	10916	MAGED2	6	melanoma antigen family D, 2
98878	30844	EHD4	6	EH-domain containing 4
99571	2266	FGG	6	fibrinogen gamma chain
107338	8729	GBF1	6	golgi-specific brefeldin A resistance factor 1
107508	2058	EPRS	6	glutamyl-prolyl-tRNA synthetase
13032	1075	CTSC	6	cathepsin C
170833	29911	HOOK2	6	hook homolog 2 (Drosophila)
223435	7204	TRIO	6	triple functional domain (PTPRF interacting)
13496	1820	ARID3A	6	AT rich interactive domain 3A (BRIGHT-like)
14066	2152	F3	6	coagulation factor III (thromboplastin, tissue factor)
11732	56172	ANKH	6	ankylosis, progressive homolog (mouse)
15200	1839	HBEGF	5	heparin-binding EGF-like growth factor
16004	3482	IGF2R	5	insulin-like growth factor 2 receptor
16319	3619	INCENP	5	inner centromere protein antigens 135/155kDa
16391	10379	IRF9	5	interferon regulatory factor 9
17184	9782	MATR3	5	matrin 3
17294	4232	MEST	5	mesoderm specific transcript homolog (mouse)
17827	4580	MTX1	5	metaxin 1
18103	4831	NME2	5	non-metastatic cells 2, protein (NM23B) expressed in
19181	5701	PSMC2	5	proteasome (prosome, macropain) 26S subunit, ATPase, 2
19414	22821	RASA3	5	RAS p21 protein activator 3
19687	5981	RFC1	5	replication factor C (activator 1) 1, 145kDa
20229	6303	SAT1	5	spermidine/spermine N1-acetyltransferase 1
20419	79801	SHCBP1	5	SHC SH2-domain binding protein 1
20719	5269	SERPINB6	5	serpin peptidase inhibitor, clade B (ovalbumin), member 6
20893	8553	BHLHB2	5	basic helix-loop-helix domain containing, class B, 2
21894	7094	TLN1	5	talin 1
12235	699	BUB1	5	BUB1 budding uninhibited by benzimidazoles 1 homolog (yeast)
26399	5608	MAP2K6	5	mitogen-activated protein kinase kinase 6
12305	780	DDR1	5	discoidin domain receptor family, member 1
27973	79001	VKORC1	5	vitamin K epoxide reductase complex, subunit 1
28000	27339	PRPF19	5	PRP19/PSO4 pre-mRNA processing factor 19 homolog (S. cerevisiae)
30795	2287	FKBP3	5	FK506 binding protein 3, 25kDa
30838	6468	FBXW4	5	F-box and WD repeat domain containing 4
53625	10678	B3GNT2	5	UDP-GlcNAc:betaGal beta-1,3-N-acetylglucosaminyltransferase 2
54139	3664	IRF6	5	interferon regulatory factor 6
56421	5214	PFKP	5	phosphofructokinase, platelet
12445	896	CCND3	5	cyclin D3
66164	51388	NIP7	5	nuclear import 7 homolog (S. cerevisiae)
66196	80179	MYO19	5	myosin XIX
66687	64786	TBC1D15	5	TBC1 domain family, member 15
66868	64747	MFSD1	5	major facilitator superfamily domain containing 1
67332	6634	SNRPD3	5	small nuclear ribonucleoprotein D3 polypeptide 18kDa
67511	54732	TMED9	5	transmembrane emp24 protein transport domain containing 9
68137	10945	KDELR1	5	KDEL (Lys-Asp-Glu-Leu) endoplasmic reticulum protein retention receptor 1
68794	2318	FLNC	5	filamin C, gamma (actin binding protein 280)
68879	24148	PRPF6	5	PRP6 pre-mRNA processing factor 6 homolog (S. cerevisiae)
71712	55332	DRAM	5	damage-regulated autophagy modulator
72108	23259	DDHD2	5	DDHD domain containing 2
73158	23367	LARP1	5	La ribonucleoprotein domain family, member 1
73723	83442	SH3BGRL3	5	SH3 domain binding glutamic acid-rich protein like 3
74766	78992	YIPF2	5	Yip1 domain family, member 2
76524	54982	CLN6	5	ceroid-lipofuscinosis, neuronal 6, late infantile, variant
76793	79753	SNIP1	5	Smad nuclear interacting protein 1
81500	64374	SIL1	5	SIL1 homolog, endoplasmic reticulum chaperone (S. cerevisiae)
140488	10643	IGF2BP3	5	insulin-like growth factor 2 mRNA binding protein 3
216001	10367	CBARA1	5	calcium binding atopy-related autoantigen 1
226414	1615	DARS	5	aspartyl-tRNA synthetase
228005	9360	PPIG	5	peptidylprolyl isomerase G (cyclophilin G)
233744	10418	SPON1	5	spondin 1, extracellular matrix protein
252875	54468	FLJ20323	5	hypothetical protein FLJ20323
13480	8813	DPM1	5	dolichyl-phosphate mannosyltransferase polypeptide 1, catalytic subunit
13845	2049	EPHB3	5	EPH receptor B3
13877	2079	ERH	5	enhancer of rudimentary homolog (Drosophila)
14775	2876	GPX1	4	glutathione peroxidase 1
11740	292	SLC25A5	4	solute carrier family 25 (mitochondrial carrier; adenine nucleotide translocator), member 5
15568	1994	ELAVL1	4	ELAV (embryonic lethal, abnormal vision, Drosophila)-like 1 (Hu antigen R)
15904	3400	ID4	4	inhibitor of DNA binding 4, dominant negative helix-loop-helix protein
16562	10749	KIF1C	4	kinesin family member 1C
17967	4684	NCAM1	4	neural cell adhesion molecule 1
18412	8878	SQSTM1	4	sequestosome 1
18971	5424	POLD1	4	polymerase (DNA directed), delta 1, catalytic subunit 125kDa
20462	6434	SFRS10	4	splicing factor, arginine/serine-rich 10 (transformer 2 homolog, Drosophila)
12028	581	BAX	4	BCL2-associated X protein
20520	6584	SLC22A5	4	solute carrier family 22 (organic cation transporter), member 5
20564	6586	SLIT3	4	slit homolog 3 (Drosophila)
20620	10769	PLK2	4	polo-like kinase 2 (Drosophila)
12035	586	BCAT1	4	branched chain aminotransferase 1, cytosolic
20778	949	SCARB1	4	scavenger receptor class B, member 1
12151	648	BMI1	4	BMI1 polycomb ring finger oncogene
22286	8433	UTF1	4	undifferentiated embryonic cell transcription factor 1
12257	706	TSPO	4	translocator protein (18kDa)
26432	5352	PLOD2	4	procollagen-lysine, 2-oxoglutarate 5-dioxygenase 2
28080	539	ATP5O	4	ATP synthase, H+ transporting, mitochondrial F1 complex, O subunit (oligomycin sensitivity conferring protein)
53412	5507	PPP1R3C	4	protein phosphatase 1, regulatory (inhibitor) subunit 3C
53614	8434	RECK	4	reversion-inducing-cysteine-rich protein with kazal motifs
54135	51599	LSR	4	lipolysis stimulated lipoprotein receptor
54419	9074	CLDN6	4	claudin 6
56330	9141	PDCD5	4	programmed cell death 5
60595	81	ACTN4	4	actinin, alpha 4
66340	55851	PSENEN	4	presenilin enhancer 2 homolog (C. elegans)
66427	80777	CYB5B	4	cytochrome b5 type B (outer mitochondrial membrane)
66676	51014	TMED7	4	transmembrane emp24 protein transport domain containing 7
67019	64431	ACTR6	4	ARP6 actin-related protein 6 homolog (yeast)
67916	8613	PPAP2B	4	phosphatidic acid phosphatase type 2B
12652	1113	CHGA	4	chromogranin A (parathyroid secretory protein 1)
68112	10807	SDCCAG3	4	serologically defined colon cancer antigen 3
68298	9918	NCAPD2	4	non-SMC condensin I complex, subunit D2
68401	92579	G6PC3	4	glucose 6 phosphatase, catalytic, 3
68581	10972	TMED10	4	transmembrane emp24-like trafficking protein 10 (yeast)
68735	51023	MRPS18C	4	mitochondrial ribosomal protein S18C
70620	7336	UBE2V2	4	ubiquitin-conjugating enzyme E2 variant 2
72183	58533	SNX6	4	sorting nexin 6
72831	22907	DHX30	4	DEAH (Asp-Glu-Ala-His) box polypeptide 30
94187	23090	ZNF423	4	zinc finger protein 423
100383	55108	BSDC1	4	BSD domain containing 1
12955	1410	CRYAB	4	crystallin, alpha B
104444	25996	REXO2	4	REX2, RNA exonuclease 2 homolog (S. cerevisiae)
104884	55775	TDP1	4	tyrosyl-DNA phosphodiesterase 1
106583	22828	RBM16	4	RNA binding motif protein 16
109754	1727	CYB5R3	4	cytochrome b5 reductase 3
110911	8760	CDS2	4	CDP-diacylglycerol synthase (phosphatidate cytidylyltransferase) 2
210009	4552	MTRR	4	5-methyltetrahydrofolate-homocysteine methyltransferase reductase
215387	23397	NCAPH	4	non-SMC condensin I complex, subunit H
13195	1644	DDC	4	dopa decarboxylase (aromatic L-amino acid decarboxylase)
13205	1654	DDX3X	4	DEAD (Asp-Glu-Ala-Asp) box polypeptide 3, X-linked
230904	26232	FBXO2	4	F-box protein 2
232087	4144	MAT2A	4	methionine adenosyltransferase II, alpha
320404	3707	ITPKB	4	inositol 1,4,5-trisphosphate 3-kinase B
14026	51466	EVL	4	Enah/Vasp-like
14061	2147	F2	4	coagulation factor II (thrombin)
14199	2273	FHL1	4	four and a half LIM domains 1
11745	306	ANXA3	3	annexin A3
15115	3035	HARS	3	histidyl-tRNA synthetase
15289	3146	HMGB1	3	high-mobility group box 1
15375	3169	FOXA1	3	forkhead box A1
16341	3646	EIF3E	3	eukaryotic translation initiation factor 3, subunit E
16765	3925	STMN1	3	stathmin 1/oncoprotein 18
11816	348	APOE	3	apolipoprotein E
18105	4835	NQO2	3	NAD(P)H dehydrogenase, quinone 2
18286	4957	ODF2	3	outer dense fiber of sperm tails 2
18451	5033	P4HA1	3	procollagen-proline, 2-oxoglutarate 4-dioxygenase (proline 4-hydroxylase), alpha polypeptide I
18643	5216	PFN1	3	profilin 1
18783	5321	PLA2G4A	3	phospholipase A2, group IVA (cytosolic, calcium-dependent)
19027	6856	SYPL1	3	synaptophysin-like 1
19156	5660	PSAP	3	prosaposin (variant Gaucher disease and variant metachromatic leukodystrophy)
19171	5699	PSMB10	3	proteasome (prosome, macropain) subunit, beta type, 10
19185	5710	PSMD4	3	proteasome (prosome, macropain) 26S subunit, non-ATPase, 4
19335	51715	RAB23	3	RAB23, member RAS oncogene family
11950	515	ATP5F1	3	ATP synthase, H+ transporting, mitochondrial F0 complex, subunit B1
19411	5916	RARG	3	retinoic acid receptor, gamma
19646	5928	RBBP4	3	retinoblastoma binding protein 4
20317	5176	SERPINF1	3	serpin peptidase inhibitor, clade F (alpha-2 antiplasmin, pigment epithelium derived factor), member 1
20535	6522	SLC4A2	3	solute carrier family 4, anion exchanger, member 2 (erythrocyte membrane protein band 3-like 1)
20587	6598	SMARCB1	3	SWI/SNF related, matrix associated, actin dependent regulator of chromatin, subfamily b, member 1
20732	6692	SPINT1	3	serine peptidase inhibitor, Kunitz type 1
20768	22928	SEPHS2	3	selenophosphate synthetase 2
21334	6866	TAC3	3	tachykinin 3 (neuromedin K, neurokinin beta)
21454	6950	TCP1	3	t-complex 1
21877	7083	TK1	3	thymidine kinase 1, soluble
21881	7086	TKT	3	transketolase (Wernicke-Korsakoff syndrome)
21925	7125	TNNC2	3	troponin C type 2 (fast)
21983	7162	TPBG	3	trophoblast glycoprotein
22004	7169	TPM2	3	tropomyosin 2 (beta)
12153	649	BMP1	3	bone morphogenetic protein 1
22143	10376	TUBA1B	3	tubulin, alpha 1b
12160	653	BMP5	3	bone morphogenetic protein 5
22214	7328	UBE2H	3	ubiquitin-conjugating enzyme E2H (UBC8 homolog, yeast)
22661	7707	ZNF148	3	zinc finger protein 148
22771	7545	ZIC1	3	Zic family member 1 (odd-paired homolog, Drosophila)
24059	6578	SLCO2A1	3	solute carrier organic anion transporter family, member 2A1
26448	5891	RAGE	3	renal tumor antigen
27055	11328	FKBP9	3	FK506 binding protein 9, 63 kDa
27376	1468	SLC25A10	3	solute carrier family 25 (mitochondrial carrier; dicarboxylate transporter), member 10
30956	10157	AASS	3	aminoadipate-semialdehyde synthase
52377	57333	RCN3	3	reticulocalbin 3, EF-hand calcium binding domain
52502	23589	CARHSP1	3	calcium regulated heat stable protein 1, 24kDa
52513	54606	DDX56	3	DEAD (Asp-Glu-Ala-Asp) box polypeptide 56
53599	8763	CD164	3	CD164 molecule, sialomucin
53895	8192	CLPP	3	ClpP caseinolytic peptidase, ATP-dependent, proteolytic subunit homolog (E. coli)
55948	2810	SFN	3	stratifin
56218	23598	PATZ1	3	POZ (BTB) and AT hook containing zinc finger 1
56289	11186	RASSF1	3	Ras association (RalGDS/AF-6) domain family 1
56334	10959	TMED2	3	transmembrane emp24 domain trafficking protein 2
57443	26273	FBXO3	3	F-box protein 3
57773	10785	WDR4	3	WD repeat domain 4
60406	8819	SAP30	3	Sin3A-associated protein, 30kDa
60527	3995	FADS3	3	fatty acid desaturase 3
64294	81618	ITM2C	3	integral membrane protein 2C
66087	55831	TMEM111	3	transmembrane protein 111
66290	9550	ATP6V1G1	3	ATPase, H+ transporting, lysosomal 13kDa, V1 subunit G1
66384	6728	SRP19	3	signal recognition particle 19kDa
66385	5510	PPP1R7	3	protein phosphatase 1, regulatory (inhibitor) subunit 7
66403	25842	ASF1A	3	ASF1 anti-silencing function 1 homolog A (S. cerevisiae)
66514	80150	ASRGL1	3	asparaginase like 1
12563	1004	CDH6	3	cadherin 6, type 2, K-cadherin (fetal kidney)
67872	54780	NSMCE4A	3	non-SMC element 4 homolog A (S. cerevisiae)
12651	1375	CPT1B	3	carnitine palmitoyltransferase 1B (muscle)
68036	51123	ZNF706	3	zinc finger protein 706
68080	51184	ATPBD1C	3	ATP binding domain 1 family, member C
68114	84939	MUM1	3	melanoma associated antigen (mutated) 1
68184	8562	DENR	3	density-regulated protein
68252	79017	C7orf24	3	chromosome 7 open reading frame 24
68272	55131	RBM28	3	RNA binding motif protein 28
69902	51154	MRTO4	3	mRNA turnover 4 homolog (S. cerevisiae)
70248	26528	DAZAP1	3	DAZ associated protein 1
70316	4706	NDUFAB1	3	NADH dehydrogenase (ubiquinone) 1, alpha/beta subcomplex, 1, 8kDa
70601	11319	ECD	3	ecdysoneless homolog (Drosophila)
71765	116138	KLHDC3	3	kelch domain containing 3
71793	57117	INTS12	3	integrator complex subunit 12
12793	10175	CNIH	3	cornichon homolog (Drosophila)
71952	79697	C14orf169	3	chromosome 14 open reading frame 169
72425	79768	C15orf29	3	chromosome 15 open reading frame 29
75430	25906	C11orf51	3	chromosome 11 open reading frame 51
75751	79711	IPO4	3	importin 4
76295	23200	ATP11B	3	ATPase, class VI, type 11B
77626	55627	SMPD4	3	sphingomyelin phosphodiesterase 4, neutral membrane (neutral sphingomyelinase-3)
78825	51029	C1orf121	3	chromosome 1 open reading frame 121
12867	1350	COX7C	3	cytochrome c oxidase subunit VIIc
80888	26353	HSPB8	3	heat shock 22kDa protein 8
81489	3337	DNAJB1	3	DnaJ (Hsp40) homolog, subfamily B, member 1
83797	6602	SMARCD1	3	SWI/SNF related, matrix associated, actin dependent regulator of chromatin, subfamily d, member 1
12913	10488	CREB3	3	cAMP responsive element binding protein 3
97112	51068	NMD3	3	NMD3 homolog (S. cerevisiae)
98221	10480	EIF3M	3	eukaryotic translation initiation factor 3, subunit M
99003	79832	QSER1	3	glutamine and serine rich 1
107358	56889	TM9SF3	3	transmembrane 9 superfamily member 3
107702	6050	RNH1	3	ribonuclease/angiogenin inhibitor 1
108143	6880	TAF9	3	TAF9 RNA polymerase II, TATA box binding protein (TBP)-associated factor, 32kDa
108673	79080	CCDC86	3	coiled-coil domain containing 86
109006	57019	CIAPIN1	3	cytokine induced apoptosis inhibitor 1
109077	80789	INTS5	3	integrator complex subunit 5
110157	5894	RAF1	3	v-raf-1 murine leukemia viral oncogene homolog 1
110796	633	BGN	3	biglycan
112407	112399	EGLN3	3	egl nine homolog 3 (C. elegans)
114255	55715	DOK4	3	docking protein 4
212111	3632	INPP5A	3	inositol polyphosphate-5-phosphatase, 40kDa
223691	51386	EIF3EIP	3	eukaryotic translation initiation factor 3, subunit E interacting protein
223921	8086	AAAS	3	achalasia, adrenocortical insufficiency, alacrimia (Allgrove, triple-A)
224902	9667	SAFB2	3	scaffold attachment factor B2
13198	1649	DDIT3	3	DNA-damage-inducible transcript 3
225283	55197	P15RS	3	hypothetical protein FLJ10656
226180	9118	INA	3	internexin neuronal intermediate filament protein, alpha
226977	10120	ACTR1B	3	ARP1 actin-related protein 1 homolog B, centractin beta (yeast)
228876	55713	ZNF334	3	zinc finger protein 334
229709	10768	AHCYL1	3	S-adenosylhomocysteine hydrolase-like 1
231238	23231	KIAA0746	3	KIAA0746 protein
232023	81552	ECOP	3	EGFR-coamplified and overexpressed protein
232440	55766	H2AFJ	3	H2A histone family, member J
234371	54929	TMEM161A	3	transmembrane protein 161A
234664	8883	APPBP1	3	amyloid beta precursor protein binding protein 1
268996	6760	SS18	3	synovial sarcoma translocation, chromosome 18
330192	79720	VPS37B	3	vacuolar protein sorting 37 homolog B (S. cerevisiae)
381356	11094	C9orf7	3	chromosome 9 open reading frame 7
13682	1974	EIF4A2	3	eukaryotic translation initiation factor 4A, isoform 2
11658	214	ALCAM	3	activated leukocyte cell adhesion molecule
14219	1490	CTGF	3	connective tissue growth factor
14268	2335	FN1	3	fibronectin 1
14284	2355	FOSL2	3	FOS-like antigen 2
14758	2824	GPM6B	3	glycoprotein M6B
14972	3105	HLA-A	2	major histocompatibility complex, class I, A
14972	3105	HLA-A	2	major histocompatibility complex, class I, A
15040	3133	HLA-E	2	major histocompatibility complex, class I, E
15126	3050	HBZ	2	hemoglobin, zeta
15132	3047	HBG1	2	hemoglobin, gamma A
15132	3047	HBG1	2	hemoglobin, gamma A
15184	10014	HDAC5	2	histone deacetylase 5
15270	3014	H2AFX	2	H2A histone family, member X
15376	3170	FOXA2	2	forkhead box A2
15979	3459	IFNGR1	2	interferon gamma receptor 1
15982	3475	IFRD1	2	interferon-related developmental regulator 1
16795	9215	LARGE	2	like-glycosyltransferase
16918	4610	MYCL1	2	v-myc myelocytomatosis viral oncogene homolog 1, lung carcinoma derived (avian)
16971	4035	LRP1	2	low density lipoprotein-related protein 1 (alpha-2-macroglobulin receptor)
17064	22918	CD93	2	CD93 molecule
17122	10608	MXD4	2	MAX dimerization protein 4
17165	8550	MAPKAPK5	2	mitogen-activated protein kinase-activated protein kinase 5
11813	344	APOC2	2	apolipoprotein C-II
17210	4170	MCL1	2	myeloid cell leukemia sequence 1 (BCL2-related)
17222	64682	ANAPC1	2	anaphase promoting complex subunit 1
17289	10461	MERTK	2	c-mer proto-oncogene tyrosine kinase
17300	2296	FOXC1	2	forkhead box C1
17859	4601	MXI1	2	MAX interactor 1
11840	375	ARF1	2	ADP-ribosylation factor 1
18082	8508	NIPSNAP1	2	nipsnap homolog 1 (C. elegans)
18391	10280	OPRS1	2	opioid receptor, sigma 1
11858	8153	RND2	2	Rho family GTPase 2
18789	10914	PAPOLA	2	poly(A) polymerase alpha
18975	5428	POLG	2	polymerase (DNA directed), gamma
19063	5538	PPT1	2	palmitoyl-protein thioesterase 1 (ceroid-lipofuscinosis, neuronal 1, infantile)
19070	25843	MOBKL3	2	MOB1, Mps One Binder kinase activator-like 3 (yeast)
19076	5558	PRIM2	2	primase, DNA, polypeptide 2 (58kDa)
19084	5573	PRKAR1A	2	protein kinase, cAMP-dependent, regulatory, type I, alpha (tissue specific extinguisher 1)
19089	5589	PRKCSH	2	protein kinase C substrate 80K-H
19126	8842	PROM1	2	prominin 1
19302	5828	PXMP3	2	peroxisomal membrane protein 3, 35kDa (Zellweger syndrome)
19346	84084	RAB6C	2	RAB6C, member RAS oncogene family
11974	8992	ATP6V0E1	2	ATPase, H+ transporting, lysosomal 9kDa, V0 subunit e1
20112	6196	RPS6KA2	2	ribosomal protein S6 kinase, 90kDa, polypeptide 2
20194	6281	S100A10	2	S100 calcium binding protein A10
11992	549	AUH	2	AU RNA binding protein/enoyl-Coenzyme A hydratase
20226	6301	SARS	2	seryl-tRNA synthetase
20393	6446	SGK	2	serum/glucocorticoid regulated kinase
20409	26578	OSTF1	2	osteoclast stimulating factor 1
20463	9167	COX7A2L	2	cytochrome c oxidase subunit VIIa polypeptide 2 like
12051	602	BCL3	2	B-cell CLL/lymphoma 3
20851	6777	STAT5B	2	signal transducer and activator of transcription 5B
20901	11171	STRAP	2	serine/threonine kinase receptor associated protein
21420	7022	TFAP2C	2	transcription factor AP-2 gamma (activating enhancer binding protein 2 gamma)
21762	5708	PSMD2	2	proteasome (prosome, macropain) 26S subunit, non-ATPase, 2
21808	7042	TGFB2	2	transforming growth factor, beta 2
21976	8940	TOP3B	2	topoisomerase (DNA) III beta
21991	7167	TPI1	2	triosephosphate isomerase 1
22021	8460	TPST1	2	tyrosylprotein sulfotransferase 1
22041	7018	TF	2	transferrin
22117	7263	TST	2	thiosulfate sulfurtransferase (rhodanese)
23999	11344	TWF2	2	twinfilin, actin-binding protein, homolog 2 (Drosophila)
24109	5412	UBL3	2	ubiquitin-like 3
26441	5685	PSMA4	2	proteasome (prosome, macropain) subunit, alpha type, 4
26444	5688	PSMA7	2	proteasome (prosome, macropain) subunit, alpha type, 7
27267	833	CARS	2	cysteinyl-tRNA synthetase
27373	1454	CSNK1E	2	casein kinase 1, epsilon
27407	10061	ABCF2	2	ATP-binding cassette, sub-family F (GCN20), member 2
27418	4289	MKLN1	2	muskelin 1, intracellular mediator containing kelch motifs
29818	27129	HSPB7	2	heat shock 27kDa protein family, member 7 (cardiovascular)
50780	5998	RGS3	2	regulator of G-protein signaling 3
50781	27122	DKK3	2	dickkopf homolog 3 (Xenopus laevis)
50799	10165	SLC25A13	2	solute carrier family 25, member 13 (citrin)
50912	5394	EXOSC10	2	exosome component 10
53416	27347	STK39	2	serine threonine kinase 39 (STE20/SPS1 homolog, yeast)
53600	10431	TIMM23	2	translocase of inner mitochondrial membrane 23 homolog (yeast)
53624	1366	CLDN7	2	claudin 7
53869	8766	RAB11A	2	RAB11A, member RAS oncogene family
53897	9514	GAL3ST1	2	galactose-3-O-sulfotransferase 1
54195	2983	GUCY1B3	2	guanylate cyclase 1, soluble, beta 3
54353	8935	SKAP2	2	src kinase associated phosphoprotein 2
54473	54472	TOLLIP	2	toll interacting protein
54563	23225	NUP210	2	nucleoporin 210kDa
54632	24140	FTSJ1	2	FtsJ homolog 1 (E. coli)
55938	55937	APOM	2	apolipoprotein M
56176	51227	PIGP	2	phosphatidylinositol glycan anchor biosynthesis, class P
56207	51377	UCHL5	2	ubiquitin carboxyl-terminal hydrolase L5
56292	8260	ARD1A	2	ARD1 homolog A, N-acetyltransferase (S. cerevisiae)
56309	26292	MYCBP	2	c-myc binding protein
12412	10951	CBX1	2	chromobox homolog 1 (HP1 beta homolog Drosophila )
56401	64175	LEPRE1	2	leucine proline-enriched proteoglycan (leprecan) 1
56469	8554	PIAS1	2	protein inhibitor of activated STAT, 1
56726	6451	SH3BGRL	2	SH3 domain binding glutamic acid-rich protein like
56758	4154	MBNL1	2	muscleblind-like (Drosophila)
58184	9125	RQCD1	2	RCD1 required for cell differentiation1 homolog (S. pombe)
58242	55190	NUDT11	2	nudix (nucleoside diphosphate linked moiety X)-type motif 11
58810	10327	AKR1A1	2	aldo-keto reductase family 1, member A1 (aldehyde reductase)
59001	54107	POLE3	2	polymerase (DNA directed), epsilon 3 (p17 subunit)
59045	10948	STARD3	2	StAR-related lipid transfer (START) domain containing 3
12492	950	SCARB2	2	scavenger receptor class B, member 2
64209	9709	HERPUD1	2	homocysteine-inducible, endoplasmic reticulum stress-inducible, ubiquitin-like domain member 1
66163	51073	MRPL4	2	mitochondrial ribosomal protein L4
66212	10952	SEC61B	2	Sec61 beta subunit
66410	51001	MTERFD1	2	MTERF domain containing 1
66671	902	CCNH	2	cyclin H
66841	2110	ETFDH	2	electron-transferring-flavoprotein dehydrogenase
66881	51449	PCYOX1	2	prenylcysteine oxidase 1
66905	10226	M6PRBP1	2	mannose-6-phosphate receptor binding protein 1
66922	22800	RRAS2	2	related RAS viral (r-ras) oncogene homolog 2
66960	80013	C10orf97	2	chromosome 10 open reading frame 97
66970	23635	SSBP2	2	single-stranded DNA binding protein 2
67014	84864	MINA	2	MYC induced nuclear antigen
67166	55207	ARL8B	2	ADP-ribosylation factor-like 8B
12608	1051	CEBPB	2	CCAAT/enhancer binding protein (C/EBP), beta
67936	54853	WDR55	2	WD repeat domain 55
67967	10714	POLD3	2	polymerase (DNA-directed), delta 3, accessory subunit
68048	64782	ISG20L1	2	interferon stimulated exonuclease gene 20kDa-like 1
68052	6207	RPS13	2	ribosomal protein S13
68337	1397	CRIP2	2	cysteine-rich protein 2
68926	55833	UBAP2	2	ubiquitin associated protein 2
69104	54708	2007-03-05	2	membrane-associated ring finger (C3HC4) 5
69171	27013	C2orf24	2	chromosome 2 open reading frame 24
12729	56650	CLDND1	2	claudin domain containing 1
69632	23365	ARHGEF12	2	Rho guanine nucleotide exchange factor (GEF) 12
70310	57048	PLSCR3	2	phospholipid scramblase 3
70510	26001	RNF167	2	ring finger protein 167
70650	55596	ZCCHC8	2	zinc finger, CCHC domain containing 8
71999	26263	FBXO22	2	F-box protein 22
72399	8315	BRAP	2	BRCA1 associated protein
72567	9774	BCLAF1	2	BCL2-associated transcription factor 1
72727	26229	B3GAT3	2	beta-1,3-glucuronyltransferase 3 (glucuronosyltransferase I)
73447	64743	WDR13	2	WD repeat domain 13
12830	1287	COL4A5	2	collagen, type IV, alpha 5 (Alport syndrome)
74254	11321	XAB1	2	XPA binding protein 1, GTPase
75599	5097	PCDH1	2	protocadherin 1
75909	81671	TMEM49	2	transmembrane protein 49
76025	124583	CANT1	2	calcium activated nucleotidase 1
76233	116092	DNTTIP1	2	deoxynucleotidyltransferase, terminal, interacting protein 1
76560	5652	PRSS8	2	protease, serine, 8
77065	25896	INTS7	2	integrator complex subunit 7
80892	79776	ZFHX4	2	zinc finger homeobox 4
12895	1375	CPT1B	2	carnitine palmitoyltransferase 1B (muscle)
81018	55905	ZNF313	2	zinc finger protein 313
98053	2962	GTF2F1	2	general transcription factor IIF, polypeptide 1, 74kDa
98845	64787	EPS8L2	2	EPS8-like 2
105083	53918	PELO	2	pelota homolog (Drosophila)
106021	10210	TOPORS	2	topoisomerase I binding, arginine/serine-rich
106298	54700	RRN3	2	RRN3 RNA polymerase I transcription factor homolog (S. cerevisiae)
106869	25816	TNFAIP8	2	tumor necrosis factor, alpha-induced protein 8
109857	874	CBR3	2	carbonyl reductase 3
109905	5906	RAP1A	2	RAP1A, member of RAS oncogene family
110279	613	BCR	2	breakpoint cluster region
140781	4624	MYH6	2	myosin, heavy chain 6, cardiac muscle, alpha (cardiomyopathy, hypertrophic 1)
13082	1592	CYP26A1	2	cytochrome P450, family 26, subfamily A, polypeptide 1
213539	9532	BAG2	2	BCL2-associated athanogene 2
215193	27042	C1orf107	2	chromosome 1 open reading frame 107
215194	65095	KRI1	2	KRI1 homolog (S. cerevisiae)
224250	1207	CLNS1A	2	chloride channel, nucleotide-sensitive, 1A
228359	392	ARHGAP1	2	Rho GTPase activating protein 1
229512	23381	SMG5	2	Smg-5 homolog, nonsense mediated mRNA decay factor (C. elegans)
229877	5910	RAP1GDS1	2	RAP1, GTP-GDP dissociation stimulator 1
13361	1719	DHFR	2	dihydrofolate reductase
13367	1729	DIAPH1	2	diaphanous homolog 1 (Drosophila)
232210	56941	C3orf37	2	chromosome 3 open reading frame 37
235132	29068	ZBTB44	2	zinc finger and BTB domain containing 44
269224	23178	PASK	2	PAS domain containing serine/threonine kinase
326618	7171	TPM4	2	tropomyosin 4
353502	54985	HCFC1R1	2	host cell factor C1 regulator 1 (XPO1 dependent)
380967	79022	TMEM106C	2	transmembrane protein 106C
399510	11183	MAP4K5	2	mitogen-activated protein kinase kinase kinase kinase 5
433594	5230	PGK1	2	phosphoglycerate kinase 1
433956	54919	HEATR2	2	HEAT repeat containing 2
11636	203	AK1	2	adenylate kinase 1
11637	204	AK2	2	adenylate kinase 2
13665	1965	EIF2S1	2	eukaryotic translation initiation factor 2, subunit 1 alpha, 35kDa
13669	8661	EIF3A	2	eukaryotic translation initiation factor 3, subunit A
13806	2023	ENO1	2	enolase 1, (alpha)
13867	2065	ERBB3	2	v-erb-b2 erythroblastic leukemia viral oncogene homolog 3 (avian)
14119	2201	FBN2	2	fibrillin 2 (congenital contractural arachnodactyly)
14186	2264	FGFR4	2	fibroblast growth factor receptor 4
14221	24147	FJX1	2	four jointed box 1 (Drosophila)
14251	10211	FLOT1	2	flotillin 1
14462	2625	GATA3	2	GATA binding protein 3
14466	2629	GBA	2	glucosidase, beta; acid (includes glucosylceramidase)
11727	6038	RNASE4	2	ribonuclease, RNase A family, 4
14701	55970	GNG12	2	guanine nucleotide binding protein (G protein), gamma 12
14718	2805	GOT1	2	glutamic-oxaloacetic transaminase 1, soluble (aspartate aminotransferase 1)
14786	2886	GRB7	1	growth factor receptor-bound protein 7
11744	311	ANXA11	1	annexin A11
15122	3040	HBA2	1	hemoglobin, alpha 2
15122	3040	HBA2	1	hemoglobin, alpha 2
15212	3074	HEXB	1	hexosaminidase B (beta polypeptide)
15227	2294	FOXF1	1	forkhead box F1
15288	3145	HMBS	1	hydroxymethylbilane synthase
15388	3191	HNRNPL	1	heterogeneous nuclear ribonucleoprotein L
15486	3294	HSD17B2	1	hydroxysteroid (17-beta) dehydrogenase 2
15511	3303	HSPA1A	1	heat shock 70kDa protein 1A
11769	1174	AP1S1	1	adaptor-related protein complex 1, sigma 1 subunit
15929	3421	IDH3G	1	isocitrate dehydrogenase 3 (NAD+) gamma
15936	9592	IER2	1	immediate early response 2
16164	3597	IL13RA1	1	interleukin 13 receptor, alpha 1
16177	3554	IL1R1	1	interleukin 1 receptor, type I
16362	3659	IRF1	1	interferon regulatory factor 1
16480	3728	JUP	1	junction plakoglobin
16779	3913	LAMB2	1	laminin, beta 2 (laminin S)
16783	3916	LAMP1	1	lysosomal-associated membrane protein 1
16889	3988	LIPA	1	lipase A, lysosomal acid, cholesterol esterase (Wolman disease)
16905	4000	LMNA	1	lamin A/C
16948	4015	LOX	1	lysyl oxidase
16993	4048	LTA4H	1	leukotriene A4 hydrolase
17075	4072	TACSTD1	1	tumor-associated calcium signal transducer 1
17105	4069	LYZ	1	lysozyme (renal amyloidosis)
17105	4069	LYZ	1	lysozyme (renal amyloidosis)
17110	10859	LILRB1	1	leukocyte immunoglobulin-like receptor, subfamily B (with TM and ITIM domains), member 1
17110	10859	LILRB1	1	leukocyte immunoglobulin-like receptor, subfamily B (with TM and ITIM domains), member 1
17150	4237	MFAP2	1	microfibrillar-associated protein 2
17174	5648	MASP1	1	mannan-binding lectin serine peptidase 1 (C4/C2 activating component of Ra-reactive factor)
17192	53615	MBD3	1	methyl-CpG binding domain protein 3
17304	4240	MFGE8	1	milk fat globule-EGF factor 8 protein
11821	353	APRT	1	adenine phosphoribosyltransferase
17388	4324	MMP15	1	matrix metallopeptidase 15 (membrane-inserted)
17686	4437	MSH3	1	mutS homolog 3 (E. coli)
17772	4534	MTM1	1	myotubularin 1
17886	4627	MYH9	1	myosin, heavy chain 9, non-muscle
17888	4624	MYH6	1	myosin, heavy chain 6, cardiac muscle, alpha (cardiomyopathy, hypertrophic 1)
17897	4634	MYL3	1	myosin, light chain 3, alkali; ventricular, skeletal, slow
17912	4430	MYO1B	1	myosin IB
11842	377	ARF3	1	ADP-ribosylation factor 3
11844	381	ARF5	1	ADP-ribosylation factor 5
18099	51701	NLK	1	nemo-like kinase
18163	1501	CTNND2	1	catenin (cadherin-associated protein), delta 2 (neural plakophilin-related arm-repeat protein)
18247	4947	OAZ2	1	ornithine decarboxylase antizyme 2
18458	26986	PABPC1	1	poly(A) binding protein, cytoplasmic 1
18458	26986	PABPC1	1	poly(A) binding protein, cytoplasmic 1
18637	5202	PFDN2	1	prefoldin subunit 2
18740	5307	PITX1	1	paired-like homeodomain 1
18753	5580	PRKCD	1	protein kinase C, delta
11906	463	ZFHX3	1	zinc finger homeobox 3
18986	5451	POU2F1	1	POU class 2 homeobox 1
19035	5479	PPIB	1	peptidylprolyl isomerase B (cyclophilin B)
19055	5530	PPP3CA	1	protein phosphatase 3 (formerly 2B), catalytic subunit, alpha isoform
19090	5591	PRKDC	1	protein kinase, DNA-activated, catalytic polypeptide
19108	5613	PRKX	1	protein kinase, X-linked
19108	5613	PRKX	1	protein kinase, X-linked
19346	84084	RAB6C	1	RAB6C, member RAS oncogene family
11957	522	ATP5J	1	ATP synthase, H+ transporting, mitochondrial F0 complex, subunit F6
19387	5905	RANGAP1	1	Ran GTPase activating protein 1
20187	6259	RYK	1	RYK receptor-like tyrosine kinase
20354	10507	SEMA4D	1	sema domain, immunoglobulin domain (Ig), transmembrane domain (TM) and short cytoplasmic domain, (semaphorin) 4D
11464	70	ACTC1	1	actin, alpha, cardiac muscle 1
20440	6480	ST6GAL1	1	ST6 beta-galactosamide alpha-2,6-sialyltranferase 1
20527	6515	SLC2A3	1	solute carrier family 2 (facilitated glucose transporter), member 3
20637	6625	SNRP70	1	small nuclear ribonucleoprotein 70kDa polypeptide (RNP antigen)
20646	8926	SNURF	1	SNRPN upstream reading frame
20646	8926	SNURF	1	SNRPN upstream reading frame
12036	587	BCAT2	1	branched chain aminotransferase 2, mitochondrial
20656	6648	SOD2	1	superoxide dismutase 2, mitochondrial
20657	6649	SOD3	1	superoxide dismutase 3, extracellular
20671	64321	SOX17	1	SRY (sex determining region Y)-box 17
20733	10653	SPINT2	1	serine peptidase inhibitor, Kunitz type, 2
20873	10733	PLK4	1	polo-like kinase 4 (Drosophila)
20877	9212	AURKB	1	aurora kinase B
20971	6385	SDC4	1	syndecan 4
21340	9014	TAF1B	1	TATA box binding protein (TBP)-associated factor, RNA polymerase I, B, 63kDa
21372	6907	TBL1X	1	transducin (beta)-like 1X-linked
21407	6939	TCF15	1	transcription factor 15 (basic helix-loop-helix)
21412	6943	TCF21	1	transcription factor 21
21416	6934	TCF7L2	1	transcription factor 7-like 2 (T-cell specific, HMG-box)
21432	8115	TCL1A	1	T-cell leukemia/lymphoma 1A
21766	113419	TEX261	1	testis expressed 261
21955	7138	TNNT1	1	troponin T type 1 (skeletal, slow)
22038	5359	PLSCR1	1	phospholipid scramblase 1
22044	7200	TRH	1	thyrotropin-releasing hormone
22235	7358	UGDH	1	UDP-glucose dehydrogenase
22329	7412	VCAM1	1	vascular cell adhesion molecule 1
22378	23558	WBP2	1	WW domain binding protein 2
22612	7525	YES1	1	v-yes-1 Yamaguchi sarcoma viral oncogene homolog 1
12193	678	ZFP36L2	1	zinc finger protein 36, C3H type-like 2
22685	8187	ZNF239	1	zinc finger protein 239
23789	57175	CORO1B	1	coronin, actin binding protein, 1B
23821	23621	BACE1	1	beta-site APP-cleaving enzyme 1
23825	8815	BANF1	1	barrier to autointegration factor 1
24100	131601	GPR175	1	G protein-coupled receptor 175
24136	9839	ZEB2	1	zinc finger E-box binding homeobox 2
26411	11184	MAP4K1	1	mitogen-activated protein kinase kinase kinase kinase 1
26417	5595	MAPK3	1	mitogen-activated protein kinase 3
26429	5001	ORC5L	1	origin recognition complex, subunit 5-like (yeast)
26431	9815	GIT2	1	G protein-coupled receptor kinase interactor 2
26440	5682	PSMA1	1	proteasome (prosome, macropain) subunit, alpha type, 1
26754	10987	COPS5	1	COP9 constitutive photomorphogenic homolog subunit 5 (Arabidopsis)
26901	51188	SS18L2	1	synovial sarcoma translocation gene on chromosome 18-like 2
26926	9131	AIFM1	1	apoptosis-inducing factor, mitochondrion-associated, 1
26961	6132	RPL8	1	ribosomal protein L8
27176	6130	RPL7A	1	ribosomal protein L7a
27425	10632	ATP5L	1	ATP synthase, H+ transporting, mitochondrial F0 complex, subunit G
27528	9315	C5orf13	1	chromosome 5 open reading frame 13
27632	7936	RDBP	1	RD RNA binding protein
28088	51493	C22orf28	1	chromosome 22 open reading frame 28
28113	26277	TINF2	1	TERF1 (TRF1)-interacting nuclear factor 2
29811	57447	NDRG2	1	NDRG family member 2
29870	51512	GTSE1	1	G-2 and S-phase expressed 1
30945	25897	RNF19A	1	ring finger protein 19A
50767	10908	PNPLA6	1	patatin-like phospholipase domain containing 6
50785	9394	HS6ST1	1	heparan sulfate 6-O-sulfotransferase 1
12336	826	CAPNS1	1	calpain, small subunit 1
52065	9258	MFHAS1	1	malignant fibrous histiocytoma amplified sequence 1
52357	80014	WWC2	1	WW and C2 domain containing 2
53319	10482	NXF1	1	nuclear RNA export factor 1
53331	8417	STX7	1	syntaxin 7
53620	10791	VAMP5	1	vesicle-associated membrane protein 5 (myobrevin)
54324	7984	ARHGEF5	1	Rho guanine nucleotide exchange factor (GEF) 5
54375	51582	AZIN1	1	antizyme inhibitor 1
54387	8888	MCM3AP	1	minichromosome maintenance complex component 3 associated protein
54609	29978	UBQLN2	1	ubiquilin 2
54635	56034	PDGFC	1	platelet derived growth factor C
55935	23360	FNBP4	1	formin binding protein 4
56048	3964	LGALS8	1	lectin, galactoside-binding, soluble, 8 (galectin 8)
12396	9139	CBFA2T2	1	core-binding factor, runt domain, alpha subunit 2; translocated to, 2
56209	51573	MIR16	1	membrane interacting protein of RGS16
12400	865	CBFB	1	core-binding factor, beta subunit
56275	10432	RBM14	1	RNA binding motif protein 14
56277	55076	TMEM45A	1	transmembrane protein 45A
56316	2677	GGCX	1	gamma-glutamyl carboxylase
56529	23478	SEC11A	1	SEC11 homolog A (S. cerevisiae)
56612	5204	PFDN5	1	prefoldin subunit 5
56717	2475	FRAP1	1	FK506 binding protein 12-rapamycin associated protein 1
56752	223	ALDH9A1	1	aldehyde dehydrogenase 9 family, member A1
57230	29115	SAP30BP	1	SAP30 binding protein
57258	64328	XPO4	1	exportin 4
57279	788	SLC25A20	1	solute carrier family 25 (carnitine/acylcarnitine translocase), member 20
57376	6605	SMARCE1	1	SWI/SNF related, matrix associated, actin dependent regulator of chromatin, subfamily e, member 1
57874	51495	PTPLAD1	1	protein tyrosine phosphatase-like A domain containing 1
59007	55768	NGLY1	1	N-glycanase 1
59032	55012	PPP2R3C	1	protein phosphatase 2 (formerly 2A), regulatory subunit B'', gamma
59056	2121	EVC	1	Ellis van Creveld syndrome
60365	9939	RBM8A	1	RNA binding motif protein 8A
12488	23607	CD2AP	1	CD2-associated protein
64113	64112	MOAP1	1	modulator of apoptosis 1
64655	56945	MRPS22	1	mitochondrial ribosomal protein S22
65114	55737	VPS35	1	vacuolar protein sorting 35 homolog (S. cerevisiae)
66066	2791	GNG11	1	guanine nucleotide binding protein (G protein), gamma 11
66091	4696	NDUFA3	1	NADH dehydrogenase (ubiquinone) 1 alpha subcomplex, 3, 9kDa
66155	51506	UFC1	1	ubiquitin-fold modifier conjugating enzyme 1
66181	55505	NOLA3	1	nucleolar protein family A, member 3 (H/ACA small nucleolar RNPs)
66213	9443	MED7	1	mediator complex subunit 7
66256	6746	SSR2	1	signal sequence receptor, beta (translocon-associated protein beta)
66270	54463	FAM134B	1	family with sequence similarity 134, member B
12544	8318	CDC45L	1	CDC45 cell division cycle 45-like (S. cerevisiae)
66464	6883	TAF12	1	TAF12 RNA polymerase II, TATA box binding protein (TBP)-associated factor, 20kDa
66537	51371	POMP	1	proteasome maturation protein
66549	55109	AGGF1	1	angiogenic factor with G patch and FHA domains 1
66827	7265	TTC1	1	tetratricopeptide repeat domain 1
66857	79887	FLJ22662	1	hypothetical protein FLJ22662
66904	5096	PCCB	1	propionyl Coenzyme A carboxylase, beta polypeptide
66929	55723	ASF1B	1	ASF1 anti-silencing function 1 homolog B (S. cerevisiae)
66948	27034	ACAD8	1	acyl-Coenzyme A dehydrogenase family, member 8
67102	54149	C21orf91	1	chromosome 21 open reading frame 91
67128	7326	UBE2G1	1	ubiquitin-conjugating enzyme E2G 1 (UBC7 homolog, yeast)
67268	10627	MRCL3	1	myosin regulatory light chain MRCL3
67268	10627	MRCL3	1	myosin regulatory light chain MRCL3
67278	79447	C16orf53	1	chromosome 16 open reading frame 53
67308	26589	MRPL46	1	mitochondrial ribosomal protein L46
67390	55178	RNMTL1	1	RNA methyltransferase like 1
67397	10961	ERP29	1	endoplasmic reticulum protein 29
67439	56949	XAB2	1	XPA binding protein 2
11520	123	ADFP	1	adipose differentiation-related protein
67460	1666	DECR1	1	2,4-dienoyl CoA reductase 1, mitochondrial
67464	9583	ENTPD4	1	ectonucleoside triphosphate diphosphohydrolase 4
67469	51099	ABHD5	1	abhydrolase domain containing 5
67673	6923	TCEB2	1	transcription elongation factor B (SIII), polypeptide 2 (18kDa, elongin B)
67728	1802	DPH2	1	DPH2 homolog (S. cerevisiae)
67763	5635	PRPSAP1	1	phosphoribosyl pyrophosphate synthetase-associated protein 1
67771	10092	ARPC5	1	actin related protein 2/3 complex, subunit 5, 16kDa
67804	6643	SNX2	1	sorting nexin 2
67812	23190	UBXD2	1	UBX domain containing 2
67834	3419	IDH3A	1	isocitrate dehydrogenase 3 (NAD+) alpha
67840	78988	MRP63	1	mitochondrial ribosomal protein 63
67874	56475	RPRM	1	reprimo, TP53 dependent G2 arrest mediator candidate
11532	128	ADH5	1	alcohol dehydrogenase 5 (class III), chi polypeptide
67938	10627	MRCL3	1	myosin regulatory light chain MRCL3
67938	10627	MRCL3	1	myosin regulatory light chain MRCL3
12651	1375	CPT1B	1	carnitine palmitoyltransferase 1B (muscle)
68021	670	BPHL	1	biphenyl hydrolase-like (serine hydrolase; breast epithelial mucin-associated antigen)
68024	8344	HIST1H2BE	1	histone cluster 1, H2be
68024	8344	HIST1H2BE	1	histone cluster 1, H2be
68024	8344	HIST1H2BE	1	histone cluster 1, H2be
68089	10093	ARPC4	1	actin related protein 2/3 complex, subunit 4, 20kDa
68098	25898	RCHY1	1	ring finger and CHY zinc finger domain containing 1
68194	4710	NDUFB4	1	NADH dehydrogenase (ubiquinone) 1 beta subcomplex, 4, 15kDa
68212	51643	TMBIM4	1	transmembrane BAX inhibitor motif containing 4
68273	55624	POMGNT1	1	protein O-linked mannose beta1,2-N-acetylglucosaminyltransferase
68614	25875	LETMD1	1	LETM1 domain containing 1
68644	25864	ABHD14A	1	abhydrolase domain containing 14A
68770	57157	PHTF2	1	putative homeodomain transcription factor 2
68938	79058	ASPSCR1	1	alveolar soft part sarcoma chromosome region, candidate 1
68969	10289	EIF1B	1	eukaryotic translation initiation factor 1B
69046	81689	ISCA1	1	iron-sulfur cluster assembly 1 homolog (S. cerevisiae)
69065	79094	CHAC1	1	ChaC, cation transport regulator homolog 1 (E. coli)
69202	5763	PTMS	1	parathymosin
69260	3622	ING2	1	inhibitor of growth family, member 2
69684	80755	AARSD1	1	alanyl-tRNA synthetase domain containing 1
69903	54922	RASIP1	1	Ras interacting protein 1
70099	10051	SMC4	1	structural maintenance of chromosomes 4
70231	26003	GORASP2	1	golgi reassembly stacking protein 2, 55kDa
70616	57794	SF4	1	splicing factor 4
70804	10424	PGRMC2	1	progesterone receptor membrane component 2
70823	10042	HMG2L1	1	high-mobility group protein 2-like 1
71461	5754	PTK7	1	PTK7 protein tyrosine kinase 7
71799	26024	PTCD1	1	pentatricopeptide repeat domain 1
71955	9798	KIAA0174	1	KIAA0174
12798	1265	CNN2	1	calponin 2
72057	55274	PHF10	1	PHD finger protein 10
72656	55656	INTS8	1	integrator complex subunit 8
72656	55656	INTS8	1	integrator complex subunit 8
72722	25940	FAM98A	1	family with sequence similarity 98, member A
72900	4729	NDUFV2	1	NADH dehydrogenase (ubiquinone) flavoprotein 2, 24kDa
72949	905	CCNT2	1	cyclin T2
72999	51141	INSIG2	1	insulin induced gene 2
74164	4799	NFX1	1	nuclear transcription factor, X-box binding 1
74241	79586	CHPF	1	chondroitin polymerizing factor
74245	1486	CTBS	1	chitobiase, di-N-acetyl-
74277	26511	CHIC2	1	cysteine-rich hydrophobic domain 2
11364	34	ACADM	1	acyl-Coenzyme A dehydrogenase, C-4 to C-12 straight chain
76044	54892	NCAPG2	1	non-SMC condensin II complex, subunit G2
76453	11098	PRSS23	1	protease, serine, 23
76498	124222	PAQR4	1	progestin and adipoQ receptor family member IV
12856	10063	COX17	1	COX17 cytochrome c oxidase assembly homolog (S. cerevisiae)
76893	29956	LASS2	1	LAG1 homolog, ceramide synthase 2
12857	1327	COX4I1	1	cytochrome c oxidase subunit IV isoform 1
76959	51510	CHMP5	1	chromatin modifying protein 5
12859	1329	COX5B	1	cytochrome c oxidase subunit Vb
77590	51363	GALNAC4S-6ST	1	B cell RAG associated protein
77877	55322	C5orf22	1	chromosome 5 open reading frame 22
77889	81606	LBH	1	limb bud and heart development homolog (mouse)
78656	10902	BRD8	1	bromodomain containing 8
83397	9590	AKAP12	1	A kinase (PRKA) anchor protein (gravin) 12
12904	1382	CRABP2	1	cellular retinoic acid binding protein 2
83815	55166	CENPQ	1	centromere protein Q
12905	8738	CRADD	1	CASP2 and RIPK1 domain containing adaptor with death domain
84113	53635	PTOV1	1	prostate tumor overexpressed gene 1
93760	8289	ARID1A	1	AT rich interactive domain 1A (SWI-like)
94213	79009	DDX50	1	DEAD (Asp-Glu-Ala-Asp) box polypeptide 50
12925	1396	CRIP1	1	cysteine-rich protein 1 (intestinal)
98432	23239	PHLPP	1	PH domain and leucine rich repeat protein phosphatase
98733	23363	OBSL1	1	obscurin-like 1
99412	2801	GOLGA2	1	golgi autoantigen, golgin subfamily a, 2
100017	26119	LDLRAP1	1	low density lipoprotein receptor adaptor protein 1
100952	11117	EMILIN1	1	elastin microfibril interfacer 1
103199	9896	FIG4	1	FIG4 homolog (S. cerevisiae)
103889	3212	HOXB2	1	homeobox B2
104156	2119	ETV5	1	ets variant gene 5 (ets-related molecule)
105239	22838	RNF44	1	ring finger protein 44
105245	81567	TXNDC5	1	thioredoxin domain containing 5
106957	25800	SLC39A6	1	solute carrier family 39 (zinc transporter), member 6
107581	1307	COL16A1	1	collagen, type XVI, alpha 1
107589	4638	MYLK	1	myosin, light chain kinase
108907	51203	NUSAP1	1	nucleolar and spindle associated protein 1
109332	64866	CDCP1	1	CUB domain containing protein 1
13033	1509	CTSD	1	cathepsin D
110095	5836	PYGL	1	phosphorylase, glycogen; liver (Hers disease, glycogen storage disease type VI)
110391	5860	QDPR	1	quinoid dihydropteridine reductase
117150	79837	PIP4K2C	1	phosphatidylinositol-5-phosphate 4-kinase, type II, gamma
140742	27244	SESN1	1	sestrin 1
13057	1535	CYBA	1	cytochrome b-245, alpha polypeptide
170749	9110	MTMR4	1	myotubularin related protein 4
170758	5881	RAC3	1	ras-related C3 botulinum toxin substrate 3 (rho family, small GTP binding protein Rac3)
209357	2967	GTF2H3	1	general transcription factor IIH, polypeptide 3, 34kDa
210376	66036	MTMR9	1	myotubularin related protein 9
216134	8566	PDXK	1	pyridoxal (pyridoxine, vitamin B6) kinase
216150	997	CDC34	1	cell division cycle 34 homolog (S. cerevisiae)
226251	3983	ABLIM1	1	actin binding LIM protein 1
226519	3915	LAMC1	1	laminin, gamma 1 (formerly LAMB2)
228994	54915	YTHDF1	1	YTH domain family, member 1
229589	58497	PRUNE	1	prune homolog (Drosophila)
230125	92014	MCART1	1	mitochondrial carrier triple repeat 1
230789	199870	FAM76A	1	family with sequence similarity 76, member A
230857	1889	ECE1	1	endothelin converting enzyme 1
231050	63917	GALNT11	1	UDP-N-acetyl-alpha-D-galactosamine:polypeptide N-acetylgalactosaminyltransferase 11 (GalNAc-T11)
231712	10906	TRAFD1	1	TRAF-type zinc finger domain containing 1
231798	4034	LRCH4	1	leucine-rich repeats and calponin homology (CH) domain containing 4
231874	51622	C7orf28A	1	chromosome 7 open reading frame 28A
231914	10007	GNPDA1	1	glucosamine-6-phosphate deaminase 1
232560	65981	CAPRIN2	1	caprin family member 2
234366	54815	GATAD2A	1	GATA zinc finger domain containing 2A
234374	54555	DDX49	1	DEAD (Asp-Glu-Ala-Asp) box polypeptide 49
13405	1756	DMD	1	dystrophin (muscular dystrophy, Duchenne and Becker types)
234594	23019	CNOT1	1	CCR4-NOT transcription complex, subunit 1
236900	5165	PDK3	1	pyruvate dehydrogenase kinase, isozyme 3
13427	1781	DYNC1I2	1	dynein, cytoplasmic 1, intermediate chain 2
243846	26093	CCDC9	1	coiled-coil domain containing 9
244152	25987	TSKU	1	tsukushin
246696	81894	SLC25A28	1	solute carrier family 25, member 28
259300	30846	EHD2	1	EH-domain containing 2
269682	2802	GOLGA3	1	golgi autoantigen, golgin subfamily a, 3
13476	7905	REEP5	1	receptor accessory protein 5
319188	85236	HIST1H2BK	1	histone cluster 1, H2bk
319188	85236	HIST1H2BK	1	histone cluster 1, H2bk
319765	10644	IGF2BP2	1	insulin-like growth factor 2 mRNA binding protein 2
319974	26053	AUTS2	1	autism susceptibility candidate 2
320394	80152	CENPT	1	centromere protein T
320938	23534	TNPO3	1	transportin 3
326618	7171	TPM4	1	tropomyosin 4
353172	2617	GARS	1	glycyl-tRNA synthetase
13486	1810	DR1	1	down-regulator of transcription 1, TBP-binding (negative cofactor 2)
[truncated: 25 more rows]

## Sheet: TFs on conserved network TF
Gene ID (mouse)	Gene ID (human)	Gene Symbol	Connectivity	Gene Description
18045	4801	NFYB	306	nuclear transcription factor Y, beta
21849	10155	TRIM28	294	tripartite motif-containing 28
21815	7050	TGIF1	254	TGFB-induced factor homeobox 1
15110	9421	HAND1	209	heart and neural crest derivatives expressed 1
18999	5460	POU5F1	199	POU class 5 homeobox 1
74318	84525	HOPX	155	HOP homeobox
21780	7019	TFAM	149	transcription factor A, mitochondrial
18109	4613	MYCN	142	v-myc myelocytomatosis viral related oncogene, neuroblastoma derived (avian)
51886	8880	FUBP1	137	far upstream element (FUSE) binding protein 1
15361	3159	HMGA1	129	high mobility group AT-hook 1
16478	3727	JUND	114	jun D proto-oncogene
17536	4212	MEIS2	113	Meis homeobox 2
26427	90993	CREB3L1	111	cAMP responsive element binding protein 3-like 1
56449	8531	CSDA	102	cold shock domain protein A
17865	4605	MYBL2	94	v-myb myeloblastosis viral oncogene homolog (avian)-like 2
23894	2966	GTF2H2	84	general transcription factor IIH, polypeptide 2, 44kDa
17702	4488	MSX2	77	msh homeobox 2
22059	7157	TP53	75	tumor protein p53 (Li-Fraumeni syndrome)
12227	7832	BTG2	70	BTG family, member 2
12224	688	KLF5	69	Kruppel-like factor 5 (intestinal)
18612	2118	ETV4	68	ets variant gene 4 (E1A enhancer binding protein, E1AF)
17869	4609	MYC	59	v-myc myelocytomatosis viral oncogene homolog (avian)
56321	26574	AATF	58	apoptosis antagonizing transcription factor
16476	3725	JUN	50	jun oncogene
11819	7026	NR2F2	50	nuclear receptor subfamily 2, group F, member 2
22608	4904	YBX1	48	Y box binding protein 1
433759	3065	HDAC1	44	histone deacetylase 1
17684	10370	CITED2	35	Cbp/p300-interacting transactivator, with Glu/Asp-rich carboxy-terminal domain, 2
19697	5970	RELA	34	v-rel reticuloendotheliosis viral oncogene homolog A, nuclear factor of kappa light polypeptide gene enhancer in B-cells 3, p65 (avian)
22680	7756	ZNF207	32	zinc finger protein 207
12785	7555	CNBP	32	CCHC-type zinc finger, nucleic acid binding protein
18813	5036	PA2G4	30	proliferation-associated 2G4, 38kDa
14605	1831	TSC22D3	25	TSC22 domain family, member 3
18741	5308	PITX2	22	paired-like homeodomain 2
21833	7067	THRA	18	thyroid hormone receptor, alpha (erythroblastic leukemia viral (v-erb-a) oncogene homolog, avian)
12457	25819	CCRN4L	17	CCR4 carbon catabolite repression 4-like (S. cerevisiae)
16600	9314	KLF4	16	Kruppel-like factor 4 (gut)
23872	2114	ETS2	16	v-ets erythroblastosis virus E26 oncogene homolog 2 (avian)
18030	4783	NFIL3	15	nuclear factor, interleukin 3 regulated
53323	3093	HIP2	15	huntingtin interacting protein 2
58198	6299	SALL1	15	sal-like 1 (Drosophila)
217127	11143	MYST2	15	MYST histone acetyltransferase 2
218772	5915	RARB	14	retinoic acid receptor, beta
14390	2551	GABPA	14	GA binding protein transcription factor, alpha subunit 60kDa
78829	81628	TSC22D4	13	TSC22 domain family, member 4
68842	56995	TULP4	12	tubby like protein 4
76467	22921	MSRB2	12	methionine sulfoxide reductase B2
15213	23462	HEY1	11	hairy/enhancer-of-split related with YRPW motif 1
102162	27097	TAF5L	10	TAF5-like RNA polymerase II, p300/CBP-associated factor (PCAF)-associated factor, 65kDa
230908	23435	TARDBP	10	TAR DNA binding protein
66867	10363	HMG20A	8	high-mobility group 20A
19664	3516	RBPJ	6	recombination signal binding protein for immunoglobulin kappa J region
13496	1820	ARID3A	6	AT rich interactive domain 3A (BRIGHT-like)
16391	10379	IRF9	5	interferon regulatory factor 9
18103	4831	NME2	5	non-metastatic cells 2, protein (NM23B) expressed in
20893	8553	BHLHB2	5	basic helix-loop-helix domain containing, class B, 2
54139	3664	IRF6	5	interferon regulatory factor 6
15375	3169	FOXA1	3	forkhead box A1
19411	5916	RARG	3	retinoic acid receptor, gamma
22771	7545	ZIC1	3	Zic family member 1 (odd-paired homolog, Drosophila)
12913	10488	CREB3	3	cAMP responsive element binding protein 3
13198	1649	DDIT3	3	DNA-damage-inducible transcript 3
14284	2355	FOSL2	3	FOS-like antigen 2
15376	3170	FOXA2	2	forkhead box A2
16918	4610	MYCL1	2	v-myc myelocytomatosis viral oncogene homolog 1, lung carcinoma derived (avian)
17300	2296	FOXC1	2	forkhead box C1
20851	6777	STAT5B	2	signal transducer and activator of transcription 5B
21420	7022	TFAP2C	2	transcription factor AP-2 gamma (activating enhancer binding protein 2 gamma)
12608	1051	CEBPB	2	CCAAT/enhancer binding protein (C/EBP), beta
80892	79776	ZFHX4	2	zinc finger homeobox 4
13806	2023	ENO1	2	enolase 1, (alpha)
14462	2625	GATA3	2	GATA binding protein 3
15227	2294	FOXF1	1	forkhead box F1
16362	3659	IRF1	1	interferon regulatory factor 1
18740	5307	PITX1	1	paired-like homeodomain 1
18986	5451	POU2F1	1	POU class 2 homeobox 1
21340	9014	TAF1B	1	TATA box binding protein (TBP)-associated factor, RNA polymerase I, B, 63kDa
21407	6939	TCF15	1	transcription factor 15 (basic helix-loop-helix)
21416	6934	TCF7L2	1	transcription factor 7-like 2 (T-cell specific, HMG-box)
12193	678	ZFP36L2	1	zinc finger protein 36, C3H type-like 2
24136	9839	ZEB2	1	zinc finger E-box binding homeobox 2
12396	9139	CBFA2T2	1	core-binding factor, runt domain, alpha subunit 2; translocated to, 2
12400	865	CBFB	1	core-binding factor, beta subunit
74164	4799	NFX1	1	nuclear transcription factor, X-box binding 1
76893	29956	LASS2	1	LAG1 homolog, ceramide synthase 2
78656	10902	BRD8	1	bromodomain containing 8
103889	3212	HOXB2	1	homeobox B2
104156	2119	ETV5	1	ets variant gene 5 (ets-related molecule)
209357	2967	GTF2H3	1	general transcription factor IIH, polypeptide 3, 34kDa
234366	54815	GATAD2A	1	GATA zinc finger domain containing 2A
433182	2023	ENO1	1	enolase 1, (alpha)
